# Supplementary material for: Synthesis and structure of two novel trans-platinum complexes
Source: Acta Crystallogr B Struct Sci Cryst Eng Mater. 2023 May 6;79(Pt 3):213–9. doi: 10.1107/S205252062300327X (PMC10245382; doi:10.1107/S205252062300327X)
Supplement: Supplementary file 1 [file b-79-00213-sup1.cif]

data_global
#==============================================================================

# PROCESSING SUMMARY (IUCr Office Use Only)

_journal_date_recd_electronic      2022-12-13
_journal_date_to_coeditor         ?
_journal_date_from_coeditor       ?
_journal_date_accepted     2023-04-10
_journal_date_printers_first      ?
_journal_date_printers_final      ?
_journal_date_proofs_out          ?
_journal_date_proofs_in           ?
_journal_coeditor_name            ?
_journal_coeditor_code      YV5009SUP1
_journal_coeditor_notes
; ?
;
_journal_paper_category      FA
_journal_techeditor_code      B230327
_iucr_compatibility_tag          ACTA95
_journal_techeditor_notes  
;
;
_journal_coden_ASTM               ?
_journal_name_full                ?
_journal_year                     ?
_journal_volume                   ?
_journal_issue                    ?
_journal_page_first               ?
_journal_page_last                ?
_journal_suppl_publ_number        ?
_journal_suppl_publ_pages         ?

#==============================================================================

loop_
_publ_contact_author_name
'Vinci, Doriana'
_publ_contact_author_address
'European XFEL GmbH, Holzkoppel 4, 22869, Schenefeld, Germany'
_publ_contact_author_email
'doriana.vinci@xfel.eu'
_publ_requested_journal 
'Acta Crystallographica Section B'
_publ_section_title
; Synthesis and structural characterization of two novel trans 
platinum complexes
;
data_1
_chemical_formula_sum            'C14 H14 Cl2 N2 O2 Pt'
_chemical_formula_moiety         'C14 H14 Cl2 N2 O2 Pt'
_chemical_formula_weight         508.27
_cell_measurement_reflns_used    7402 
_space_group_IT_number           2
_space_group_name_Hall           '-P 1'
_space_group_name_H-M_alt        'P -1'
_symmetry_cell_setting           triclinic
_symmetry_space_group_name_H-M   'P -1'
_atom_sites_solution_hydrogens   difmap
_atom_sites_solution_primary     other
_cell_angle_alpha                102.7930(10)
_cell_angle_beta                 91.3040(10)
_cell_angle_gamma                100.9140(10)
_cell_formula_units_Z            1
_cell_length_a                   4.18810(10)
_cell_length_b                   9.4591(2)
_cell_length_c                   10.1852(2)

_diffrn_standards_decay_%         ? 
_cell_measurement_temperature    293
_cell_measurement_theta_max      39.45
_cell_measurement_theta_min      4.11
_cell_volume                     385.478(15)
_computing_cell_refinement       'DENZO/SCALEPACK (Otwinowski & Minor, 1997)'
_computing_data_collection       'COLLECT (Nonius, 2001)'
_computing_data_reduction        'CrysAlis, (Oxford Diffraction, 2002)'
_computing_molecular_graphics    'CAMERON (Watkin et al., 1996)'
_computing_publication_material  'CRYSTALS (Betteridge et al., 2003)'
_computing_structure_refinement  'CRYSTALS (Betteridge et al., 2003)'
_computing_structure_solution    'Superflip (Palatinus & Chapuis, 2007)'
_diffrn_ambient_temperature      293
_diffrn_measured_fraction_theta_full 0.996
_diffrn_measured_fraction_theta_max 0.940
#_diffrn_measurement_device       'Bruker AXS X8 APEX CCD'
_diffrn_measurement_device_type   'Bruker AXS X8 APEX CCD'
_diffrn_measurement_method       \w/2\q
_diffrn_radiation_monochromator  graphite
_diffrn_radiation_type           'Mo K\a'
_diffrn_radiation_wavelength     0.71073
_diffrn_reflns_av_R_equivalents  0.032
_diffrn_reflns_limit_h_max       7
_diffrn_reflns_limit_h_min       -6
_diffrn_reflns_limit_k_max       16
_diffrn_reflns_limit_k_min       -16
_diffrn_reflns_limit_l_max       18
_diffrn_reflns_limit_l_min       -16
_diffrn_reflns_number            17097
_diffrn_reflns_theta_full        35.496
_diffrn_reflns_theta_max         39.883
_diffrn_reflns_theta_min         2.055
_diffrn_standards_interval_count .
_diffrn_standards_interval_time  .
_diffrn_standards_number         0
_exptl_absorpt_coefficient_mu    9.451
_exptl_absorpt_correction_type   multi-scan
_exptl_absorpt_correction_T_min   0.03 
_exptl_absorpt_correction_T_max   0.05 
_exptl_absorpt_process_details   'SADABS'
_exptl_crystal_colour            orange
_exptl_crystal_density_diffrn    2.189
_exptl_crystal_density_method    'not measured'
_exptl_crystal_description       prism
_exptl_crystal_F_000             240
_exptl_crystal_size_max          0.36 
_exptl_crystal_size_mid          0.060
_exptl_crystal_size_min          0.020
_refine_diff_density_max         0.61
_refine_diff_density_min         -0.52
_refine_ls_extinction_method     None
_refine_ls_goodness_of_fit_ref   1.0937
_refine_ls_hydrogen_treatment    constr
_refine_ls_matrix_type           full
_refine_ls_number_parameters     107
_refine_ls_number_reflns         3134
_refine_ls_number_restraints     16
_refine_ls_R_factor_all          0.0437
_refine_ls_R_factor_gt           0.0276
_refine_ls_shift/su_max          0.0006210
_refine_ls_shift/su_mean         0.0000178
_refine_ls_structure_factor_coef F
_refine_ls_weighting_scheme      calc
_refine_ls_wR_factor_all         0.0341
_refine_ls_wR_factor_gt          0.0226
_refine_ls_wR_factor_ref         0.0213
_reflns_limit_h_max              7
_reflns_limit_h_min              -7
_reflns_limit_k_max              16
_reflns_limit_k_min              -16
_reflns_limit_l_max              18
_reflns_limit_l_min              0
_reflns_number_gt                3466
_reflns_number_total             4472
_reflns_threshold_expression     I>2.0\s(I)
_cod_data_source_file            Fo.cif
_cod_data_source_block           Pt
_cod_depositor_comments
;Releasing structure 3000398 into public domain as personal
 communication to COD.
;
_cod_database_code               3000398
_cod_database_fobs_code          3000398
_iucr_refine_instructions_details_constraints
;
#LIST     12                                                                    
BLOCK SCALE X'S, U'S 
EQUIV O(1, OCC) O(2, OCC) 
WEIGHT -1 O(2, OCC) 
RIDE O   (   1,X'S) H   (  12,X'S) 
RIDE O   (   2,X'S) H   (  21,X'S) 
RIDE N   (   1,X'S) H   (  11,X'S) 
RIDE C   (   3,X'S) H   (  31,X'S) 
RIDE C   (   4,X'S) H   (  41,X'S) 
RIDE C   (   5,X'S) H   (  51,X'S) 
RIDE C   (   6,X'S) H   (  61,X'S) 
RIDE C   (   7,X'S) H   (  71,X'S) 
END                                                                             
;
_iucr_refine_instructions_details_restraints
;
#LIST     16                                                                    
SAME C(1) O(1) AND C(1) O(2) 
SIMU C(1) O(1) AND C(1) O(2) 
DELU C(1) O(1) AND C(1) O(2) 
REM   HREST   START (DO NOT REMOVE THIS LINE) 
REM   HREST   END (DO NOT REMOVE THIS LINE) 
END                                                                             
;
loop_
_symmetry_equiv_pos_as_xyz
x,y,z
-x,-y,-z
loop_
_atom_site_label
_atom_site_type_symbol
_atom_site_fract_x
_atom_site_fract_y
_atom_site_fract_z
_atom_site_U_iso_or_equiv
_atom_site_occupancy
_atom_site_adp_type
_atom_site_refinement_flags_posn
_atom_site_refinement_flags_adp
_atom_site_refinement_flags_occupancy
_atom_site_disorder_assembly
_atom_site_disorder_group
_atom_site_attached_hydrogens
Cl1 Cl 0.4874(2) 1.17763(7) 0.19493(6) 0.0550 1.0000 Uani . . . . . .
O1 O 0.669(9) 0.6672(8) 0.0157(19) 0.0731 0.60(7) Uani D . P . . .
O2 O 0.812(11) 0.687(3) -0.0020(8) 0.0598 0.40(7) Uani D . P . . .
N1 N 0.7347(5) 0.9066(2) 0.1212(2) 0.0443 1.0000 Uani . . . . . .
C1 C 0.8032(6) 0.7799(3) 0.1157(2) 0.0426 1.0000 Uani D . . . . .
C2 C 0.9654(6) 0.7386(3) 0.2280(2) 0.0402 1.0000 Uani . . . . . .
C3 C 0.9921(8) 0.5922(3) 0.2159(3) 0.0523 1.0000 Uani . . . . . .
C4 C 1.1403(9) 0.5511(3) 0.3202(3) 0.0620 1.0000 Uani . . . . . .
C5 C 1.2598(8) 0.6541(4) 0.4367(3) 0.0595 1.0000 Uani . . . . . .
C6 C 1.2382(8) 0.8006(4) 0.4493(3) 0.0571 1.0000 Uani . . . . . .
C7 C 1.0896(7) 0.8427(3) 0.3451(3) 0.0492 1.0000 Uani . . . . . .
Pt1 Pt 0.5000 1.0000 0.0000 0.0356 1.0000 Uani S . . . . .
H31 H 0.9061 0.5208 0.1379 0.0633 1.0000 Uiso R . . . . .
H41 H 1.1503 0.4513 0.3121 0.0743 1.0000 Uiso R . . . . .
H51 H 1.3542 0.6248 0.5068 0.0720 1.0000 Uiso R . . . . .
H61 H 1.3271 0.8724 0.5275 0.0681 1.0000 Uiso R . . . . .
H71 H 1.0811 0.9436 0.3531 0.0589 1.0000 Uiso R . . . . .
H11 H 0.8254 0.9700 0.1925 0.0542 1.0000 Uiso R . . . . .
H12 H 0.5643 0.6933 -0.0408 0.1209 0.5960 Uiso R . . . . .
H21 H 0.7889 0.7247 -0.0661 0.0821 0.4040 Uiso R . . . . .
loop_
_atom_site_aniso_label
_atom_site_aniso_U_11
_atom_site_aniso_U_22
_atom_site_aniso_U_33
_atom_site_aniso_U_23
_atom_site_aniso_U_13
_atom_site_aniso_U_12
Cl1 0.0794(4) 0.0499(3) 0.0350(2) -0.0015(2) -0.0079(2) 0.0254(3)
O1 0.116(11) 0.042(2) 0.052(4) 0.0037(19) -0.026(5) 0.006(3)
O2 0.109(13) 0.041(5) 0.034(3) 0.003(2) -0.004(4) 0.032(6)
N1 0.0539(11) 0.0412(9) 0.0361(8) 0.0027(7) -0.0073(8) 0.0141(8)
C1 0.0507(12) 0.0380(10) 0.0377(10) 0.0076(8) 0.0002(8) 0.0071(9)
C2 0.0463(11) 0.0382(10) 0.037(1) 0.0107(8) 0.0050(8) 0.0093(8)
C3 0.0715(17) 0.0392(11) 0.0477(12) 0.0091(9) 0.0022(11) 0.0156(11)
C4 0.083(2) 0.0492(14) 0.0635(17) 0.0207(13) 0.0042(15) 0.0285(14)
C5 0.0694(18) 0.0634(17) 0.0550(15) 0.0248(13) -0.0007(13) 0.0237(14)
C6 0.0687(17) 0.0559(15) 0.0467(13) 0.0118(11) -0.0099(12) 0.0138(13)
C7 0.0637(15) 0.0410(11) 0.0433(11) 0.0081(9) -0.0053(10) 0.0142(10)
Pt1 0.03862(6) 0.03513(6) 0.03130(5) 0.00360(4) -0.00222(4) 0.00815(4)
loop_
_atom_type_symbol
_atom_type_scat_dispersion_real
_atom_type_scat_dispersion_imag
_atom_type_scat_Cromer_Mann_a1
_atom_type_scat_Cromer_Mann_b1
_atom_type_scat_Cromer_Mann_a2
_atom_type_scat_Cromer_Mann_b2
_atom_type_scat_Cromer_Mann_a3
_atom_type_scat_Cromer_Mann_b3
_atom_type_scat_Cromer_Mann_a4
_atom_type_scat_Cromer_Mann_b4
_atom_type_scat_Cromer_Mann_c
_atom_type_scat_source
N 0.0061 0.0033 12.2126 0.0057 3.1322 9.8933 2.0125 28.9975 1.1663 0.5826
-11.5290 'International Tables Vol C 4.2.6.8 and 6.1.1.4'
H 0.0000 0.0000 0.4930 10.5109 0.3229 26.1257 0.1402 3.1424 0.0408 57.7998
0.0030 'International Tables Vol C 4.2.6.8 and 6.1.1.4'
O 0.0106 0.0060 3.0485 13.2771 2.2868 5.7011 1.5463 0.3239 0.8670 32.9089 0.2508
'International Tables Vol C 4.2.6.8 and 6.1.1.4'
Cl 0.1484 0.1585 11.4604 0.0104 7.1964 1.1662 6.2556 18.5194 1.6455 47.7784
-9.5574 'International Tables Vol C 4.2.6.8 and 6.1.1.4'
Pt -1.7033 8.3905 27.0059 1.5129 17.7639 8.8117 15.7131 0.4246 5.7837 38.6103
11.6883 'International Tables Vol C 4.2.6.8 and 6.1.1.4'
C 0.0033 0.0016 2.3100 20.8439 1.0200 10.2075 1.5886 0.5687 0.8650 51.6512
0.2156 'International Tables Vol C 4.2.6.8 and 6.1.1.4'
loop_
_geom_angle_atom_site_label_1
_geom_angle_site_symmetry_1
_geom_angle_atom_site_label_2
_geom_angle_site_symmetry_2
_geom_angle_atom_site_label_3
_geom_angle_site_symmetry_3
_geom_angle
_geom_angle_publ_flag
C1 . O1 . H12 . 112.1 no
C1 . O2 . H21 . 112.1 no
C1 . N1 . Pt1 . 136.41(17) yes
C1 . N1 . H11 . 111.5 no
Pt1 . N1 . H11 . 111.9 no
O2 . C1 . O1 . 27.7(5) yes
O2 . C1 . N1 . 120.9(6) yes
O1 . C1 . N1 . 119.3(6) yes
O2 . C1 . C2 . 112.5(6) yes
O1 . C1 . C2 . 114.8(4) yes
N1 . C1 . C2 . 124.5(2) yes
C1 . C2 . C3 . 119.2(2) yes
C1 . C2 . C7 . 121.4(2) yes
C3 . C2 . C7 . 119.4(2) yes
C2 . C3 . C4 . 120.1(3) yes
C2 . C3 . H31 . 120.1 no
C4 . C3 . H31 . 119.8 no
C3 . C4 . C5 . 120.4(3) yes
C3 . C4 . H41 . 119.3 no
C5 . C4 . H41 . 120.3 no
C4 . C5 . C6 . 120.1(3) yes
C4 . C5 . H51 . 119.6 no
C6 . C5 . H51 . 120.4 no
C5 . C6 . C7 . 119.9(3) yes
C5 . C6 . H61 . 120.4 no
C7 . C6 . H61 . 119.6 no
C6 . C7 . C2 . 120.1(2) yes
C6 . C7 . H71 . 119.6 no
C2 . C7 . H71 . 120.3 no
N1 . Pt1 . N1 2_675 179.994 yes
N1 . Pt1 . Cl1 2_675 95.95(6) yes
N1 2_675 Pt1 . Cl1 2_675 84.05(6) yes
N1 . Pt1 . Cl1 . 84.05(6) yes
N1 2_675 Pt1 . Cl1 . 95.95(6) yes
Cl1 2_675 Pt1 . Cl1 . 179.995 yes
loop_
_geom_bond_atom_site_label_1
_geom_bond_site_symmetry_1
_geom_bond_atom_site_label_2
_geom_bond_site_symmetry_2
_geom_bond_distance
_geom_bond_publ_flag
Cl1 . Pt1 . 2.3084(6) yes
O1 . C1 . 1.325(6) yes
O1 . H12 . 0.823 no
O2 . C1 . 1.327(7) yes
O2 . H21 . 0.823 no
N1 . C1 . 1.274(3) yes
N1 . Pt1 . 2.007(2) yes
N1 . H11 . 0.859 no
C1 . C2 . 1.478(3) yes
C2 . C3 . 1.389(3) yes
C2 . C7 . 1.386(3) yes
C3 . C4 . 1.382(4) yes
C3 . H31 . 0.935 no
C4 . C5 . 1.373(5) yes
C4 . H41 . 0.938 no
C5 . C6 . 1.384(4) yes
C5 . H51 . 0.927 no
C6 . C7 . 1.387(4) yes
C6 . H61 . 0.941 no
C7 . H71 . 0.947 no


 
#--------------------------------------------------------------- 
data_2

_cell_length_a                    6.0583(2)
_cell_length_b                    12.1949(4)
_cell_length_c                    17.7364(5)
_cell_angle_alpha                 90
_cell_angle_beta                  97.302(2)
_cell_angle_gamma                 90
_cell_volume                      1299.74(7)
 
_symmetry_cell_setting            'monoclinic' 
_symmetry_space_group_name_H-M    'P 21 ' 
_symmetry_space_group_name_Hall   'P 2yb '
loop_
 _symmetry_equiv_pos_as_xyz
 'x,y,z'
 '-x,y+1/2,-z'

loop_
_atom_type_symbol
_atom_type_scat_dispersion_real
_atom_type_scat_dispersion_imag
_atom_type_scat_Cromer_Mann_a1
_atom_type_scat_Cromer_Mann_b1
_atom_type_scat_Cromer_Mann_a2
_atom_type_scat_Cromer_Mann_b2
_atom_type_scat_Cromer_Mann_a3
_atom_type_scat_Cromer_Mann_b3
_atom_type_scat_Cromer_Mann_a4
_atom_type_scat_Cromer_Mann_b4
_atom_type_scat_Cromer_Mann_c
_atom_type_scat_source  
 C       0.0033   0.0016   2.3100  20.8439   1.0200  10.2075   1.5886   0.5687
   0.8650  51.6512   0.2156 'International Tables Vol C 4.2.6.8 and 6.1.1.4'
 H       0.0000   0.0000   0.4930  10.5109   0.3229  26.1257   0.1402   3.1424
   0.0408  57.7998   0.0030 'International Tables Vol C 4.2.6.8 and 6.1.1.4'
 N       0.0061   0.0033  12.2126   0.0057   3.1322   9.8933   2.0125  28.9975
   1.1663   0.5826 -11.5290 'International Tables Vol C 4.2.6.8 and 6.1.1.4'
 O       0.0106   0.0060   3.0485  13.2771   2.2868   5.7011   1.5463   0.3239
   0.8670  32.9089   0.2508 'International Tables Vol C 4.2.6.8 and 6.1.1.4'
 Cl      0.1484   0.1585  11.4604   0.0104   7.1964   1.1662   6.2556  18.5194
   1.6455  47.7784  -9.5574 'International Tables Vol C 4.2.6.8 and 6.1.1.4'
 Pt     -1.7033   8.3905  27.0059   1.5129  17.7639   8.8117  15.7131   0.4246
   5.7837  38.6103  11.6883 'International Tables Vol C 4.2.6.8 and 6.1.1.4'
 
 
_cell_formula_units_Z                    4

_chemical_formula_sum             'C5 H14 Cl4 N2 O1 Pt1'
_chemical_formula_moiety          'C5 H14 Cl4 N2 O1 Pt1'
_chemical_compound_source                ?
_chemical_formula_weight            455.08
_cell_measurement_reflns_used            9512
_cell_measurement_theta_min            4.2
_cell_measurement_theta_max           36.3
_cell_measurement_temperature          293
_exptl_crystal_description        'lamellar' 
_exptl_crystal_colour             'yellow' 
_exptl_crystal_density_diffrn     2.325 
_exptl_crystal_density_meas       ? 
_exptl_crystal_density_method     'not measured' 
# Non-dispersive F(000): 
_exptl_crystal_F_000              848.008 
_exptl_absorpt_coefficient_mu     11.587 
 
# Sheldrick geometric approximatio 1.00 1.00 
_exptl_absorpt_correction_type    multi-scan 
_exptl_absorpt_process_details    'SADABS' 
_exptl_absorpt_correction_T_min   1.00 
_exptl_absorpt_correction_T_max   1.00 
_diffrn_measurement_device_type   'Bruker AXS X8 APEX CCD' 
#_diffrn_measurement_device        'Bruker AXS X8 APEX CCD'
_diffrn_radiation_monochromator   'graphite' 
_diffrn_radiation_type            'Mo K\a'
_diffrn_radiation_wavelength           0.71073
_diffrn_measurement_method        \w/2\q 
 
# If a reference occurs more than once, delete the author 
# and date from subsequent references. 
_computing_data_collection        'COLLECT (Nonius, 2001).' 
_computing_cell_refinement        'DENZO/SCALEPACK (Otwinowski & Minor, 1997)' 
_computing_data_reduction         'CrysAlis, (Oxford Diffraction, 2002)' 
_computing_structure_solution     'Superflip (Palatinus & Chapuis, 2007)' 
_computing_structure_refinement   'CRYSTALS (Betteridge et al., 2003)' 
_computing_publication_material   'CRYSTALS (Betteridge et al., 2003)' 
_computing_molecular_graphics     'CAMERON (Watkin et al., 1996)' 
 
_diffrn_standards_interval_time   . 
_diffrn_standards_interval_count  . 
_diffrn_standards_number          0 
_diffrn_standards_decay_%         ? 
 
_diffrn_ambient_temperature        293
_diffrn_reflns_number             32159 
_reflns_number_total              6519 
_diffrn_reflns_av_R_equivalents   0.049 
# Number of reflections without Friedels Law is 0 
# Number of reflections with Friedels Law is 6519 
# Theoretical number of reflections is about 12608 
 
 
_diffrn_reflns_theta_min          3.474 
_diffrn_reflns_theta_max          36.342 
_diffrn_measured_fraction_theta_max 0.998 
 
_diffrn_reflns_theta_full         36.342 
_diffrn_measured_fraction_theta_full 0.998 
 
 
_diffrn_reflns_limit_h_min        -10 
_diffrn_reflns_limit_h_max        3 
_diffrn_reflns_limit_k_min        -20 
_diffrn_reflns_limit_k_max        20 
_diffrn_reflns_limit_l_min        -29 
_diffrn_reflns_limit_l_max        29 
_reflns_limit_h_min               -10 
_reflns_limit_h_max               10 
_reflns_limit_k_min               0 
_reflns_limit_k_max               20 
_reflns_limit_l_min               0 
_reflns_limit_l_max               29 
 
_oxford_diffrn_Wilson_B_factor    2.36 
_oxford_diffrn_Wilson_scale       9.84 
 
_atom_sites_solution_primary      Other  #heavy,direct,difmap,geom
# _atom_sites_solution_secondary  difmap
_atom_sites_solution_hydrogens    difmap
 
_refine_diff_density_min          -1.13 
_refine_diff_density_max          2.07 
 
 
# The current dictionary definitions do not cover the 
# situation where the reflections used for refinement were 
# selected by a user-defined sigma threshold 
 
 
# The values actually used during refinement 
_oxford_reflns_threshold_expression_ref     I>3.0\s(I)
_refine_ls_number_reflns          5204 
_refine_ls_number_restraints      209 
_refine_ls_number_parameters      319 
_oxford_refine_ls_R_factor_ref    0.0270 
_refine_ls_wR_factor_ref          0.0309 
_refine_ls_goodness_of_fit_ref    1.0292 
_refine_ls_shift/su_max           0.0078447 
_refine_ls_shift/su_mean          0.0002829 
 
 
# The values computed with all filters except I/sigma 
_oxford_reflns_number_all         6512 
_refine_ls_R_factor_all           0.0398 
_refine_ls_wR_factor_all          0.0435 
 
# The values computed with a 2 sigma cutoff - a la SHELX 
_reflns_threshold_expression      I>2.0\s(I)
_reflns_number_gt                 5194 
_refine_ls_R_factor_gt            0.0292 
_refine_ls_wR_factor_gt           0.0320 

# For an explanation, see Cooper & Watkin, Acta Cryst. (2016). B72, 661-683 
_oxford_Hooft_y                   0. # for 0 Friedel pairs 
_oxford_Bijvoet_difference        0. # for 0 Friedel pairs 
# (Similar to the Parsons(q).) 
_oxford_refined_Flack_x           . # for 0 Friedel pairs 
# NOTE: The Flack parameter was determined before Friedel pairs were merged 
_refine_ls_abs_structure_Flack    0.47(1) 
_refine_ls_abs_structure_details 
; 
 Parsons, Flack & Wagner (2013), 
 0 Friedel Pairs 
; 
 
# choose from: 
# rm (reference molecule of known chirality), 
# ad (anomolous dispersion - Flack), rmad (rm and ad), 
# syn (from synthesis), unk (unknown) or . (not applicable). 
_chemical_absolute_configuration  'ad' 
 
_refine_ls_structure_factor_coef  F 
_refine_ls_matrix_type            full
_refine_ls_hydrogen_treatment     mixed          #undef, noref, refall,
                                                 # refxyz, refU, constr or mixed
_refine_ls_weighting_scheme       calc 
_refine_ls_weighting_details 
;
 Method, part 1, Chebychev polynomial, (Watkin, 1994, Prince, 1982) 
 [weight] = 1.0/[A~0~*T~0~(x)+A~1~*T~1~(x) ... +A~n-1~]*T~n-1~(x)] 
 where A~i~ are the Chebychev coefficients listed below and x= Fcalc/Fmax 
 Method = Robust Weighting (Prince, 1982) 
 W = [weight] * [1-(deltaF/6*sigmaF)^2^]^2^ 
 A~i~ are: 
 0.968 0.427E-01 0.672 
;

# ..._refinement_flags_... 
# . no refinement constraints           S special position constraint on site
# G rigid group refinement of site      R riding atom
# D distance or angle restraint on site T thermal displacement constraints
# U Uiso or Uij restraint (rigid bond)  P partial occupancy constraint


loop_
_atom_site_label
_atom_site_type_symbol
_atom_site_fract_x
_atom_site_fract_y
_atom_site_fract_z
_atom_site_U_iso_or_equiv
_atom_site_occupancy
_atom_site_adp_type
_atom_site_refinement_flags_posn
_atom_site_refinement_flags_adp
_atom_site_refinement_flags_occupancy
_atom_site_disorder_assembly
_atom_site_disorder_group
_atom_site_attached_hydrogens
Cl6 Cl 0.4509(3) 0.6162(2) -0.00744(10) 0.0420 1.0000 Uani . . . . . . 
Cl7 Cl -0.0049(3) 0.4855(2) -0.06676(10) 0.0435 1.0000 Uani . . . . . . 
Cl8 Cl 0.5883(3) 0.4232(2) 0.11958(11) 0.0480 1.0000 Uani . . . . . . 
C6 C 0.1131(11) 0.5401(5) 0.1710(2) 0.0418 1.0000 Uani D . . . . . 
C7 C 0.0216(8) 0.6276(4) 0.2174(2) 0.0434 1.0000 Uani D . . . . . 
N1 N -0.8144(15) 0.6668(7) -0.1954(4) 0.0545 1.0000 Uani . . . . . . 
Cl2 Cl -0.4005(6) 0.7321(3) -0.2721(2) 0.0867 1.0000 Uani . . . . . . 
N3 N 0.4606(10) 0.3752(5) -0.0466(3) 0.0370 1.0000 Uani . . . . . . 
N4 N 0.1227(9) 0.5461(5) 0.0995(3) 0.0339 1.0000 Uani . . . . . . 
Cl1 Cl -0.9599(5) 0.4749(3) -0.2975(2) 0.0823 1.0000 Uani . . . . . . 
Pt2 Pt 0.28636(3) 0.45696(16) 0.028055(11) 0.0272 1.0000 Uani . . . . . . 
Cl3 Cl -0.8990(6) 0.7261(4) -0.36172(18) 0.0959 1.0000 Uani . . . . . . 
Cl4 Cl -0.4606(5) 0.4848(3) -0.20833(13) 0.0749 1.0000 Uani . . . . . . 
Cl5 Cl 0.1251(3) 0.2928(2) 0.05842(12) 0.0482 1.0000 Uani . . . . . . 
O21 O 0.151(6) 0.4469(12) 0.2085(8) 0.0485 0.47(7) Uani D . P . . . 
O20 O 0.225(6) 0.4641(18) 0.2132(4) 0.0523 0.53(7) Uani D . P . . . 
Pt1 Pt -0.68097(4) 0.60491(16) -0.286338(12) 0.0358 1.0000 Uani . . . . . . 
C50 C -0.665(2) 0.3765(13) -0.5395(8) 0.0938 0.673(11) Uani D . P 1 1 . 
C30 C -0.390(3) 0.5191(12) -0.5469(8) 0.0991 0.673(11) Uani D . P 1 1 . 
C10 C -0.5822(12) 0.5245(6) -0.4404(4) 0.0726 0.685(11) Uani D . P 1 1 . 
O10 O -0.776(2) 0.5724(13) -0.4736(6) 0.0962 0.685(11) Uani D . P 1 1 . 
C40 C -0.297(3) 0.3816(12) -0.4568(7) 0.0948 0.673(11) Uani D . P 1 1 . 
N2 N -0.5425(12) 0.5410(7) -0.3753(4) 0.0559 1.0000 Uani D . . . . . 
O11 O -0.636(5) 0.3742(12) -0.3862(10) 0.0885 0.315(11) Uani D . P 1 2 . 
C41 C -0.393(5) 0.3336(13) -0.4992(9) 0.0913 0.327(11) Uani D . P 1 2 . 
C31 C -0.299(4) 0.520(2) -0.4966(9) 0.0833 0.327(11) Uani D . P 1 2 . 
C11 C -0.5640(17) 0.4682(7) -0.4170(5) 0.0733 0.315(11) Uani D . P 1 2 . 
C2 C -0.4915(14) 0.4460(7) -0.4948(4) 0.0785 1.0000 Uani D . . . . . 
C51 C -0.665(3) 0.472(2) -0.5602(7) 0.0859 0.327(11) Uani D . P 1 2 . 
C120 C 0.2298(15) 0.6876(13) 0.2587(11) 0.0611 0.69(5) Uani D . P 2 1 . 
C121 C 0.220(2) 0.7083(19) 0.2392(19) 0.0506 0.31(5) Uani D . P 2 2 . 
C90 C -0.121(3) 0.7110(11) 0.1662(4) 0.0455 0.69(5) Uani D . P 2 1 . 
C91 C -0.172(4) 0.691(2) 0.1702(8) 0.0426 0.31(5) Uani D . P 2 2 . 
C80 C -0.120(3) 0.5790(7) 0.2758(9) 0.0536 0.69(5) Uani D . P 2 1 . 
C81 C -0.062(6) 0.5803(8) 0.2897(12) 0.0493 0.31(5) Uani D . P 2 2 . 
H501 H -0.7105 0.3194 -0.5075 0.1400 0.673(11) Uiso R . P 1 1 . 
H502 H -0.7909 0.4208 -0.5579 0.1400 0.673(11) Uiso R . P 1 1 . 
H503 H -0.6050 0.3440 -0.5817 0.1400 0.673(11) Uiso R . P 1 1 . 
H301 H -0.2322 0.5063 -0.5423 0.1490 0.673(11) Uiso R . P 1 1 . 
H302 H -0.4185 0.5937 -0.5341 0.1490 0.673(11) Uiso R . P 1 1 . 
H303 H -0.4554 0.5042 -0.5981 0.1490 0.673(11) Uiso R . P 1 1 . 
H401 H -0.1844 0.4319 -0.4343 0.1419 0.673(11) Uiso R . P 1 1 . 
H402 H -0.2368 0.3357 -0.4936 0.1419 0.673(11) Uiso R . P 1 1 . 
H403 H -0.3479 0.3361 -0.4176 0.1420 0.673(11) Uiso R . P 1 1 . 
H411 H -0.3954 0.2975 -0.4359 0.1370 0.327(11) Uiso R . P 1 2 . 
H412 H -0.5153 0.2860 -0.5473 0.1370 0.327(11) Uiso R . P 1 2 . 
H413 H -0.2080 0.3488 -0.5157 0.1370 0.327(11) Uiso R . P 1 2 . 
H311 H -0.3232 0.5663 -0.5405 0.1250 0.327(11) Uiso R . P 1 2 . 
H312 H -0.1677 0.4760 -0.4991 0.1250 0.327(11) Uiso R . P 1 2 . 
H313 H -0.2797 0.5636 -0.4514 0.1250 0.327(11) Uiso R . P 1 2 . 
H511 H -0.7025 0.5487 -0.5595 0.1290 0.327(11) Uiso R . P 1 2 . 
H512 H -0.6074 0.4549 -0.6069 0.1290 0.327(11) Uiso R . P 1 2 . 
H513 H -0.7957 0.4287 -0.5564 0.1290 0.327(11) Uiso R . P 1 2 . 
H1201 H 0.1832 0.7471 0.2884 0.0910 0.69(5) Uiso R . P 2 1 . 
H1202 H 0.3202 0.7154 0.2219 0.0909 0.69(5) Uiso R . P 2 1 . 
H1203 H 0.3153 0.6370 0.2918 0.0909 0.69(5) Uiso R . P 2 1 . 
H1211 H 0.1649 0.7830 0.2336 0.0770 0.31(5) Uiso R . P 2 2 . 
H1212 H 0.3330 0.6962 0.2058 0.0770 0.31(5) Uiso R . P 2 2 . 
H1213 H 0.2821 0.6950 0.2916 0.0770 0.31(5) Uiso R . P 2 2 . 
H901 H -0.1621 0.7704 0.1970 0.0679 0.69(5) Uiso R . P 2 1 . 
H902 H -0.0355 0.7387 0.1284 0.0680 0.69(5) Uiso R . P 2 1 . 
H903 H -0.2531 0.6759 0.1418 0.0679 0.69(5) Uiso R . P 2 1 . 
H911 H -0.2501 0.7333 0.2038 0.0649 0.31(5) Uiso R . P 2 2 . 
H912 H -0.1127 0.7383 0.1346 0.0650 0.31(5) Uiso R . P 2 2 . 
H913 H -0.2727 0.6393 0.1431 0.0650 0.31(5) Uiso R . P 2 2 . 
H801 H -0.1799 0.6376 0.3034 0.0800 0.69(5) Uiso R . P 2 1 . 
H802 H -0.0282 0.5326 0.3107 0.0800 0.69(5) Uiso R . P 2 1 . 
H803 H -0.2410 0.5362 0.2502 0.0800 0.69(5) Uiso R . P 2 1 . 
H811 H -0.0513 0.6356 0.3285 0.0740 0.31(5) Uiso R . P 2 2 . 
H812 H 0.0295 0.5187 0.3075 0.0740 0.31(5) Uiso R . P 2 2 . 
H813 H -0.2139 0.5566 0.2782 0.0740 0.31(5) Uiso R . P 2 2 . 
H31 H 0.6040 0.3930 -0.0387 0.0561 1.0000 Uiso R . . . . . 
H32 H 0.4453 0.3027 -0.0415 0.0561 1.0000 Uiso R . . . . . 
H33 H 0.4071 0.3934 -0.0937 0.0560 1.0000 Uiso R . . . . . 
H11 H -0.9530 0.6879 -0.2102 0.0820 1.0000 Uiso R . . . . . 
H12 H -0.7340 0.7238 -0.1765 0.0821 1.0000 Uiso R . . . . . 
H13 H -0.8138 0.6147 -0.1602 0.0821 1.0000 Uiso R . . . . . 
H41 H 0.0481 0.6002 0.0781 0.0409 1.0000 Uiso R . . . . . 
H21 H -0.3968 0.5528 -0.3659 0.0841 0.6603 Uiso R . . . . . 
H22 H -0.3968 0.5532 -0.3660 0.0840 0.3438 Uiso R . . . . . 
H211 H 0.2153 0.3934 0.1894 0.0720 0.47(7) Uiso R . P . . . 
H201 H 0.3691 0.4459 0.1942 0.0799 0.53(7) Uiso R . P . . . 
H101 H -0.8182 0.6233 -0.4363 0.1145 0.685(11) Uiso . . P 1 1 . 
H111 H -0.7432 0.4071 -0.3569 0.1068 0.315(11) Uiso . . P 1 2 . 
loop_
_atom_site_aniso_label
_atom_site_aniso_U_11
_atom_site_aniso_U_22
_atom_site_aniso_U_33
_atom_site_aniso_U_23
_atom_site_aniso_U_13
_atom_site_aniso_U_12
Cl6 0.0540(9) 0.0269(6) 0.0469(8) -0.0004(6) 0.0136(7) -0.0116(6) 
Cl7 0.0347(7) 0.0544(10) 0.0406(7) 0.0026(6) 0.0015(6) -0.0013(6) 
Cl8 0.0361(7) 0.0584(10) 0.0487(9) 0.0099(8) 0.0021(6) 0.0048(7) 
C6 0.050(3) 0.042(3) 0.036(2) 0.003(2) 0.013(2) 0.009(2) 
C7 0.041(3) 0.054(3) 0.035(2) -0.010(2) 0.005(2) 0.005(2) 
N1 0.074(5) 0.049(4) 0.046(3) -0.004(3) 0.030(3) 0.004(3) 
Cl2 0.0908(19) 0.0780(18) 0.101(2) -0.0372(17) 0.0513(17) -0.0402(16) 
N3 0.045(3) 0.030(2) 0.040(3) -0.006(2) 0.020(2) -0.002(2) 
N4 0.032(2) 0.035(2) 0.036(2) -0.003(2) 0.0090(19) 0.0044(19) 
Cl1 0.0615(13) 0.084(2) 0.105(2) -0.0172(17) 0.0255(13) -0.0292(14) 
Pt2 0.02760(7) 0.02382(6) 0.03147(8) -0.00026(8) 0.00928(6) -0.00072(8) 
Cl3 0.105(2) 0.117(3) 0.0722(17) 0.0476(18) 0.0371(16) 0.065(2) 
Cl4 0.0705(13) 0.115(3) 0.0418(9) 0.0226(12) 0.0183(9) 0.0419(15) 
Cl5 0.0560(10) 0.0303(7) 0.0638(11) 0.0020(7) 0.0293(8) -0.0096(6) 
O21 0.056(8) 0.054(6) 0.040(5) 0.012(5) 0.021(5) 0.010(6) 
O20 0.063(8) 0.050(6) 0.048(5) 0.011(5) 0.023(4) 0.019(6) 
Pt1 0.03948(11) 0.04067(12) 0.02912(9) 0.00150(9) 0.01137(8) 0.00033(9) 
C50 0.097(8) 0.111(10) 0.070(7) -0.031(8) 0.000(7) 0.008(8) 
C30 0.106(9) 0.112(10) 0.080(8) -0.013(8) 0.013(7) 0.005(9) 
C10 0.082(6) 0.091(6) 0.045(4) -0.017(5) 0.010(4) 0.016(5) 
O10 0.100(7) 0.119(9) 0.064(6) -0.015(6) -0.011(6) 0.028(7) 
C40 0.100(8) 0.113(10) 0.070(8) -0.016(8) 0.004(7) 0.016(8) 
N2 0.052(3) 0.075(5) 0.043(3) -0.015(3) 0.016(3) 0.002(3) 
O11 0.102(11) 0.091(10) 0.077(10) -0.015(9) 0.026(9) 0.003(10) 
C41 0.102(10) 0.102(10) 0.070(9) -0.019(10) 0.010(9) 0.012(9) 
C31 0.090(9) 0.107(10) 0.055(9) -0.029(9) 0.018(9) 0.009(8) 
C11 0.080(7) 0.087(7) 0.056(6) -0.024(6) 0.021(6) 0.003(7) 
C2 0.085(5) 0.101(6) 0.051(3) -0.029(4) 0.014(3) 0.011(5) 
C51 0.091(10) 0.107(11) 0.059(8) -0.027(9) 0.004(8) 0.008(10) 
C120 0.062(6) 0.070(7) 0.049(6) -0.007(6) -0.004(5) -0.006(6) 
C121 0.047(8) 0.058(8) 0.043(8) -0.015(8) -0.012(7) 0.002(7) 
C90 0.048(5) 0.043(5) 0.046(5) 0.002(4) 0.006(4) 0.008(5) 
C91 0.040(8) 0.050(8) 0.039(8) -0.003(7) 0.007(6) 0.003(7) 
C80 0.052(6) 0.076(7) 0.034(4) -0.008(4) 0.007(4) 0.008(5) 
C81 0.040(8) 0.069(9) 0.041(7) -0.010(7) 0.014(7) 0.015(7) 

_refine_ls_extinction_method 
    'None'
_oxford_refine_ls_scale 0.3375(3) 
loop_
 _geom_bond_atom_site_label_1
 _geom_bond_site_symmetry_1
 _geom_bond_atom_site_label_2
 _geom_bond_site_symmetry_2
 _geom_bond_distance
 _geom_bond_publ_flag
Cl6 . Pt2 . 2.3070(15)    yes
Cl7 . Pt2 . 2.3041(17)    yes
Cl8 . Pt2 . 2.3228(18)    yes
C6 . C7 . 1.497(5)    yes
C6 . N4 . 1.279(7)    yes
C6 . O21 . 1.322(9)    yes
C6 . O20 . 1.323(9)    yes
C7 . C120 . 1.558(9)    yes
C7 . C90 . 1.551(8)    yes
C7 . C80 . 1.547(8)    yes
C7 . C121 . 1.561(10)    yes
C7 . C91 . 1.555(10)    yes
C7 . C81 . 1.548(10)    yes
N1 . Pt1 . 2.038(7)    yes
N1 . H11 . 0.885    no
N1 . H12 . 0.889    no
N1 . H13 . 0.890    no
Cl2 . Pt1 . 2.291(3)    yes
N3 . Pt2 . 2.054(5)    yes
N3 . H31 . 0.889    no
N3 . H32 . 0.894    no
N3 . H33 . 0.885    no
N4 . Pt2 . 2.022(5)    yes
N4 . H41 . 0.860    no
Cl1 . Pt1 . 2.307(3)    yes
Pt2 . Cl5 . 2.3204(16)    yes
Cl3 . Pt1 . 2.295(3)    yes
Cl4 . Pt1 . 2.318(2)    yes
O21 . H211 . 0.853    no
O20 . H201 . 0.999    no
Pt1 . N2 . 2.035(6)    yes
C50 . C2 . 1.496(9)    yes
C50 . H501 . 0.960    no
C50 . H502 . 0.957    no
C50 . H503 . 0.960    no
C30 . C2 . 1.472(9)    yes
C30 . H301 . 0.963    no
C30 . H302 . 0.958    no
C30 . H303 . 0.961    no
C10 . O10 . 1.373(8)    yes
C10 . N2 . 1.166(7)    yes
C10 . C2 . 1.512(7)    yes
O10 . H101 . 0.966    no
C40 . C2 . 1.501(9)    yes
C40 . H401 . 0.966    no
C40 . H402 . 0.967    no
C40 . H403 . 0.968    no
N2 . H21 . 0.889    no
N2 . H22 . 0.889    no
N2 . C11 . 1.152(8)    yes
N2 . H21 . 0.889    no
N2 . H22 . 0.889    no
O11 . C11 . 1.364(10)    yes
O11 . H111 . 0.970    no
C41 . C2 . 1.501(10)    yes
C41 . H411 . 1.207    no
C41 . H412 . 1.207    no
C41 . H413 . 1.207    no
C31 . C2 . 1.475(10)    yes
C31 . H311 . 0.961    no
C31 . H312 . 0.962    no
C31 . H313 . 0.961    no
C11 . C2 . 1.525(7)    yes
C2 . C51 . 1.498(10)    yes
C51 . H511 . 0.961    no
C51 . H512 . 0.962    no
C51 . H513 . 0.962    no
C120 . H1201 . 0.960    no
C120 . H1202 . 0.964    no
C120 . H1203 . 0.957    no
C121 . H1211 . 0.970    no
C121 . H1212 . 0.973    no
C121 . H1213 . 0.973    no
C90 . H901 . 0.959    no
C90 . H902 . 0.960    no
C90 . H903 . 0.961    no
C91 . H911 . 0.960    no
C91 . H912 . 0.960    no
C91 . H913 . 0.961    no
C80 . H801 . 0.961    no
C80 . H802 . 0.963    no
C80 . H803 . 0.963    no
C81 . H811 . 0.960    no
C81 . H812 . 0.962    no
C81 . H813 . 0.963    no
loop_
 _geom_angle_atom_site_label_1
 _geom_angle_site_symmetry_1
 _geom_angle_atom_site_label_2
 _geom_angle_site_symmetry_2
 _geom_angle_atom_site_label_3
 _geom_angle_site_symmetry_3
 _geom_angle
 _geom_angle_publ_flag
C7 . C6 . N4 . 124.8(4)    yes
C7 . C6 . O21 . 112.80(10)    yes
N4 . C6 . O21 . 121.5(6)    yes
C7 . C6 . O20 . 112.78(10)    yes
N4 . C6 . O20 . 121.1(6)    yes
O21 . C6 . O20 . 21.6(9)    yes
C6 . C7 . C120 . 105.02(9)    yes
C6 . C7 . C90 . 111.29(9)    yes
C120 . C7 . C90 . 108.92(9)    yes
C6 . C7 . C80 . 111.84(9)    yes
C120 . C7 . C80 . 110.58(9)    yes
C90 . C7 . C80 . 109.11(9)    yes
C6 . C7 . C121 . 105.00(9)    yes
C6 . C7 . C91 . 111.29(9)    yes
C121 . C7 . C91 . 108.90(9)    yes
C6 . C7 . C81 . 111.86(9)    yes
C121 . C7 . C81 . 110.58(9)    yes
C91 . C7 . C81 . 109.12(9)    yes
Pt1 . N1 . H11 . 109.3    no
Pt1 . N1 . H12 . 109.6    no
H11 . N1 . H12 . 109.8    no
Pt1 . N1 . H13 . 108.9    no
H11 . N1 . H13 . 109.5    no
H12 . N1 . H13 . 109.8    no
Pt2 . N3 . H31 . 110.6    no
Pt2 . N3 . H32 . 110.3    no
H31 . N3 . H32 . 109.7    no
Pt2 . N3 . H33 . 109.2    no
H31 . N3 . H33 . 108.7    no
H32 . N3 . H33 . 108.3    no
C6 . N4 . Pt2 . 132.7(5)    yes
C6 . N4 . H41 . 113.2    no
Pt2 . N4 . H41 . 114.1    no
N3 . Pt2 . N4 . 176.5(3)    yes
N3 . Pt2 . Cl8 . 86.60(19)    yes
N4 . Pt2 . Cl8 . 93.60(17)    yes
N3 . Pt2 . Cl6 . 87.57(16)    yes
N4 . Pt2 . Cl6 . 88.94(18)    yes
Cl8 . Pt2 . Cl6 . 90.61(7)    yes
N3 . Pt2 . Cl7 . 90.67(19)    yes
N4 . Pt2 . Cl7 . 89.14(17)    yes
Cl8 . Pt2 . Cl7 . 177.27(8)    yes
Cl6 . Pt2 . Cl7 . 89.48(7)    yes
N3 . Pt2 . Cl5 . 89.81(17)    yes
N4 . Pt2 . Cl5 . 93.67(18)    yes
Cl8 . Pt2 . Cl5 . 90.13(8)    yes
Cl6 . Pt2 . Cl5 . 177.24(7)    yes
Cl7 . Pt2 . Cl5 . 89.65(8)    yes
C6 . O21 . H211 . 121.0    no
C6 . O20 . H201 . 111.9    no
N1 . Pt1 . Cl4 . 91.0(3)    yes
N1 . Pt1 . Cl1 . 87.9(3)    yes
Cl4 . Pt1 . Cl1 . 88.68(14)    yes
N1 . Pt1 . Cl3 . 88.0(3)    yes
Cl4 . Pt1 . Cl3 . 178.93(14)    yes
Cl1 . Pt1 . Cl3 . 91.81(16)    yes
N1 . Pt1 . Cl2 . 91.4(3)    yes
Cl4 . Pt1 . Cl2 . 89.97(15)    yes
Cl1 . Pt1 . Cl2 . 178.47(16)    yes
Cl3 . Pt1 . Cl2 . 89.53(17)    yes
N1 . Pt1 . N2 . 178.6(3)    yes
Cl4 . Pt1 . N2 . 87.6(2)    yes
Cl1 . Pt1 . N2 . 92.3(2)    yes
Cl3 . Pt1 . N2 . 93.3(2)    yes
Cl2 . Pt1 . N2 . 88.4(2)    yes
C2 . C50 . H501 . 109.4    no
C2 . C50 . H502 . 109.7    no
H501 . C50 . H502 . 109.6    no
C2 . C50 . H503 . 109.7    no
H501 . C50 . H503 . 109.0    no
H502 . C50 . H503 . 109.4    no
C2 . C30 . H301 . 109.8    no
C2 . C30 . H302 . 109.0    no
H301 . C30 . H302 . 109.9    no
C2 . C30 . H303 . 108.9    no
H301 . C30 . H303 . 109.5    no
H302 . C30 . H303 . 109.7    no
O10 . C10 . N2 . 114.09(10)    yes
O10 . C10 . C2 . 110.83(10)    yes
N2 . C10 . C2 . 134.04(10)    yes
C10 . O10 . H101 . 105.5    no
C2 . C40 . H401 . 109.1    no
C2 . C40 . H402 . 110.0    no
H401 . C40 . H402 . 109.7    no
C2 . C40 . H403 . 108.7    no
H401 . C40 . H403 . 109.9    no
H402 . C40 . H403 . 109.6    no
Pt1 . N2 . C10 . 141.3(4)    yes
Pt1 . N2 . H21 . 106.9    no
C10 . N2 . H21 . 106.8    no
Pt1 . N2 . H22 . 106.8    no
C10 . N2 . H22 . 106.7    no
H21 . N2 . H22 . 0.4    no
Pt1 . N2 . C11 . 140.2(5)    yes
Pt1 . N2 . H21 . 106.9    no
C11 . N2 . H21 . 105.9    no
Pt1 . N2 . H22 . 106.8    no
C11 . N2 . H22 . 106.0    no
H21 . N2 . H22 . 0.4    no
C11 . O11 . H111 . 97.9    no
C2 . C41 . H411 . 103.5    no
C2 . C41 . H412 . 105.2    no
H411 . C41 . H412 . 113.7    no
C2 . C41 . H413 . 105.1    no
H411 . C41 . H413 . 113.9    no
H412 . C41 . H413 . 114.0    no
C2 . C31 . H311 . 109.8    no
C2 . C31 . H312 . 109.0    no
H311 . C31 . H312 . 109.5    no
C2 . C31 . H313 . 109.5    no
H311 . C31 . H313 . 109.6    no
H312 . C31 . H313 . 109.4    no
O11 . C11 . N2 . 114.05(10)    yes
O11 . C11 . C2 . 110.83(10)    yes
N2 . C11 . C2 . 134.04(10)    yes
C10 . C2 . C40 . 111.83(9)    yes
C10 . C2 . C50 . 114.09(9)    yes
C40 . C2 . C50 . 113.59(9)    yes
C10 . C2 . C30 . 103.35(9)    yes
C40 . C2 . C30 . 103.48(9)    yes
C50 . C2 . C30 . 109.39(9)    yes
C11 . C2 . C41 . 111.79(9)    yes
C11 . C2 . C31 . 103.36(9)    yes
C41 . C2 . C31 . 103.48(9)    yes
C11 . C2 . C51 . 114.12(9)    yes
C41 . C2 . C51 . 113.59(9)    yes
C31 . C2 . C51 . 109.39(9)    yes
C2 . C51 . H511 . 109.9    no
C2 . C51 . H512 . 108.9    no
H511 . C51 . H512 . 109.7    no
C2 . C51 . H513 . 109.3    no
H511 . C51 . H513 . 109.7    no
H512 . C51 . H513 . 109.3    no
C7 . C120 . H1201 . 109.6    no
C7 . C120 . H1202 . 110.1    no
H1201 . C120 . H1202 . 109.7    no
C7 . C120 . H1203 . 109.2    no
H1201 . C120 . H1203 . 108.9    no
H1202 . C120 . H1203 . 109.4    no
C7 . C121 . H1211 . 109.0    no
C7 . C121 . H1212 . 109.5    no
H1211 . C121 . H1212 . 109.8    no
C7 . C121 . H1213 . 109.0    no
H1211 . C121 . H1213 . 109.8    no
H1212 . C121 . H1213 . 109.7    no
C7 . C90 . H901 . 109.1    no
C7 . C90 . H902 . 109.3    no
H901 . C90 . H902 . 109.5    no
C7 . C90 . H903 . 110.0    no
H901 . C90 . H903 . 109.4    no
H902 . C90 . H903 . 109.5    no
C7 . C91 . H911 . 109.4    no
C7 . C91 . H912 . 109.6    no
H911 . C91 . H912 . 109.7    no
C7 . C91 . H913 . 109.6    no
H911 . C91 . H913 . 109.3    no
H912 . C91 . H913 . 109.4    no
C7 . C80 . H801 . 109.5    no
C7 . C80 . H802 . 109.2    no
H801 . C80 . H802 . 109.5    no
C7 . C80 . H803 . 110.2    no
H801 . C80 . H803 . 109.3    no
H802 . C80 . H803 . 109.1    no
C7 . C81 . H811 . 109.5    no
C7 . C81 . H812 . 109.2    no
H811 . C81 . H812 . 109.3    no
C7 . C81 . H813 . 110.0    no
H811 . C81 . H813 . 109.6    no
H812 . C81 . H813 . 109.3    no


_iucr_refine_instructions_details_constraints
;
#
# Punched on 10/11/15 at 14:29:08
#
#LIST     12                                                                    
BLOCK SCALE X'S, U'S 
EQUIV O(20, OCC) O(21, OCC) H(201, OCC) H(211, OCC) 
WEIGHT -1 O(21, OCC) H(211, OCC) 
EQUIV PART (1001, OCC) PART(1002, OCC) 
WEIGHT -1 PART(1001, OCC) 
EQUIV PART (2001, OCC) PART(2002, OCC) 
WEIGHT -1 PART(2001, OCC) 
RIDE N   (   1,X'S) H   (  11,X'S) H   (  12,X'S) H   (  13,X'S) 
RIDE N   (   3,X'S) H   (  31,X'S) H   (  32,X'S) H   (  33,X'S) 
RIDE N   (   4,X'S) H   (  41,X'S) 
RIDE O   (  21,X'S) H   ( 211,X'S) 
RIDE O   (  20,X'S) H   ( 201,X'S) 
RIDE C   (  50,X'S) H   ( 501,X'S) H   ( 502,X'S) H   ( 503,X'S) 
RIDE C   (  30,X'S) H   ( 301,X'S) H   ( 302,X'S) H   ( 303,X'S) 
RIDE C   (  40,X'S) H   ( 401,X'S) H   ( 402,X'S) H   ( 403,X'S) 
RIDE N   (   2,X'S) H   (  21,X'S) H   (  22,X'S) 
RIDE C   (  41,X'S) H   ( 411,X'S) H   ( 412,X'S) H   ( 413,X'S) 
RIDE C   (  31,X'S) H   ( 311,X'S) H   ( 312,X'S) H   ( 313,X'S) 
RIDE C   (  51,X'S) H   ( 511,X'S) H   ( 512,X'S) H   ( 513,X'S) 
RIDE C   ( 120,X'S) H   (1201,X'S) H   (1202,X'S) H   (1203,X'S) 
RIDE C   ( 121,X'S) H   (1211,X'S) H   (1212,X'S) H   (1213,X'S) 
RIDE C   (  90,X'S) H   ( 901,X'S) H   ( 902,X'S) H   ( 903,X'S) 
RIDE C   (  91,X'S) H   ( 911,X'S) H   ( 912,X'S) H   ( 913,X'S) 
RIDE C   (  80,X'S) H   ( 801,X'S) H   ( 802,X'S) H   ( 803,X'S) 
RIDE C   (  81,X'S) H   ( 811,X'S) H   ( 812,X'S) H   ( 813,X'S) 
END                                                                             
;


_iucr_refine_instructions_details_restraints
;
#
# Punched on 10/11/15 at 14:29:08
#
#LIST     16                                                                    
SAME N(2) C(11) O(11) C(2) 
CONT C(31) C(41) C(51) AND 
CONT N(2) C(10) O(10) C(2) 
CONT C(30) C(40) C(50) 
SIMU 0.01 N(2) C(11) O(11) C(2) 
CONT C(31) C(41) C(51) AND 
CONT N(2) C(10) O(10) C(2) 
CONT C(30) C(40) C(50) 
DELU 0.01 N(2) C(11) O(11) C(2) 
CONT C(31) C(41) C(51) AND 
CONT N(2) C(10) O(10) C(2) 
CONT C(30) C(40) C(50) 
SAME O(20) C(6) C(7) C(80) C(90) C(120) AND 
CONT O(21) C(6) C(7) C(81) C(91) C(121) 
SIMU 0.01 O(20) C(6) C(7) C(80) C(90) C(120) AND 
CONT O(21) C(6) C(7) C(81) C(91) C(121) 
DELU 0.01 O(20) C(6) C(7) C(80) C(90) C(120) AND 
CONT O(21) C(6) C(7) C(81) C(91) C(121) 
REM   HREST   START (DO NOT REMOVE THIS LINE) 
REM   HREST   END (DO NOT REMOVE THIS LINE) 
END                                                                             
;
