# Supplementary material for: Synthesis and structure of two novel trans-platinum complexes
Source: Acta Crystallogr B Struct Sci Cryst Eng Mater. 2023 May 6;79(Pt 3):213–9. doi: 10.1107/S205252062300327X (PMC10245382; doi:10.1107/S205252062300327X)
Supplement: Supplementary file 2 [file b-79-00213-1sup2.hkl]

data_1 
#  DV07_FB37F in P1                        
_audit_creation_date        "16-05-23"
_audit_creation_method      CRYSTALS 

_cell_length_a                    4.18810(10)
_cell_angle_alpha                 102.7930(10)
_cell_length_b                    9.4591(2)
_cell_angle_beta                  91.3040(10)
_cell_length_c                    10.1852(2)
_cell_angle_gamma                 100.9140(10)
loop_
 _symmetry_equiv_pos_as_xyz
 'x,y,z'
 '-x,-y,-z'

# NOTE FO on scale of Fc,      4.90838
# Status flags: 
#    o - used in refinement 
#    < - excluded by I/sigmaI cutoff 
#    l - excluded at low resolution  
#    h - excluded at high resolution  
#    x - excluded for another reason  

loop_
_refln_index_h
_refln_index_k
_refln_index_l
_refln_F_squared_meas
_refln_F_squared_calc
_refln_F_squared_sigma
_refln_observed_status
_refln_refinement_weight
   1   0   0     3909.30     3858.57       29.38 o   0.2084E-03
   2   0   0     2913.15     2891.39       22.33 o   0.3603E-03
   3   0   0     1668.20     1707.18       17.06 o   0.8786E-03
   4   0   0      835.96      836.52       12.35 o   0.2491E-02
   5   0   0      183.52      182.35        9.14 o   0.9078E-02
   6   0   0       53.73       49.38       10.09 o   0.9295E-02
   7   0   0       14.46       12.16       31.35 o   0.1526E-03
  -7   1   0       14.21       10.90       31.09 o   0.1526E-03
  -6   1   0       61.35       56.61       10.08 o   0.9235E-02
  -5   1   0      201.89      194.01       11.78 o   0.5953E-02
  -4   1   0      559.27      563.51        9.71 o   0.4437E-02
  -3   1   0     1486.62     1497.36       14.58 o   0.1122E-02
  -2   1   0     2579.26     2588.96       20.35 o   0.4454E-03
  -1   1   0     6711.84     6648.25       45.49 o   0.7585E-04
   0   1   0     5358.02        0.00       68.77 l   0.0000E+00
   1   1   0     7928.69     7884.93       67.06 o   0.5012E-04
   2   1   0     2741.21     2724.33       25.48 o   0.3737E-03
   3   1   0     1455.55     1463.41       17.01 o   0.1070E-02
   4   1   0      545.21      562.65       11.86 o   0.3697E-02
   5   1   0      197.62      184.73        9.71 o   0.8187E-02
   6   1   0       25.14       32.93        8.87 o   0.1218E-01
  -7   2   0       13.97       12.46       31.93 o   0.1422E-03
  -6   2   0       44.57       45.99        9.61 o   0.1026E-01
  -5   2   0      160.53      173.34       10.90 o   0.6997E-02
  -4   2   0      289.65      294.10        7.02 o   0.1006E-01
  -3   2   0     1289.73     1285.90       12.63 o   0.1472E-02
  -2   2   0     1802.43     1753.89       15.55 o   0.8624E-03
  -1   2   0     2205.81     2131.34       20.12 o   0.5831E-03
   0   2   0      982.72      993.61       13.51 o   0.1941E-02
   1   2   0     3146.92     3030.07       38.76 o   0.2485E-03
   2   2   0     1959.66     1991.45       17.14 o   0.7050E-03
   3   2   0      556.29      588.31       10.61 o   0.4008E-02
   4   2   0      333.72      319.28       10.08 o   0.6263E-02
   5   2   0      132.46      140.50        7.51 o   0.1333E-01
   6   2   0       35.17       34.97       19.27 o   0.2664E-02
  -7   3   0      -13.49       15.87       31.01 o   0.1456E-03
  -6   3   0       44.69       44.73       12.10 o   0.6606E-02
  -5   3   0      145.70      136.22        8.86 o   0.1027E-01
  -4   3   0      444.41      448.70        7.80 o   0.6509E-02
  -3   3   0      797.66      809.86        9.20 o   0.3133E-02
  -2   3   0      683.19      692.51        8.60 o   0.3904E-02
  -1   3   0     2708.72     2606.25       25.80 o   0.3881E-03
   0   3   0     1428.73     1442.22       19.65 o   0.9808E-03
   1   3   0     1831.09     1843.38       24.86 o   0.6239E-03
   2   3   0     1325.31     1325.70       14.90 o   0.1296E-02
   3   3   0      272.62      297.24        7.04 o   0.1000E-01
   4   3   0      239.24      240.20       10.37 o   0.6864E-02
   5   3   0       83.36       88.24        7.68 o   0.1436E-01
   6   3   0       57.82       31.72       22.16 o   0.2017E-02
  -7   4   0       35.17       17.69       23.85 o   0.1750E-02
  -6   4   0       75.05       63.56       12.86 o   0.5767E-02
  -5   4   0      140.46      145.80       10.40 o   0.7836E-02
  -4   4   0      521.18      514.18        9.23 o   0.4980E-02
  -3   4   0     1262.49     1289.25       13.93 o   0.1407E-02
  -2   4   0     2596.96     2568.52       25.41 o   0.4060E-03
  -1   4   0      962.58      987.79       12.98 o   0.2032E-02
   0   4   0     1985.68     1987.57       26.76 o   0.5427E-03
   1   4   0     2673.99     2655.17       35.66 o   0.3123E-03
   2   4   0     1095.47     1139.59       13.83 o   0.1650E-02
   3   4   0      593.78      614.94       13.53 o   0.3006E-02
   4   4   0      188.22      178.65        8.83 o   0.9570E-02
   5   4   0       66.07       63.23        7.67 o   0.1507E-01
   6   4   0       24.81       23.62       22.65 o   0.1940E-02
  -7   5   0       33.49       16.34       23.37 o   0.1823E-02
  -6   5   0       55.41       77.35       12.61 o   0.5979E-02
  -5   5   0      148.05      136.54        8.41 o   0.1115E-01
  -4   5   0      721.87      701.79       11.38 o   0.3125E-02
  -3   5   0     1553.55     1544.28       16.86 o   0.9931E-03
  -2   5   0     3306.44     3285.03       28.40 o   0.2708E-03
  -1   5   0     2474.55     2548.48       28.32 o   0.3919E-03
   0   5   0     3560.40     3521.59       44.96 o   0.1880E-03
   1   5   0     2187.15     2341.64       31.37 o   0.4081E-03
   2   5   0     1181.04     1177.67       15.55 o   0.1452E-02
   3   5   0      595.12      598.51       14.08 o   0.2916E-02
   4   5   0      170.99      178.59        9.17 o   0.9137E-02
   5   5   0       64.93       60.57        8.01 o   0.1401E-01
  -7   6   0       26.74       14.48       24.57 o   0.1651E-02
  -6   6   0       59.27       47.74       13.35 o   0.5433E-02
  -5   6   0      257.06      248.09       10.60 o   0.6541E-02
  -4   6   0      349.78      353.55        9.13 o   0.6733E-02
  -3   6   0     1064.43     1074.87       14.98 o   0.1659E-02
  -2   6   0     1958.35     1942.56       21.58 o   0.6419E-03
  -1   6   0     3620.63     3498.21       45.87 o   0.1841E-03
   0   6   0     2521.79     2519.62       35.52 o   0.3330E-03
   1   6   0     2011.70     2104.67       30.81 o   0.4609E-03
   2   6   0      713.49      742.15       12.20 o   0.2850E-02
   3   6   0      499.09      505.26       13.67 o   0.3363E-02
   4   6   0      133.47      136.64        9.22 o   0.9697E-02
   5   6   0       53.81       44.85        9.53 o   0.1038E-01
  -7   7   0       13.97       10.52       38.16 o   0.9955E-04
  -6   7   0       12.77       41.09       25.26 o   0.1559E-02
  -5   7   0      155.56      147.77       10.55 o   0.7566E-02
  -4   7   0      177.28      165.89        7.57 o   0.1228E-01
  -3   7   0      494.03      491.29       11.85 o   0.4050E-02
  -2   7   0     1199.89     1207.94       16.18 o   0.1376E-02
  -1   7   0     1173.93     1135.20       20.63 o   0.1169E-02
   0   7   0     1064.33     1054.79       20.48 o   0.1267E-02
   1   7   0      463.83      506.74       13.59 o   0.3424E-02
   2   7   0      894.16      923.70       18.20 o   0.1616E-02
   3   7   0      232.53      215.20       11.19 o   0.6272E-02
   4   7   0       88.66       88.99        8.85 o   0.1119E-01
   5   7   0       23.69       25.31       18.97 o   0.2758E-02
  -6   8   0       43.85       29.07       22.65 o   0.1936E-02
  -5   8   0       72.94       65.12        7.26 o   0.1649E-01
  -4   8   0      157.32      166.03        7.90 o   0.1171E-01
  -3   8   0      167.87      173.98        8.51 o   0.1034E-01
  -2   8   0      502.72      505.71       11.65 o   0.4038E-02
  -1   8   0      611.30      598.16       14.57 o   0.2787E-02
   0   8   0      351.20      353.13       12.76 o   0.4370E-02
   1   8   0      250.32      272.38       11.42 o   0.5736E-02
   2   8   0      315.73      319.04       13.64 o   0.4129E-02
   3   8   0      119.62      121.12        9.39 o   0.9608E-02
   4   8   0       53.54       51.94        8.53 o   0.1270E-01
   5   8   0       13.37       17.03       17.48 o   0.3253E-02
  -6   9   0       16.62       28.24       37.22 o   0.1245E-03
  -5   9   0       52.52       60.62        8.43 o   0.1286E-01
  -4   9   0      139.49      137.73        9.36 o   0.9420E-02
  -3   9   0      279.83      266.20       12.67 o   0.4867E-02
  -2   9   0      124.27      120.57        7.89 o   0.1280E-01
  -1   9   0      552.75      554.84       14.89 o   0.2858E-02
   0   9   0      451.31      464.82       14.79 o   0.3160E-02
   1   9   0      241.95      262.78       12.26 o   0.5198E-02
   2   9   0       94.20       88.72        7.79 o   0.1387E-01
   3   9   0       96.13      105.78        9.55 o   0.9585E-02
   4   9   0       33.67       34.08        8.69 o   0.1262E-01
   5   9   0        4.70       10.37       10.71 o   0.4247E-03
  -6  10   0        6.02       24.58       24.81 o   0.1015E-03
  -5  10   0       62.28       65.02       12.17 o   0.6427E-02
  -4  10   0      188.30      171.28       10.87 o   0.6961E-02
  -3  10   0      253.33      257.23       13.50 o   0.4469E-02
  -2  10   0      349.58      347.30       14.46 o   0.3662E-02
  -1  10   0      392.86      392.54       13.31 o   0.3949E-02
   0  10   0      346.99      350.23       14.65 o   0.3583E-02
   1  10   0      319.62      310.53       13.61 o   0.4157E-02
   2  10   0      110.46      101.86        9.61 o   0.9449E-02
   3  10   0       52.46       58.95        8.96 o   0.1150E-01
   4  10   0       31.88       30.09       11.17 o   0.7798E-02
  -6  11   0       -9.64       14.63       30.17 o   0.1099E-03
  -5  11   0       82.76       67.79       14.87 o   0.4351E-02
  -4  11   0      145.88      127.74       13.09 o   0.5287E-02
  -3  11   0      196.41      227.15       13.13 o   0.4855E-02
  -2  11   0      334.40      363.37       18.34 o   0.2491E-02
  -1  11   0      342.99      335.13       13.59 o   0.4060E-02
   0  11   0      320.35      296.65       14.16 o   0.3940E-02
   1  11   0      192.66      213.15       12.06 o   0.5664E-02
   2  11   0       85.95       82.36        9.71 o   0.9571E-02
   3  11   0       47.46       38.55        9.55 o   0.1044E-01
   4  11   0       26.14       16.48       14.79 o   0.4527E-02
  -5  12   0       44.57       28.01       14.61 o   0.4608E-02
  -4  12   0      106.55      105.87       12.22 o   0.6132E-02
  -3  12   0       48.06       70.75        9.26 o   0.1074E-01
  -2  12   0      221.17      185.41       17.35 o   0.3026E-02
  -1  12   0      223.21      190.17       13.99 o   0.4426E-02
   0  12   0      219.48      200.92       12.99 o   0.5000E-02
   1  12   0      103.68       82.91       10.95 o   0.7633E-02
   2  12   0       67.22       66.88        9.87 o   0.9500E-02
   3  12   0       39.81       20.51        9.91 o   0.9885E-02
  -5  13   0        8.67       13.72       17.50 o   0.2939E-03
  -4  13   0       21.44       23.13       25.06 o   0.1586E-02
  -3  13   0       66.49       67.41       10.46 o   0.8518E-02
  -2  13   0       41.28       56.93       11.55 o   0.7177E-02
  -1  13   0       61.80       49.24       10.37 o   0.8795E-02
   0  13   0       78.38       65.91       10.17 o   0.8957E-02
   1  13   0       52.60       52.60       10.14 o   0.9182E-02
   2  13   0       37.10       24.90       11.62 o   0.7240E-02
   3  13   0       50.11       14.20       20.96 o   0.2262E-02
  -4  14   0       -8.31       10.80       16.23 o   0.3782E-02
  -3  14   0       33.85       45.27       13.89 o   0.5059E-02
  -2  14   0       10.24       19.54       15.49 o   0.4140E-02
  -1  14   0        7.47       29.98       10.19 o   0.9407E-02
   0  14   0       37.50       27.04       10.22 o   0.9271E-02
   1  14   0       34.93       24.26       14.36 o   0.4779E-02
   2  14   0       -3.53       12.22        8.07 o   0.5630E-03
  -4  15   0        2.89       12.60       15.36 o   0.1272E-03
  -3  15   0       16.98       16.45       25.61 o   0.1520E-02
  -2  15   0       49.79       29.55       12.54 o   0.6194E-02
  -1  15   0        7.11       18.70       15.82 o   0.2944E-03
   0  15   0       16.78       21.50       18.94 o   0.2771E-02
   1  15   0        4.46       13.44       11.48 o   0.3510E-03
  -2  16   0       19.27       18.44       27.13 o   0.1355E-02
  -1  16   0       10.24       20.57       19.11 o   0.2724E-02
   0  16   0       -7.23        8.91       19.00 o   0.2077E-03
   0 -16   1       15.06        7.79       22.56 o   0.1961E-02
   1 -16   1       22.77       14.91       30.19 o   0.1095E-02
   2 -16   1       -0.72       14.58        3.11 o   0.2686E-03
  -1 -15   1        4.82       14.60       12.22 o   0.3348E-03
   0 -15   1       12.05       14.06       15.17 o   0.4316E-02
   1 -15   1       32.77       18.93       14.24 o   0.4869E-02
   2 -15   1        4.10       28.46       17.68 o   0.1359E-03
   3 -15   1       -5.30       11.42       13.91 o   0.2843E-03
   4 -15   1       10.84        8.53       20.69 o   0.2331E-02
  -2 -14   1       16.62       16.69       19.12 o   0.2722E-02
  -1 -14   1       26.38       26.31       14.00 o   0.5032E-02
   0 -14   1       14.54       34.95       14.15 o   0.4920E-02
   1 -14   1       33.01       37.51        9.75 o   0.1009E-01
   2 -14   1       77.58       70.46       14.51 o   0.4562E-02
   3 -14   1       37.22       22.82       14.40 o   0.4753E-02
   4 -14   1       23.25       19.43       30.47 o   0.1074E-02
  -3 -13   1       15.74       15.36       19.00 o   0.2757E-02
  -2 -13   1       17.35       27.79       18.48 o   0.2906E-02
  -1 -13   1       79.50       75.37       10.93 o   0.7762E-02
   0 -13   1      103.60       89.53       10.80 o   0.7785E-02
   1 -13   1      152.58      133.45       11.88 o   0.6247E-02
   2 -13   1       39.59       51.33       11.63 o   0.7108E-02
   3 -13   1      158.77      149.64       13.08 o   0.5193E-02
   4 -13   1       63.60       42.90       14.82 o   0.4440E-02
   5 -13   1       10.24       19.00       19.96 o   0.2500E-02
  -4 -12   1      -11.56        6.96       21.03 o   0.2256E-02
  -3 -12   1       25.36       22.44        9.39 o   0.1101E-01
  -2 -12   1       68.30       61.96        9.66 o   0.9916E-02
  -1 -12   1      103.68      121.80       10.57 o   0.7886E-02
   0 -12   1      172.18      192.76       11.78 o   0.6025E-02
   1 -12   1      232.89      210.04       12.63 o   0.5193E-02
   2 -12   1      231.53      199.24       17.51 o   0.2952E-02
   3 -12   1      172.38      167.35       13.42 o   0.4899E-02
   4 -12   1      105.52      102.66       12.56 o   0.5846E-02
   5 -12   1       33.61       32.63       15.03 o   0.4355E-02
  -4 -11   1        4.34       12.99       11.61 o   0.3337E-03
  -3 -11   1       28.85       27.54        8.76 o   0.1253E-01
  -2 -11   1      132.33      106.11       10.52 o   0.7961E-02
  -1 -11   1      111.63      126.40       10.09 o   0.8492E-02
   0 -11   1      213.94      214.55       11.92 o   0.5719E-02
   1 -11   1      268.23      257.32       12.38 o   0.5093E-02
   2 -11   1      301.81      274.70       14.72 o   0.3778E-02
   3 -11   1      164.43      173.84       12.02 o   0.5920E-02
   4 -11   1      115.34      110.19       11.68 o   0.6624E-02
   5 -11   1       33.01       50.40       13.33 o   0.5471E-02
   6 -11   1        4.10       17.16       21.46 o   0.9231E-04
  -5 -10   1        3.85        7.01       11.95 o   0.2801E-03
  -4 -10   1       23.31       25.07       17.59 o   0.3205E-02
  -3 -10   1       42.46       42.80        8.35 o   0.1340E-01
  -2 -10   1      101.07      101.27        9.30 o   0.1006E-01
  -1 -10   1      224.48      217.01       13.17 o   0.4821E-02
   0 -10   1      315.19      297.55       14.37 o   0.3860E-02
   1 -10   1      112.27       93.43        8.68 o   0.1136E-01
   2 -10   1      263.47      259.12       10.81 o   0.6279E-02
   3 -10   1      162.86      169.60       11.60 o   0.6327E-02
   4 -10   1       91.59       84.49        7.54 o   0.1481E-01
   5 -10   1       61.44       63.37       12.29 o   0.6315E-02
   6 -10   1       29.63       14.24       25.78 o   0.1500E-02
  -5  -9   1       20.60        9.87       23.67 o   0.1780E-02
  -4  -9   1       26.98       38.93        8.16 o   0.1419E-01
  -3  -9   1      107.33       97.72        9.57 o   0.9591E-02
  -2  -9   1      127.69      132.68        9.13 o   0.9898E-02
  -1  -9   1      281.28      278.00       12.86 o   0.4697E-02
   0  -9   1      457.39      449.91       15.15 o   0.3081E-02
   1  -9   1      424.18      438.53       12.89 o   0.3923E-02
   2  -9   1      218.23      203.55        9.41 o   0.8350E-02
   3  -9   1      146.43      162.15        8.46 o   0.1072E-01
   4  -9   1      144.63      139.09        8.22 o   0.1155E-01
   5  -9   1       58.95       53.16        8.68 o   0.1225E-01
   6  -9   1       27.22       21.56       24.09 o   0.1715E-02
  -5  -8   1        5.86       18.83        9.31 o   0.1134E-01
  -4  -8   1       37.28       55.34        7.76 o   0.1518E-01
  -3  -8   1      285.07      272.81       12.25 o   0.5102E-02
  -2  -8   1      191.53      186.43        8.84 o   0.9440E-02
  -1  -8   1      560.32      585.04       15.71 o   0.2603E-02
   0  -8   1      893.28      872.42       19.61 o   0.1520E-02
   1  -8   1     1287.49     1387.67       22.95 o   0.9120E-03
   2  -8   1      567.65      561.39       11.32 o   0.3857E-02
   3  -8   1      365.09      353.51       11.23 o   0.5180E-02
   4  -8   1      252.97      269.20        9.18 o   0.7830E-02
   5  -8   1      109.78      105.59        9.61 o   0.9442E-02
   6  -8   1       68.18       32.61       24.33 o   0.1675E-02
  -5  -7   1       26.08       28.16        8.16 o   0.1436E-01
  -4  -7   1      116.12      117.96        9.27 o   0.9891E-02
  -3  -7   1      231.62      231.59       11.08 o   0.6272E-02
  -2  -7   1      783.32      816.39       14.71 o   0.2225E-02
  -1  -7   1     1203.64     1200.69       22.75 o   0.1024E-02
   0  -7   1     1919.66     1936.98       30.11 o   0.5040E-03
   1  -7   1     1888.46     1860.22       25.18 o   0.6086E-03
   2  -7   1     1575.59     1621.14       19.72 o   0.8626E-03
   3  -7   1      678.60      686.79       12.51 o   0.2978E-02
   4  -7   1      607.28      615.14       12.38 o   0.3278E-02
   5  -7   1      144.23      131.10        9.82 o   0.8729E-02
   6  -7   1       42.40       53.17       19.51 o   0.2587E-02
   7  -7   1        0.24       11.72        4.66 o   0.1193E-03
  -5  -6   1       41.86       38.71        7.79 o   0.1534E-01
  -4  -6   1      150.94      143.65        9.42 o   0.9197E-02
  -3  -6   1      293.92      299.22       10.44 o   0.6223E-02
  -2  -6   1     1089.55     1130.85       15.84 o   0.1520E-02
  -1  -6   1     1539.88     1555.72       23.25 o   0.7915E-03
   0  -6   1     2034.52     2093.82       30.00 o   0.4711E-03
   1  -6   1     3148.73     3123.01       36.62 o   0.2519E-03
   2  -6   1     2172.21     2129.94       22.45 o   0.5529E-03
   3  -6   1     1389.92     1368.46       19.17 o   0.1050E-02
   4  -6   1      287.50      296.71        8.14 o   0.8602E-02
   5  -6   1      259.47      240.33        9.08 o   0.8186E-02
   6  -6   1       64.69       65.90       13.05 o   0.5614E-02
   7  -6   1       19.27       14.90       40.51 o   0.1218E-03
  -5  -5   1       39.57       48.35        7.32 o   0.1702E-01
  -4  -5   1      164.55      162.45        8.98 o   0.9648E-02
  -3  -5   1      426.91      437.29       11.37 o   0.4581E-02
  -2  -5   1      773.00      787.50       11.64 o   0.2776E-02
  -1  -5   1     1183.41     1198.54       18.42 o   0.1254E-02
   0  -5   1      678.44      724.06       13.71 o   0.2641E-02
   1  -5   1     3412.75     3203.90       37.13 o   0.2358E-03
   2  -5   1     2136.43     2144.44       21.28 o   0.5697E-03
   3  -5   1      855.84      836.37       11.25 o   0.2639E-02
   4  -5   1      293.61      275.73        7.24 o   0.1005E-01
   5  -5   1      234.27      218.93        8.51 o   0.9331E-02
   6  -5   1       66.37       61.54       12.54 o   0.6077E-02
   7  -5   1       23.61       14.22       43.41 o   0.5302E-03
  -6  -4   1       -9.64       18.81       23.16 o   0.1864E-03
  -5  -4   1       63.60       66.22        7.53 o   0.1551E-01
  -4  -4   1      150.15      141.20        8.02 o   0.1187E-01
  -3  -4   1      547.61      571.78       12.01 o   0.3618E-02
  -2  -4   1      985.65      978.29       12.67 o   0.2055E-02
  -1  -4   1      871.65      898.80       13.97 o   0.2110E-02
   0  -4   1     2359.51     2294.12       25.91 o   0.4618E-03
   1  -4   1      352.23      354.44        7.03 o   0.8696E-02
   2  -4   1     1214.97     1184.01       11.72 o   0.1689E-02
   3  -4   1      794.14      803.77       10.14 o   0.2990E-02
   4  -4   1      346.96      342.15        7.52 o   0.8392E-02
   5  -4   1      110.52      112.08        7.55 o   0.1401E-01
   6  -4   1       53.24       58.29       12.18 o   0.6455E-02
   7  -4   1       12.29       14.28       30.28 o   0.1390E-03
  -6  -3   1       11.93       30.94       16.65 o   0.3572E-02
  -5  -3   1       86.57       90.99        9.06 o   0.1074E-01
  -4  -3   1      214.52      209.11        9.90 o   0.7687E-02
  -3  -3   1      821.89      845.11       12.22 o   0.2496E-02
  -2  -3   1     1359.68     1373.44       15.73 o   0.1204E-02
  -1  -3   1     2405.17     2476.10       25.41 o   0.4325E-03
   0  -3   1     2879.01     2930.40       27.34 o   0.3289E-03
   1  -3   1     1927.09     1894.20       18.82 o   0.7130E-03
   2  -3   1     1974.23     1905.15       16.49 o   0.7458E-03
   3  -3   1      691.54      688.75        8.80 o   0.3854E-02
   4  -3   1      432.14      445.17        7.97 o   0.6459E-02
   5  -3   1      146.53      136.03        7.36 o   0.1371E-01
   6  -3   1       37.70       46.90       11.33 o   0.7503E-02
   7  -3   1       15.90       17.28       32.49 o   0.1563E-03
  -6  -2   1       56.74       41.40       13.70 o   0.5185E-02
  -5  -2   1      151.60      141.42        9.17 o   0.9632E-02
  -4  -2   1      481.80      481.40       11.75 o   0.4153E-02
  -3  -2   1      852.34      867.20       13.50 o   0.2241E-02
  -2  -2   1     3439.43     3388.50       30.03 o   0.2521E-03
  -1  -2   1     4417.42     4522.76       38.95 o   0.1494E-03
   0  -2   1     6195.61     6359.56       53.00 o   0.7830E-04
   1  -2   1     6204.42     6093.25       49.53 o   0.8411E-04
   2  -2   1     3742.50     3679.26       28.07 o   0.2278E-03
   3  -2   1     1438.50     1441.11       13.61 o   0.1220E-02
   4  -2   1      687.53      702.57       10.66 o   0.3339E-02
   5  -2   1      181.99      183.67        8.02 o   0.1098E-01
   6  -2   1       59.63       50.84       12.27 o   0.6380E-02
   7  -2   1      -15.42       16.32       28.14 o   0.1260E-02
  -6  -1   1       21.28       41.64       17.09 o   0.3380E-02
  -5  -1   1      215.62      201.72       12.34 o   0.5457E-02
  -4  -1   1      489.43      534.32       11.08 o   0.4175E-02
  -3  -1   1     1178.71     1217.48       15.92 o   0.1395E-02
  -2  -1   1     2665.90     2734.97       23.49 o   0.3907E-03
  -1  -1   1    23316.13    24887.48      167.03 o   0.5912E-05
   0  -1   1     3997.47        0.00       39.89 l   0.0000E+00
   1  -1   1     4297.36     4231.82       27.82 o   0.1833E-03
   2  -1   1     4281.74     4248.65       29.60 o   0.1799E-03
   3  -1   1     2907.66     2912.39       24.63 o   0.3465E-03
   4  -1   1      607.12      603.69       11.03 o   0.3711E-02
   5  -1   1      246.66      218.36        8.06 o   0.9966E-02
   6  -1   1       70.27       59.37       10.16 o   0.9034E-02
   7  -1   1        3.85       14.07       14.84 o   0.1816E-03
  -7   0   1       13.01       12.73       31.87 o   0.1329E-03
  -6   0   1       56.62       41.80       10.00 o   0.9498E-02
  -5   0   1      174.59      168.17       11.45 o   0.6436E-02
  -4   0   1      476.39      486.02        9.06 o   0.5348E-02
  -3   0   1     1063.13     1089.31       11.70 o   0.1912E-02
  -2   0   1     3189.24     3140.50       25.78 o   0.3008E-03
  -1   0   1     6067.69     5914.80       45.31 o   0.9028E-04
   0   0   1     7293.42        0.00       98.43 l   0.0000E+00
   1   0   1     6503.38     6427.43       42.27 o   0.8169E-04
   2   0   1     2749.31     2784.75       24.02 o   0.3764E-03
   3   0   1     1621.23     1651.90       18.26 o   0.8801E-03
   4   0   1      608.95      618.67       11.10 o   0.3635E-02
   5   0   1      150.62      148.82        6.88 o   0.1475E-01
   6   0   1       69.26       65.89       13.08 o   0.5586E-02
  -7   1   1       -1.69       11.30        6.95 o   0.3623E-03
  -6   1   1       41.20       48.96        9.70 o   0.1006E-01
  -5   1   1      117.81      112.41        9.93 o   0.8823E-02
  -4   1   1      511.51      527.72       10.18 o   0.4527E-02
  -3   1   1      865.71      871.96       10.36 o   0.2677E-02
  -2   1   1     1351.63     1292.75       13.60 o   0.1378E-02
  -1   1   1       65.48       60.64        2.20 o   0.8259E-01
   0   1   1     8702.73        0.00      108.90 l   0.0000E+00
   1   1   1     3277.98     3234.51       27.95 o   0.2789E-03
   2   1   1     1159.40     1178.79       10.00 o   0.1843E-02
   3   1   1      756.46      772.94       11.20 o   0.2913E-02
   4   1   1      474.37      466.05       10.34 o   0.4842E-02
   5   1   1      166.09      145.28        7.92 o   0.1193E-01
   6   1   1       43.25       34.23       12.59 o   0.6152E-02
  -7   2   1        1.93       11.27       11.72 o   0.1456E-03
  -6   2   1       57.58       45.58       10.07 o   0.9339E-02
  -5   2   1      180.03      173.30        9.95 o   0.8051E-02
  -4   2   1      419.81      422.11        8.58 o   0.6322E-02
  -3   2   1      716.69      715.16        9.19 o   0.3599E-02
  -2   2   1     1427.06     1403.73       13.20 o   0.1274E-02
  -1   2   1     2007.24     1990.42       18.35 o   0.6790E-03
   0   2   1     1612.25     1621.78       21.19 o   0.8164E-03
   1   2   1     2117.06     2074.06       27.73 o   0.4976E-03
   2   2   1      426.70      451.34        5.71 o   0.7971E-02
   3   2   1      659.33      669.44       10.72 o   0.3482E-02
   4   2   1      338.13      306.81       10.33 o   0.6147E-02
   5   2   1      135.74      134.10        7.72 o   0.1286E-01
   6   2   1       40.47       20.30       18.55 o   0.2881E-02
  -7   3   1       15.42       14.55       36.62 o   0.1193E-03
  -6   3   1       36.98       48.38       11.54 o   0.7240E-02
  -5   3   1      222.97      213.82       10.82 o   0.6650E-02
  -4   3   1      514.69      507.62        9.17 o   0.5065E-02
  -3   3   1     1487.80     1471.34       15.18 o   0.1123E-02
  -2   3   1     1569.06     1576.52       16.27 o   0.9918E-03
  -1   3   1     2810.08     2819.56       26.56 o   0.3506E-03
   0   3   1     5909.49     5999.19       71.17 o   0.7115E-04
   1   3   1     2090.40     2071.94       28.38 o   0.4896E-03
   2   3   1     1678.62     1670.57       19.57 o   0.8222E-03
   3   3   1      517.58      519.49       10.74 o   0.4313E-02
   4   3   1      241.45      235.31       10.52 o   0.6735E-02
   5   3   1      117.27      106.97        8.36 o   0.1189E-01
   6   3   1       28.67       26.28       21.68 o   0.2114E-02
  -7   4   1       12.77       18.14       31.92 o   0.1300E-03
  -6   4   1       39.11       47.67        9.42 o   0.1066E-01
  -5   4   1      250.16      231.17       12.76 o   0.4992E-02
  -4   4   1      706.22      708.21       12.10 o   0.2974E-02
  -3   4   1     1826.15     1862.40       19.34 o   0.7310E-03
  -2   4   1     1934.05     1989.45       21.10 o   0.6436E-03
  -1   4   1     5101.31     5003.80       46.53 o   0.1156E-03
   0   4   1     3860.71     3989.98       46.91 o   0.1598E-03
   1   4   1     3806.80     3848.53       49.15 o   0.1600E-03
   2   4   1     2175.33     2150.15       27.24 o   0.4875E-03
   3   4   1      577.39      593.00       13.11 o   0.3192E-02
   4   4   1      276.46      253.74       10.19 o   0.6811E-02
   5   4   1       77.09       77.10        9.51 o   0.1003E-01
   6   4   1       34.45       25.72       23.13 o   0.1859E-02
  -7   5   1       15.90       13.86       39.15 o   0.1077E-03
  -6   5   1       63.52       69.05       10.60 o   0.8310E-02
  -5   5   1      132.19      140.30       10.36 o   0.7953E-02
  -4   5   1      510.43      516.65       10.63 o   0.4388E-02
  -3   5   1     1298.53     1281.97       17.08 o   0.1228E-02
  -2   5   1     3315.36     3260.84       33.57 o   0.2497E-03
  -1   5   1     2833.12     2882.63       36.08 o   0.2847E-03
   0   5   1     2991.77     3111.53       39.18 o   0.2459E-03
   1   5   1     1896.13     1942.29       28.43 o   0.5338E-03
   2   5   1     1501.23     1544.09       21.58 o   0.8556E-03
   3   5   1      546.46      567.43       13.83 o   0.3106E-02
   4   5   1      224.42      203.37       10.41 o   0.7126E-02
   5   5   1       65.29       53.06        9.78 o   0.9780E-02
  -7   6   1       17.59       11.69       41.58 o   0.1055E-03
  -6   6   1       67.70       56.38       13.22 o   0.5497E-02
  -5   6   1       69.51       67.90       11.00 o   0.7743E-02
  -4   6   1      297.88      293.38        9.80 o   0.6825E-02
  -3   6   1      780.63      765.21       14.59 o   0.2318E-02
  -2   6   1     1210.78     1172.12       14.97 o   0.1476E-02
  -1   6   1     1182.88     1233.79       19.15 o   0.1194E-02
   0   6   1     1175.28     1152.77       20.78 o   0.1155E-02
   1   6   1     1750.18     1827.21       28.35 o   0.5715E-03
   2   6   1      551.41      603.48       12.32 o   0.3412E-02
   3   6   1      314.35      304.19       11.41 o   0.5428E-02
   4   6   1      105.70      112.26        8.89 o   0.1073E-01
   5   6   1       55.97       44.46       10.03 o   0.9425E-02
   6   6   1        1.69        9.88        6.07 o   0.4744E-03
  -7   7   1       17.11       10.58       41.82 o   0.1015E-03
  -6   7   1       23.13       26.23       38.24 o   0.6826E-03
  -5   7   1      124.56      108.74       13.22 o   0.5274E-02
  -4   7   1      121.23      120.72        7.69 o   0.1337E-01
  -3   7   1      371.74      372.77       12.83 o   0.4254E-02
  -2   7   1      538.74      529.27       11.43 o   0.3995E-02
  -1   7   1      409.49      398.81       11.22 o   0.4862E-02
   0   7   1      425.53      426.31       12.77 o   0.4017E-02
   1   7   1      830.34      837.60       18.86 o   0.1655E-02
   2   7   1      254.90      248.51        9.69 o   0.7409E-02
   3   7   1      211.19      201.74       10.69 o   0.6885E-02
   4   7   1       65.53       68.42        8.48 o   0.1251E-01
   5   7   1       36.62       26.09       10.80 o   0.8343E-02
   6   7   1       -0.48        6.60        2.95 o   0.2991E-03
  -6   8   1       30.36       28.80       21.20 o   0.2209E-02
  -5   8   1       93.00       90.93       12.83 o   0.5682E-02
  -4   8   1      202.49      179.22       11.68 o   0.6109E-02
  -3   8   1      183.04      164.57       10.70 o   0.7214E-02
  -2   8   1      644.90      662.69       14.20 o   0.2709E-02
  -1   8   1      681.69      656.06       16.33 o   0.2275E-02
   0   8   1      487.02      474.24       14.66 o   0.3144E-02
   1   8   1      120.28      107.20        9.46 o   0.9614E-02
   2   8   1      380.61      366.60       13.96 o   0.3769E-02
   3   8   1      110.94      123.45        9.28 o   0.9835E-02
   4   8   1       46.90       47.94        9.84 o   0.9772E-02
   5   8   1       19.39       14.15       22.67 o   0.1939E-02
  -6   9   1       17.11       29.24       38.98 o   0.1168E-03
  -5   9   1       80.07       92.56        9.60 o   0.9700E-02
  -4   9   1      208.16      192.18       12.76 o   0.5198E-02
  -3   9   1      339.22      323.30       14.27 o   0.3811E-02
  -2   9   1      557.73      572.65       16.27 o   0.2508E-02
  -1   9   1      757.10      741.80       18.17 o   0.1857E-02
   0   9   1      624.65      645.94       17.63 o   0.2116E-02
   1   9   1      270.01      277.01       13.05 o   0.4614E-02
   2   9   1      228.39      208.70       12.16 o   0.5535E-02
   3   9   1      139.73      119.41       10.65 o   0.7690E-02
   4   9   1       25.70       28.83       10.47 o   0.8867E-02
   5   9   1       -9.88       10.49       16.01 o   0.3883E-02
  -6  10   1       14.70       28.66       37.26 o   0.1098E-03
  -5  10   1       72.44       70.32       10.20 o   0.8891E-02
  -4  10   1      170.03      157.38       12.54 o   0.5558E-02
  -3  10   1      384.15      390.95       15.92 o   0.3042E-02
  -2  10   1      374.55      370.96       18.63 o   0.2394E-02
  -1  10   1      551.83      534.31       16.69 o   0.2484E-02
   0  10   1      546.95      552.36       17.46 o   0.2313E-02
   1  10   1      286.38      279.89       13.47 o   0.4367E-02
   2  10   1      165.83      150.99       12.82 o   0.5378E-02
   3  10   1       71.61       73.99        9.66 o   0.9805E-02
   4  10   1       35.82       25.69       12.42 o   0.6352E-02
  -6  11   1        7.95       13.95       29.89 o   0.9231E-04
  -5  11   1       32.28       50.82       21.44 o   0.2151E-02
  -4  11   1       55.71       74.87        9.96 o   0.9316E-02
  -3  11   1      156.36      165.20       12.33 o   0.5715E-02
  -2  11   1      275.53      255.61       17.96 o   0.2731E-02
  -1  11   1      348.79      333.03       14.82 o   0.3557E-02
   0  11   1      166.96      175.34       11.27 o   0.6591E-02
   1  11   1      188.40      203.30       12.20 o   0.5612E-02
   2  11   1       74.08       73.73        9.48 o   0.1013E-01
   3  11   1       28.75       33.74       10.84 o   0.8263E-02
   4  11   1       34.93       18.17       15.37 o   0.4186E-02
  -5  12   1       11.81       19.16       31.37 o   0.1245E-03
  -4  12   1       42.56       46.07        9.78 o   0.9931E-02
  -3  12   1       48.91       62.69        9.39 o   0.1054E-01
  -2  12   1       46.98       61.80       11.48 o   0.7234E-02
  -1  12   1      109.86      116.77       11.01 o   0.7358E-02
   0  12   1      131.96      111.68       12.61 o   0.5726E-02
   1  12   1       87.13       75.31       10.57 o   0.8237E-02
   2  12   1       43.55       40.06        9.34 o   0.1088E-01
   3  12   1       24.25       14.72       12.27 o   0.6558E-02
  -5  13   1       18.55        8.64       25.04 o   0.1591E-02
  -4  13   1       60.47       45.08       14.71 o   0.4498E-02
  -3  13   1        6.91       17.53        8.97 o   0.1222E-01
  -2  13   1       27.47       43.41        9.22 o   0.1122E-01
  -1  13   1       42.16       38.02        9.64 o   0.1028E-01
   0  13   1       63.52       60.02       10.27 o   0.8881E-02
   1  13   1       26.26       31.87        9.55 o   0.1057E-01
   2  13   1       20.72       20.78       20.43 o   0.2384E-02
   3  13   1       28.43       10.68       18.79 o   0.2818E-02
  -4  14   1       18.79       16.38       25.00 o   0.1595E-02
  -3  14   1       33.13       40.03       13.80 o   0.5133E-02
  -2  14   1       19.59       35.85       18.45 o   0.2911E-02
  -1  14   1       49.15       38.43       14.31 o   0.4770E-02
   0  14   1       41.84       30.36       10.96 o   0.8075E-02
   1  14   1       10.72       25.79       18.10 o   0.3030E-02
   2  14   1       -2.41        8.64        8.69 o   0.3307E-03
  -3  15   1       25.46       31.14       12.73 o   0.6054E-02
  -2  15   1       17.11       33.55       25.06 o   0.1585E-02
  -1  15   1       40.84       25.36       15.76 o   0.3971E-02
   0  15   1       35.78       28.01       14.85 o   0.4470E-02
   1  15   1       34.57       16.46       14.92 o   0.4445E-02
   0 -16   2        3.61       11.53        9.46 o   0.4186E-03
   1 -16   2       -3.37       13.61       16.05 o   0.1359E-03
   2 -16   2       15.42        9.69       36.62 o   0.1193E-03
   3 -16   2      -29.39        9.05       19.27 o   0.2680E-02
  -1 -15   2       37.22       16.76       14.92 o   0.4442E-02
   0 -15   2        6.02       17.83       10.45 o   0.9041E-02
   1 -15   2       64.09       43.32       14.99 o   0.4336E-02
   2 -15   2      -11.56       20.26       28.38 o   0.1490E-03
   3 -15   2       19.27       18.01       29.11 o   0.1178E-02
   4 -15   2       10.36       11.96       21.16 o   0.2400E-03
  -2 -14   2       13.89       19.31       17.39 o   0.3286E-02
  -1 -14   2       29.51       32.98       13.87 o   0.5108E-02
   0 -14   2       77.34       60.94       11.11 o   0.7625E-02
   1 -14   2       37.91       36.37        9.14 o   0.1141E-01
   2 -14   2      134.92      126.46       22.89 o   0.1848E-02
   3 -14   2       49.63       48.03       14.61 o   0.4568E-02
   4 -14   2       10.96       25.02       21.10 o   0.2235E-02
  -3 -13   2        5.06       13.45       10.06 o   0.9767E-02
  -2 -13   2       39.67       35.49       12.12 o   0.6624E-02
  -1 -13   2       67.94       66.58       13.71 o   0.5103E-02
   0 -13   2       93.40       88.11       10.30 o   0.8540E-02
   1 -13   2      126.89      105.57       10.97 o   0.7415E-02
   2 -13   2      157.08      161.66       15.75 o   0.3694E-02
   3 -13   2       86.49       99.52       13.62 o   0.5063E-02
   4 -13   2       69.55       53.41       12.97 o   0.5711E-02
   5 -13   2       23.25       24.16       31.10 o   0.1031E-02
  -4 -12   2        0.36        6.23        2.39 o   0.4559E-03
  -3 -12   2       21.20       27.26       21.00 o   0.2254E-02
  -2 -12   2       56.38       39.99       11.17 o   0.7694E-02
  -1 -12   2      117.57       95.51       10.86 o   0.7634E-02
   0 -12   2      129.86      122.90       10.56 o   0.7802E-02
   1 -12   2      226.06      211.64       12.30 o   0.5418E-02
   2 -12   2       89.98       91.13       10.77 o   0.7866E-02
   3 -12   2      145.60      139.62       15.61 o   0.3800E-02
   4 -12   2       74.08       71.07       11.61 o   0.6973E-02
   5 -12   2       34.45       30.95       14.84 o   0.4470E-02
   6 -12   2      -17.35       12.14       26.17 o   0.1457E-02
  -4 -11   2        5.66       11.11        8.71 o   0.1302E-01
  -3 -11   2       13.61       29.61       12.05 o   0.6760E-02
  -2 -11   2       92.33       75.02        9.55 o   0.9894E-02
  -1 -11   2      111.87      125.30        9.85 o   0.8861E-02
   0 -11   2       88.34       91.99        8.95 o   0.1091E-01
   1 -11   2      179.57      177.60       10.64 o   0.7210E-02
   2 -11   2      157.14      166.30        8.92 o   0.9739E-02
   3 -11   2       81.13       86.52        9.82 o   0.9370E-02
   4 -11   2       95.79       93.85        9.63 o   0.9566E-02
   5 -11   2       33.57       23.53        9.67 o   0.1038E-01
   6 -11   2       21.20       13.37       45.65 o   0.1055E-03
  -5 -10   2      -17.83        8.18       22.80 o   0.1920E-02
  -4 -10   2       19.45       23.34       15.13 o   0.4321E-02
  -3 -10   2       33.91       42.58        7.93 o   0.1483E-01
  -2 -10   2      137.14      135.41        9.93 o   0.8550E-02
  -1 -10   2      199.00      212.33       11.91 o   0.5761E-02
   0 -10   2      231.37      246.10       11.19 o   0.6119E-02
   1 -10   2      191.37      194.01       10.17 o   0.7589E-02
   2 -10   2      145.82      148.04        8.14 o   0.1156E-01
   3 -10   2      220.64      219.66       10.61 o   0.6828E-02
   4 -10   2       77.24       74.30        8.48 o   0.1236E-01
   5 -10   2       43.29       40.70        9.18 o   0.1125E-01
   6 -10   2        1.69       18.54       12.62 o   0.1098E-03
  -5  -9   2        8.03       10.82       10.79 o   0.8509E-02
  -4  -9   2       46.50       55.51        8.47 o   0.1286E-01
  -3  -9   2       75.83       65.62        8.52 o   0.1235E-01
  -2  -9   2      230.85      231.22       11.67 o   0.5791E-02
  -1  -9   2      482.00      469.58       19.45 o   0.2084E-02
   0  -9   2      928.75      964.44       19.91 o   0.1416E-02
   1  -9   2      404.67      403.80       12.61 o   0.4196E-02
   2  -9   2      484.45      494.04       10.82 o   0.4449E-02
   3  -9   2      349.82      365.58       11.39 o   0.5077E-02
   4  -9   2      192.88      188.53       10.17 o   0.7615E-02
   5  -9   2       83.92       84.56        9.33 o   0.1028E-01
   6  -9   2       50.83       21.94       25.06 o   0.1584E-02
  -5  -8   2       25.72       19.75        8.74 o   0.1270E-01
  -4  -8   2       70.23       58.34        8.73 o   0.1197E-01
  -3  -8   2      215.38      211.90       10.69 o   0.6818E-02
  -2  -8   2      370.92      381.20       12.67 o   0.4302E-02
  -1  -8   2      798.66      788.64       18.96 o   0.1697E-02
   0  -8   2     1212.56     1235.58       23.25 o   0.9807E-03
   1  -8   2     1561.83     1594.84       22.86 o   0.7827E-03
   2  -8   2      959.01      968.17       14.71 o   0.1879E-02
   3  -8   2      907.99      896.58       17.24 o   0.1717E-02
   4  -8   2      307.66      300.74        9.78 o   0.6747E-02
   5  -8   2      140.06      139.87       10.06 o   0.8316E-02
   6  -8   2       49.63       38.07       22.41 o   0.1973E-02
  -5  -7   2       37.74       29.30        9.73 o   0.1018E-01
  -4  -7   2       71.98       66.92        8.33 o   0.1287E-01
  -3  -7   2      410.92      387.28       13.56 o   0.3841E-02
  -2  -7   2      422.26      453.58       10.51 o   0.4951E-02
  -1  -7   2      951.40      947.54       19.75 o   0.1431E-02
   0  -7   2     1671.03     1628.37       27.48 o   0.6420E-03
   1  -7   2     1875.64     1890.99       24.94 o   0.6050E-03
   2  -7   2     1583.19     1589.51       19.66 o   0.8789E-03
   3  -7   2      541.59      547.28       11.06 o   0.4044E-02
   4  -7   2      492.24      504.33       10.99 o   0.4316E-02
   5  -7   2      197.98      197.55        9.48 o   0.8376E-02
   6  -7   2       43.61       49.99       19.76 o   0.2527E-02
   7  -7   2       14.21       11.56       34.79 o   0.1219E-03
  -5  -6   2       20.42       34.70       12.74 o   0.6037E-02
  -4  -6   2      151.12      130.21        9.45 o   0.9286E-02
  -3  -6   2      228.73      227.73       10.25 o   0.7086E-02
  -2  -6   2      599.85      603.53       12.63 o   0.3257E-02
  -1  -6   2      569.73      603.42       12.63 o   0.3296E-02
   0  -6   2     2194.75     2105.45       29.29 o   0.4635E-03
   1  -6   2     1865.22     1845.78       23.18 o   0.6519E-03
   2  -6   2      921.53      903.24       12.75 o   0.2231E-02
   3  -6   2      311.41      303.98        7.75 o   0.8876E-02
   4  -6   2      578.83      571.98       10.35 o   0.4106E-02
   5  -6   2      152.17      141.95        7.70 o   0.1264E-01
   6  -6   2       39.03       48.61       11.59 o   0.7176E-02
   7  -6   2       15.18       11.92       33.66 o   0.1390E-03
  -6  -5   2       29.15       13.65       18.07 o   0.3044E-02
  -5  -5   2       33.31       42.21        7.01 o   0.1865E-01
  -4  -5   2      159.13      175.11        8.87 o   0.9720E-02
  -3  -5   2      309.04      316.62        9.66 o   0.6725E-02
  -2  -5   2      487.87      516.01        9.31 o   0.4988E-02
  -1  -5   2     1254.12     1245.34       16.81 o   0.1287E-02
   0  -5   2      407.64      425.01        8.36 o   0.6451E-02
   1  -5   2     1480.58     1443.66       18.23 o   0.1022E-02
   2  -5   2     1038.45     1011.89       13.00 o   0.1931E-02
   3  -5   2      697.08      692.05        9.85 o   0.3562E-02
   4  -5   2      169.29      161.66        6.08 o   0.1670E-01
   5  -5   2      157.85      150.73        7.51 o   0.1290E-01
   6  -5   2       43.85       48.00       11.59 o   0.7167E-02
   7  -5   2       -1.45       13.63       10.03 o   0.1490E-03
  -6  -4   2       19.27       18.68       22.65 o   0.1941E-02
  -5  -4   2       53.16       58.02        8.53 o   0.1260E-01
  -4  -4   2      247.07      253.28        9.50 o   0.7647E-02
  -3  -4   2      545.98      569.27       11.07 o   0.3929E-02
  -2  -4   2     1227.74     1284.47       15.65 o   0.1337E-02
  -1  -4   2     2009.17     2003.38       22.44 o   0.6056E-03
   0  -4   2     1005.61     1048.51       14.30 o   0.1788E-02
   1  -4   2     1970.84     1902.67       22.18 o   0.6423E-03
   2  -4   2     1640.55     1606.30       13.97 o   0.1026E-02
   3  -4   2      891.35      896.96       10.90 o   0.2503E-02
   4  -4   2      262.32      280.79        6.91 o   0.1071E-01
   5  -4   2      142.58      138.56        7.14 o   0.1433E-01
   6  -4   2       50.71       66.19       11.37 o   0.7333E-02
   7  -4   2       -1.20       13.10        8.73 o   0.1641E-03
  -6  -3   2       35.54       27.17       13.58 o   0.5331E-02
  -5  -3   2      114.20      111.21       13.12 o   0.5363E-02
  -4  -3   2      268.15      242.78       11.00 o   0.6174E-02
  -3  -3   2     1128.28     1111.84       14.66 o   0.1609E-02
  -2  -3   2     2354.61     2404.10       24.44 o   0.4592E-03
  -1  -3   2     3214.10     3217.06       31.82 o   0.2657E-03
   0  -3   2     7447.51     7679.21       63.40 o   0.5449E-04
   1  -3   2     5326.30     5276.82       41.55 o   0.1129E-03
   2  -3   2     2597.88     2515.28       19.63 o   0.4612E-03
   3  -3   2     1835.82     1802.32       17.60 o   0.7884E-03
   4  -3   2      490.03      497.48        9.13 o   0.5224E-02
   5  -3   2      178.72      184.45        7.71 o   0.1164E-01
   6  -3   2       75.41       68.68       12.62 o   0.5966E-02
   7  -3   2       18.79       15.24       33.62 o   0.8834E-03
  -6  -2   2       36.86       39.50       12.52 o   0.6206E-02
  -5  -2   2      139.73      129.76       11.40 o   0.6765E-02
  -4  -2   2      334.48      335.62       10.11 o   0.6146E-02
  -3  -2   2     1064.63     1105.36       14.65 o   0.1648E-02
  -2  -2   2     5081.38     4958.48       43.05 o   0.1220E-03
  -1  -2   2     3515.59     3619.31       29.70 o   0.2344E-03
   0  -2   2     4880.67     4769.41       42.64 o   0.1291E-03
   1  -2   2     7622.06     7608.33       54.80 o   0.5749E-04
   2  -2   2     7506.57     7426.94       49.53 o   0.6146E-04
   3  -2   2     1432.55     1441.87       14.05 o   0.1204E-02
   4  -2   2      719.83      725.26       11.38 o   0.3064E-02
   5  -2   2      249.55      231.02        8.17 o   0.9579E-02
   6  -2   2       61.80       60.85       12.20 o   0.6417E-02
   7  -2   2       25.54       17.41       19.76 o   0.2548E-02
  -7  -1   2       35.90        7.37       19.03 o   0.2747E-02
  -6  -1   2       33.33       40.01        9.88 o   0.9815E-02
  -5  -1   2      119.82      130.12       10.58 o   0.7762E-02
  -4  -1   2      377.38      396.77       11.56 o   0.4773E-02
  -3  -1   2      957.15      983.75       12.85 o   0.2052E-02
  -2  -1   2     2992.49     2957.46       22.53 o   0.3464E-03
  -1  -1   2     3615.53     3550.45       25.27 o   0.2507E-03
   0  -1   2     6754.03     6529.58       51.21 o   0.7390E-04
   1  -1   2     3351.70     3322.74       24.90 o   0.2813E-03
   2  -1   2     3637.57     3630.39       25.65 o   0.2425E-03
   3  -1   2     1546.82     1555.78       17.59 o   0.9681E-03
   4  -1   2      557.84      554.66       10.69 o   0.4111E-02
   5  -1   2      248.87      236.92        8.20 o   0.9480E-02
   6  -1   2       57.58       48.16       12.05 o   0.6623E-02
   7  -1   2       16.62       14.92       32.42 o   0.9499E-03
  -7   0   2        6.50       10.02       16.52 o   0.2472E-03
  -6   0   2       34.93       32.90        9.66 o   0.1031E-01
  -5   0   2      139.17      160.75       10.96 o   0.7080E-02
  -4   0   2      331.31      337.16        9.76 o   0.6411E-02
  -3   0   2      705.07      716.76       10.84 o   0.3210E-02
  -2   0   2      125.28      124.74        3.60 o   0.3376E-01
  -1   0   2    11129.51    11292.11       82.74 o   0.2656E-04
   0   0   2     2679.97     2652.37       18.10 o   0.4418E-03
   1   0   2     1059.85     1053.32        8.26 o   0.2277E-02
   2   0   2      998.64     1020.38        9.41 o   0.2301E-02
   3   0   2     1206.69     1174.03       13.76 o   0.1565E-02
   4   0   2      406.71      415.62        9.35 o   0.5890E-02
   5   0   2      130.22      125.47        6.78 o   0.1596E-01
   6   0   2       36.38       41.83       11.97 o   0.6768E-02
  -7   1   2        7.59       11.46       15.42 o   0.3312E-03
  -6   1   2       54.85       45.94       10.48 o   0.8656E-02
  -5   1   2      185.57      153.63       10.30 o   0.7743E-02
  -4   1   2      351.95      366.02       10.10 o   0.5889E-02
  -3   1   2      600.94      619.29        8.66 o   0.4421E-02
  -2   1   2     1673.98     1664.53       15.44 o   0.9444E-03
  -1   1   2     1598.07     1612.24       16.24 o   0.9672E-03
   0   1   2     2315.86     2312.90       22.51 o   0.4993E-03
   1   1   2      833.32      834.94        8.00 o   0.3185E-02
   2   1   2     1337.49     1320.84       12.62 o   0.1415E-02
   3   1   2      751.37      773.82       10.20 o   0.3123E-02
   4   1   2      399.76      398.39        9.51 o   0.5908E-02
   5   1   2       65.34       61.83        6.27 o   0.2138E-01
   6   1   2       53.85       44.65       13.23 o   0.5539E-02
  -7   2   2        7.47       11.36       25.49 o   0.1193E-03
  -6   2   2       60.39       60.89       10.58 o   0.8403E-02
  -5   2   2      165.51      156.52        9.79 o   0.8462E-02
  -4   2   2      606.54      622.41       12.34 o   0.3288E-02
  -3   2   2     1164.16     1180.12       13.08 o   0.1628E-02
  -2   2   2     2411.02     2391.47       22.05 o   0.4806E-03
  -1   2   2     4493.15     4506.36       42.57 o   0.1426E-03
   0   2   2     2935.69     2940.78       34.17 o   0.2857E-03
   1   2   2     3188.45     3183.01       34.12 o   0.2584E-03
   2   2   2     1338.61     1365.84       13.08 o   0.1352E-02
   3   2   2      707.17      714.98       10.37 o   0.3330E-02
   4   2   2      341.75      364.02       10.03 o   0.5977E-02
   5   2   2      101.75      118.95        9.39 o   0.9732E-02
   6   2   2       32.77       26.92       20.00 o   0.2481E-02
  -7   3   2       17.83       11.74       41.04 o   0.1099E-03
  -6   3   2       60.47       57.13       10.27 o   0.8913E-02
  -5   3   2      245.62      226.85       11.37 o   0.6032E-02
  -4   3   2      704.42      713.13       13.51 o   0.2676E-02
  -3   3   2     1180.03     1216.79       13.02 o   0.1579E-02
  -2   3   2     3841.36     3774.61       36.70 o   0.1949E-03
  -1   3   2     4864.76     4835.36       42.45 o   0.1277E-03
   0   3   2     7402.37     7590.59       75.27 o   0.5077E-04
   1   3   2     5631.54     5576.92       64.45 o   0.8279E-04
   2   3   2     1231.25     1268.56       17.37 o   0.1246E-02
   3   3   2      844.11      854.97       14.19 o   0.2175E-02
   4   3   2      334.93      331.47       12.10 o   0.4853E-02
   5   3   2      139.57      131.85       10.79 o   0.7443E-02
   6   3   2        6.26       21.62       12.43 o   0.6395E-02
  -7   4   2       -8.43       14.93       26.80 o   0.1218E-03
  -6   4   2       41.44       42.00        9.61 o   0.1030E-01
  -5   4   2      166.48      188.33       11.37 o   0.6429E-02
  -4   4   2      533.26      534.28       12.25 o   0.3678E-02
  -3   4   2     1585.82     1593.68       17.63 o   0.9363E-03
  -2   4   2     2020.37     2033.87       25.99 o   0.5409E-03
  -1   4   2     2841.29     2844.26       28.05 o   0.3364E-03
   0   4   2     4134.38     4208.14       52.58 o   0.1371E-03
   1   4   2     3395.91     3497.12       41.96 o   0.2031E-03
   2   4   2     1870.18     1851.78       24.43 o   0.6259E-03
   3   4   2      691.20      678.72       14.83 o   0.2507E-02
   4   4   2      255.08      224.74       10.33 o   0.6965E-02
   5   4   2       91.87       98.23       10.30 o   0.8460E-02
   6   4   2       16.14       21.01       21.69 o   0.2116E-02
  -7   5   2        5.30       15.04       21.47 o   0.1193E-03
  -6   5   2       18.47       26.29       15.51 o   0.4113E-02
  -5   5   2      138.13      125.85       10.94 o   0.7297E-02
  -4   5   2      354.82      367.96       12.14 o   0.4636E-02
  -3   5   2      836.80      828.36       13.92 o   0.2265E-02
  -2   5   2      798.37      794.12       13.54 o   0.2430E-02
  -1   5   2     1543.17     1551.67       18.22 o   0.9495E-03
   0   5   2     1861.90     1922.37       27.50 o   0.5555E-03
   1   5   2     1177.44     1191.11       19.17 o   0.1218E-02
   2   5   2      860.38      851.93       15.18 o   0.2043E-02
   3   5   2      394.49      377.05       12.17 o   0.4515E-02
   4   5   2      196.51      176.37       11.79 o   0.6040E-02
   5   5   2       49.55       50.98        9.33 o   0.1076E-01
   6   5   2        1.33       16.34        4.91 o   0.5709E-03
  -7   6   2       22.41        8.75       49.26 o   0.9583E-04
  -6   6   2       58.30       43.92       13.50 o   0.5327E-02
  -5   6   2       71.07       66.61       11.09 o   0.7639E-02
  -4   6   2      221.65      215.60       10.89 o   0.6585E-02
  -3   6   2      409.02      382.26       12.73 o   0.4215E-02
  -2   6   2      501.84      514.58       10.37 o   0.4508E-02
  -1   6   2      546.21      537.02       11.11 o   0.4063E-02
   0   6   2     1391.26     1421.81       23.58 o   0.8547E-03
   1   6   2      345.96      339.51       11.04 o   0.5403E-02
   2   6   2      484.78      495.80       11.72 o   0.4080E-02
   3   6   2      218.13      193.56       10.27 o   0.7366E-02
   4   6   2      106.41      103.70       10.78 o   0.7714E-02
   5   6   2       33.25       29.61       10.07 o   0.9543E-02
   6   6   2        4.34        9.97       11.86 o   0.3200E-03
  -6   7   2       30.36       41.86       21.44 o   0.2155E-02
  -5   7   2       85.89       81.06       12.47 o   0.6045E-02
  -4   7   2      152.80      149.28       10.13 o   0.8123E-02
  -3   7   2      507.74      512.03       14.71 o   0.3035E-02
  -2   7   2      663.50      678.67       16.22 o   0.2279E-02
  -1   7   2      631.30      642.49       12.79 o   0.3078E-02
   0   7   2      191.17      161.12        9.59 o   0.8606E-02
   1   7   2      993.14      984.44       21.33 o   0.1274E-02
   2   7   2      345.00      347.16       10.79 o   0.5540E-02
   3   7   2      137.99      153.11        9.31 o   0.9328E-02
   4   7   2       42.40       54.61        9.32 o   0.1078E-01
   5   7   2       21.92       25.83       21.47 o   0.2158E-02
  -6   8   2       38.07       32.35       23.61 o   0.1782E-02
  -5   8   2       91.79      106.71       13.00 o   0.5498E-02
  -4   8   2      196.47      208.57       11.67 o   0.5994E-02
  -3   8   2      513.28      538.16       15.92 o   0.2673E-02
  -2   8   2      914.83      944.22       17.56 o   0.1640E-02
  -1   8   2      935.11      897.87       19.30 o   0.1515E-02
   0   8   2      498.95      501.50       14.80 o   0.3031E-02
   1   8   2      627.78      631.89       17.47 o   0.2167E-02
   2   8   2      349.16      341.97       14.99 o   0.3471E-02
   3   8   2      122.15      123.75        9.82 o   0.8867E-02
   4   8   2       48.43       49.56       10.40 o   0.8788E-02
   5   8   2       29.51       16.70       13.54 o   0.5387E-02
  -6   9   2       24.57       27.35       23.37 o   0.1821E-02
  -5   9   2       89.86       77.31       13.67 o   0.5084E-02
  -4   9   2      267.36      256.02       14.21 o   0.4090E-02
  -3   9   2      317.72      303.31       14.13 o   0.3943E-02
  -2   9   2      677.83      683.69       18.91 o   0.1863E-02
  -1   9   2      989.22      956.56       21.11 o   0.1306E-02
   0   9   2      759.39      745.38       18.57 o   0.1805E-02
   1   9   2      376.26      346.71       15.32 o   0.3323E-02
   2   9   2      256.82      262.51       13.03 o   0.4703E-02
   3   9   2      115.88      109.54       11.89 o   0.6418E-02
   4   9   2       31.40       34.44       11.56 o   0.7288E-02
   5   9   2       13.25        9.62       25.37 o   0.1551E-02
  -6  10   2        4.10       19.19       19.07 o   0.1168E-03
  -5  10   2       41.20       48.70       12.47 o   0.6226E-02
  -4  10   2      103.11      104.22       11.22 o   0.7185E-02
  -3  10   2      198.52      206.61       12.75 o   0.5174E-02
  -2  10   2      351.87      365.07       14.97 o   0.3433E-02
  -1  10   2      292.84      292.70       13.32 o   0.4392E-02
   0  10   2      434.38      431.26       16.00 o   0.2909E-02
   1  10   2      235.30      214.03       12.69 o   0.5120E-02
   2  10   2      123.65      116.49        9.91 o   0.8800E-02
   3  10   2       85.85       85.00       12.31 o   0.6179E-02
   4  10   2       10.12       19.16       17.78 o   0.3147E-02
  -6  11   2       24.33       11.26       24.57 o   0.1651E-02
  -5  11   2       20.48       26.70       38.65 o   0.6683E-03
  -4  11   2       47.40       47.86        9.46 o   0.1053E-01
  -3  11   2       73.72       70.71       10.16 o   0.8949E-02
  -2  11   2      132.09      126.52       11.75 o   0.6449E-02
  -1  11   2      147.30      148.57        9.90 o   0.8445E-02
   0  11   2      151.90      146.34       11.80 o   0.6266E-02
   1  11   2       71.67       75.42       10.36 o   0.8600E-02
   2  11   2       53.81       55.56       10.34 o   0.8825E-02
   3  11   2       45.21       34.19       12.58 o   0.6159E-02
   4  11   2       14.70       12.84       27.10 o   0.1359E-02
  -5  12   2       61.19       28.30       24.09 o   0.1710E-02
  -4  12   2       20.56       18.43       16.94 o   0.3462E-02
  -3  12   2       43.97       47.16        9.56 o   0.1036E-01
  -2  12   2       42.22       49.74        9.40 o   0.1068E-01
  -1  12   2      110.64      110.83       11.90 o   0.6412E-02
   0  12   2       55.83       55.25       10.25 o   0.8965E-02
   1  12   2       59.39       55.76       10.62 o   0.8377E-02
   2  12   2       33.33       29.68       10.92 o   0.8151E-02
   3  12   2       12.29       13.77       20.56 o   0.2359E-02
  -5  13   2       -6.99       13.51       14.58 o   0.3407E-03
  -4  13   2       32.52       35.00       13.72 o   0.5207E-02
  -3  13   2       47.70       49.28       10.30 o   0.8958E-02
  -2  13   2       42.56       50.14       10.00 o   0.9483E-02
  -1  13   2       61.80       56.78       13.57 o   0.5243E-02
   0  13   2       73.40       63.09       10.74 o   0.8117E-02
   1  13   2       18.95       30.74       17.36 o   0.3287E-02
   2  13   2       32.60       28.72       11.73 o   0.7103E-02
  -4  14   2       26.58       36.84       12.20 o   0.6551E-02
  -3  14   2       29.39       36.30       11.74 o   0.7063E-02
  -2  14   2       37.95       50.27       14.94 o   0.4380E-02
  -1  14   2       55.17       54.45       16.01 o   0.3806E-02
   0  14   2       57.02       43.17       11.85 o   0.6855E-02
   1  14   2       31.44       28.30       14.45 o   0.4716E-02
   2  14   2        9.16       10.68       22.28 o   0.1914E-03
  -3  15   2       22.77       28.01       30.98 o   0.1039E-02
  -2  15   2       22.29       21.62       29.49 o   0.1147E-02
  -1  15   2       56.26       33.62       16.78 o   0.3493E-02
   0  15   2       31.64       25.86       12.93 o   0.5878E-02
   1  15   2       -1.45       18.50        8.26 o   0.2197E-03
   0 -16   3        2.53       16.12        8.56 o   0.3583E-03
   1 -16   3       18.31       15.28       38.65 o   0.1272E-03
   2 -16   3        7.95       11.62       25.19 o   0.1300E-03
   3 -16   3       20.72       12.61       30.18 o   0.1096E-02
  -2 -15   3       44.33        9.95       20.72 o   0.2317E-02
  -1 -15   3        1.20       17.81        6.16 o   0.3293E-03
   0 -15   3       28.03       21.15       10.67 o   0.8584E-02
   1 -15   3       52.28       61.79       13.76 o   0.5099E-02
   2 -15   3       24.33       35.77       21.20 o   0.2207E-02
   3 -15   3       22.77       24.01       31.47 o   0.1007E-02
   4 -15   3       31.24       17.30       14.25 o   0.4868E-02
  -2 -14   3       24.81       16.16       11.78 o   0.7106E-02
  -1 -14   3       34.69       31.88       13.79 o   0.5160E-02
   0 -14   3       37.42       39.75        9.28 o   0.1106E-01
   1 -14   3      102.31      106.73       11.36 o   0.7009E-02
   2 -14   3       90.10       66.00       20.96 o   0.2231E-02
   3 -14   3       57.10       55.84       15.50 o   0.4052E-02
   4 -14   3       30.92       29.40       13.82 o   0.5145E-02
   5 -14   3       65.53       20.44       22.65 o   0.1935E-02
  -3 -13   3        5.38       10.16       10.50 o   0.8992E-02
  -2 -13   3       38.23       29.97       11.54 o   0.7312E-02
  -1 -13   3       51.80       41.01       12.44 o   0.6261E-02
   0 -13   3       98.06      107.38       10.62 o   0.7933E-02
   1 -13   3       24.49       33.37        8.08 o   0.1457E-01
   2 -13   3      108.17      127.02       18.79 o   0.2709E-02
   3 -13   3       62.24       73.55       12.73 o   0.5871E-02
   4 -13   3       41.92       37.99       12.12 o   0.6606E-02
   5 -13   3        7.47       19.71       17.64 o   0.2490E-03
  -4 -12   3       -4.10        6.98        9.98 o   0.4270E-03
  -3 -12   3        8.83       20.07       13.14 o   0.5738E-02
  -2 -12   3       37.50       43.90       10.14 o   0.9289E-02
  -1 -12   3       76.53       62.32        9.52 o   0.1014E-01
   0 -12   3      102.07       90.29       10.31 o   0.8483E-02
   1 -12   3       96.21      104.68        9.54 o   0.9610E-02
   2 -12   3       77.70       78.02        8.11 o   0.1333E-01
   3 -12   3       93.40       86.76       14.00 o   0.4827E-02
   4 -12   3       24.75       31.85        7.94 o   0.1512E-01
   5 -12   3       36.94       19.84       11.48 o   0.7433E-02
   6 -12   3       28.67        9.90       18.07 o   0.3047E-02
  -4 -11   3       14.62        9.52       16.64 o   0.3596E-02
  -3 -11   3       41.62       41.69        8.69 o   0.1247E-01
  -2 -11   3       62.52       71.30        8.79 o   0.1170E-01
  -1 -11   3      123.43      114.29       10.31 o   0.8223E-02
   0 -11   3      142.71      137.10       10.14 o   0.8213E-02
   1 -11   3      160.94      158.11       10.27 o   0.7813E-02
   2 -11   3      195.69      203.62        9.61 o   0.8164E-02
   3 -11   3      101.07       90.88       10.90 o   0.7664E-02
   4 -11   3       58.42       54.18        8.47 o   0.1280E-01
   5 -11   3       38.31       32.46       10.68 o   0.8485E-02
   6 -11   3        3.77       11.73        8.53 o   0.5383E-03
  -5 -10   3        0.00        8.80        2.90 o   0.3093E-03
  -4 -10   3       25.30       17.43        8.60 o   0.1314E-01
  -3 -10   3       71.92       62.95        9.03 o   0.1118E-01
  -2 -10   3      157.68      161.56       10.09 o   0.8044E-02
  -1 -10   3      388.08      386.27       12.89 o   0.4159E-02
   0 -10   3      251.44      218.57       11.69 o   0.5788E-02
   1 -10   3      383.95      419.30       13.03 o   0.3990E-02
   2 -10   3      405.81      403.57       10.64 o   0.5181E-02
   3 -10   3      222.19      236.55       12.62 o   0.5114E-02
   4 -10   3      195.63      174.41       10.86 o   0.6922E-02
   5 -10   3       42.28       43.83        7.81 o   0.1517E-01
   6 -10   3       12.77       21.68       19.08 o   0.2732E-02
  -5  -9   3       14.29       11.50       14.79 o   0.4544E-02
  -4  -9   3       47.34       43.19        8.49 o   0.1297E-01
  -3  -9   3       94.80       92.45        9.07 o   0.1066E-01
  -2  -9   3      268.34      265.64       12.07 o   0.5267E-02
  -1  -9   3      561.49      557.86       14.23 o   0.3001E-02
   0  -9   3      869.33      885.38       19.17 o   0.1563E-02
   1  -9   3      830.28      841.46       15.98 o   0.1985E-02
   2  -9   3      725.42      721.30       13.19 o   0.2691E-02
   3  -9   3      529.30      530.21       16.28 o   0.2594E-02
   4  -9   3      296.51      259.22       11.77 o   0.5438E-02
   5  -9   3      103.90       93.31        9.10 o   0.1054E-01
   6  -9   3       41.68       39.01       13.91 o   0.5051E-02
  -5  -8   3        8.11       12.94       10.76 o   0.8554E-02
  -4  -8   3       72.10       88.91        8.82 o   0.1139E-01
  -3  -8   3      103.17      106.40        8.40 o   0.1189E-01
  -2  -8   3      298.94      306.90       11.70 o   0.5258E-02
  -1  -8   3      613.87      631.36       13.76 o   0.2890E-02
   0  -8   3     1260.98     1251.86       23.05 o   0.9700E-03
   1  -8   3     1052.35     1088.29       17.56 o   0.1452E-02
   2  -8   3      755.53      767.22       12.70 o   0.2653E-02
   3  -8   3      675.79      672.50       13.34 o   0.2821E-02
   4  -8   3      392.64      387.03       12.12 o   0.4495E-02
   5  -8   3      117.75      126.38        8.68 o   0.1092E-01
   6  -8   3       51.32       34.68       12.83 o   0.5911E-02
  -6  -7   3      -17.35        6.11       27.80 o   0.1292E-02
  -5  -7   3       18.71       27.42       15.59 o   0.4068E-02
  -4  -7   3       77.46       60.86        8.29 o   0.1304E-01
  -3  -7   3      216.83      210.05       10.70 o   0.6813E-02
  -2  -7   3      287.03      291.23       10.72 o   0.6076E-02
  -1  -7   3      760.30      786.72       14.73 o   0.2269E-02
   0  -7   3      956.46      939.75       15.88 o   0.1793E-02
   1  -7   3      763.60      750.98       13.56 o   0.2532E-02
   2  -7   3      277.78      266.76        7.02 o   0.1071E-01
   3  -7   3     1045.56     1008.33       16.00 o   0.1647E-02
   4  -7   3      228.45      226.84        9.49 o   0.7971E-02
   5  -7   3      109.32      115.94        8.24 o   0.1211E-01
   6  -7   3       41.56       34.06       10.83 o   0.8248E-02
   7  -7   3       14.94       13.08       35.66 o   0.1218E-03
  -6  -6   3        1.69        8.26        9.18 o   0.2077E-03
  -5  -6   3       28.27       40.39        8.72 o   0.1248E-01
  -4  -6   3       85.58       78.63        8.68 o   0.1173E-01
  -3  -6   3      258.03      254.13       10.23 o   0.6817E-02
  -2  -6   3      523.88      533.50       11.62 o   0.3912E-02
  -1  -6   3      470.08      482.56       10.08 o   0.4874E-02
   0  -6   3     1059.57     1100.28       15.75 o   0.1567E-02
   1  -6   3      888.86      874.62       14.09 o   0.2127E-02
   2  -6   3      898.56      902.41       12.61 o   0.2264E-02
   3  -6   3      163.28      150.36        5.51 o   0.1946E-01
   4  -6   3      245.07      272.08        8.03 o   0.9281E-02
   5  -6   3      127.93      120.87        7.41 o   0.1407E-01
   6  -6   3       39.75       40.09       16.14 o   0.3774E-02
   7  -6   3        2.65       10.03       13.26 o   0.1563E-03
  -6  -5   3        9.40       11.92       20.16 o   0.2398E-03
  -5  -5   3       60.47       53.36       12.27 o   0.6369E-02
  -4  -5   3      162.72      172.00        9.42 o   0.8876E-02
  -3  -5   3      397.09      391.46       11.63 o   0.4721E-02
  -2  -5   3      876.47      895.00       13.52 o   0.2176E-02
  -1  -5   3      661.57      667.52       11.22 o   0.3348E-02
   0  -5   3     1908.34     1850.29       22.29 o   0.6606E-03
   1  -5   3     2639.25     2589.25       29.50 o   0.3648E-03
   2  -5   3     1453.79     1426.13       15.67 o   0.1141E-02
   3  -5   3      341.99      336.85        6.84 o   0.9273E-02
   4  -5   3      348.71      352.31        8.99 o   0.6873E-02
   5  -5   3      178.91      175.87        8.05 o   0.1106E-01
   6  -5   3       39.03       42.67       10.99 o   0.7972E-02
   7  -5   3       29.39       10.97       21.20 o   0.2216E-02
  -6  -4   3       12.53       19.63       18.80 o   0.2814E-02
  -5  -4   3       67.94       57.12       12.18 o   0.6427E-02
  -4  -4   3      296.38      291.81       11.09 o   0.5780E-02
  -3  -4   3      769.06      783.48       13.87 o   0.2423E-02
  -2  -4   3     1153.60     1194.16       15.17 o   0.1476E-02
  -1  -4   3     3910.50     3914.20       36.72 o   0.1878E-03
   0  -4   3     3538.72     3563.50       30.69 o   0.2340E-03
   1  -4   3     3123.71     3129.82       31.24 o   0.2781E-03
   2  -4   3     3084.52     3006.61       25.84 o   0.3192E-03
   3  -4   3     1271.13     1266.63       13.81 o   0.1435E-02
   4  -4   3      473.29      481.17        9.18 o   0.5348E-02
   5  -4   3      229.31      223.68        8.71 o   0.9023E-02
   6  -4   3       35.30       57.98       10.99 o   0.7899E-02
   7  -4   3       34.93       15.26       20.72 o   0.2317E-02
  -6  -3   3       18.79       24.77       21.17 o   0.2219E-02
  -5  -3   3       82.52       73.60       12.10 o   0.6428E-02
  -4  -3   3      309.73      318.39       11.17 o   0.5541E-02
  -3  -3   3     1088.00     1084.03       14.69 o   0.1657E-02
  -2  -3   3     1807.54     1916.99       18.59 o   0.7320E-03
  -1  -3   3     3463.35     3495.32       26.57 o   0.2546E-03
   0  -3   3     6199.03     6274.97       49.78 o   0.8140E-04
   1  -3   3     8907.76     8842.54       64.34 o   0.4255E-04
   2  -3   3     2360.46     2430.78       18.41 o   0.5150E-03
   3  -3   3     1692.57     1691.74       16.54 o   0.8933E-03
   4  -3   3      689.33      694.00       12.45 o   0.2954E-02
   5  -3   3      200.54      196.74        8.26 o   0.1026E-01
   6  -3   3       98.78       80.63       13.29 o   0.5338E-02
   7  -3   3        8.19       15.65       21.91 o   0.1770E-03
  -7  -2   3       11.08        7.28       24.18 o   0.1966E-03
  -6  -2   3       25.54       27.62       11.93 o   0.6888E-02
  -5  -2   3      125.04      108.90       13.56 o   0.5037E-02
  -4  -2   3      244.63      248.27       10.62 o   0.6551E-02
  -3  -2   3      943.81      957.13       12.73 o   0.2116E-02
  -2  -2   3     1478.78     1518.64       13.61 o   0.1142E-02
  -1  -2   3     2899.06     2830.51       23.82 o   0.3611E-03
   0  -2   3     3282.49     3115.43       29.09 o   0.2826E-03
   1  -2   3     5697.29     5651.20       44.51 o   0.9907E-04
   2  -2   3     2619.65     2565.72       20.01 o   0.4471E-03
   3  -2   3     1505.04     1491.88       15.92 o   0.1073E-02
   4  -2   3      579.13      556.12       11.37 o   0.3825E-02
   5  -2   3      176.21      172.89        7.94 o   0.1137E-01
   6  -2   3       73.00       64.34        9.52 o   0.1014E-01
   7  -2   3        8.67       14.28       22.26 o   0.1816E-03
  -7  -1   3       -2.17        6.88        9.40 o   0.2548E-03
  -6  -1   3       42.88       37.42       10.35 o   0.8970E-02
  -5  -1   3      140.78      105.02       11.36 o   0.6928E-02
  -4  -1   3      258.99      272.23       10.77 o   0.6234E-02
  -3  -1   3      247.73      241.49        5.33 o   0.1473E-01
  -2  -1   3     4045.03     4011.95       30.08 o   0.1966E-03
  -1  -1   3     1455.93     1428.70       11.87 o   0.1293E-02
   0  -1   3      465.90      452.61        4.86 o   0.8398E-02
   1  -1   3      587.85      605.94        6.17 o   0.5442E-02
   2  -1   3     2725.55     2656.60       19.41 o   0.4292E-03
   3  -1   3      813.83      817.44       10.40 o   0.2870E-02
   4  -1   3      336.81      331.92        8.15 o   0.7915E-02
   5  -1   3      142.48      133.01        7.57 o   0.1321E-01
   6  -1   3       53.81       49.91        9.13 o   0.1121E-01
  -7   0   3        9.88        8.70       21.29 o   0.2261E-03
  -6   0   3       28.35       39.89        9.66 o   0.1027E-01
  -5   0   3      114.44      122.03       10.53 o   0.7906E-02
  -4   0   3      264.69      270.73        9.49 o   0.7417E-02
  -3   0   3      790.67      813.83       10.94 o   0.2824E-02
  -2   0   3     1647.09     1679.60       16.26 o   0.9151E-03
  -1   0   3     1706.93     1692.43       14.15 o   0.9552E-03
   0   0   3     1803.14     1761.66       13.20 o   0.9114E-03
   1   0   3     1474.58     1458.47       11.50 o   0.1276E-02
   2   0   3     1312.06     1278.42       11.90 o   0.1505E-02
   3   0   3      847.71      845.69       11.29 o   0.2605E-02
   4   0   3      162.06      152.05        6.23 o   0.1652E-01
   5   0   3      156.07      165.99        8.04 o   0.1144E-01
   6   0   3       49.39       35.87       11.52 o   0.7291E-02
  -7   1   3       10.48       12.17       19.74 o   0.2559E-02
  -6   1   3       50.75       38.45       10.36 o   0.8915E-02
  -5   1   3      203.58      187.52       10.75 o   0.6944E-02
  -4   1   3      459.04      468.04       11.72 o   0.4251E-02
  -3   1   3     1242.58     1268.31       15.65 o   0.1338E-02
  -2   1   3     1394.28     1465.47       16.13 o   0.1120E-02
  -1   1   3     4626.34     4487.09       43.59 o   0.1391E-03
   0   1   3     4589.92     4544.15       42.85 o   0.1394E-03
   1   1   3     3137.37     3144.54       22.50 o   0.3186E-03
   2   1   3     1755.62     1750.41       14.93 o   0.8874E-03
   3   1   3      958.63      947.77       12.31 o   0.2162E-02
   4   1   3      415.39      408.06        9.34 o   0.5922E-02
   5   1   3      114.53      106.25        7.52 o   0.1417E-01
   6   1   3       27.34       33.64       12.19 o   0.6574E-02
  -7   2   3      -24.09       11.71       44.33 o   0.5084E-03
  -6   2   3       48.85       53.75        8.80 o   0.1198E-01
  -5   2   3      185.33      204.38       10.37 o   0.7302E-02
  -4   2   3      501.63      516.61       11.66 o   0.4003E-02
  -3   2   3     1529.46     1547.17       18.37 o   0.9505E-03
  -2   2   3     3129.27     3152.11       28.47 o   0.2891E-03
  -1   2   3     6437.15     6427.57       59.83 o   0.7204E-04
   0   2   3     8362.11     8245.84       75.68 o   0.4401E-04
   1   2   3     1817.13     1929.15       22.47 o   0.6501E-03
   2   2   3     2374.83     2386.72       18.75 o   0.5193E-03
   3   2   3     1173.44     1167.82       14.57 o   0.1539E-02
   4   2   3      545.96      543.33       11.43 o   0.3912E-02
   5   2   3       76.29       82.35        9.09 o   0.1081E-01
   6   2   3       53.61       32.43       13.25 o   0.5556E-02
  -7   3   3       20.96        9.63       44.04 o   0.1121E-03
  -6   3   3       56.68       52.95        9.03 o   0.1138E-01
  -5   3   3      159.73      159.39       10.01 o   0.8164E-02
  -4   3   3      542.73      547.82       12.12 o   0.3670E-02
  -3   3   3     1054.00     1071.97       14.95 o   0.1664E-02
  -2   3   3     1932.15     1927.22       22.62 o   0.6318E-03
  -1   3   3     5248.10     5227.20       45.95 o   0.1098E-03
   0   3   3     4780.13     4819.47       55.08 o   0.1117E-03
   1   3   3     3836.92     3774.11       42.43 o   0.1792E-03
   2   3   3     1537.77     1574.97       17.40 o   0.9678E-03
   3   3   3      733.08      739.57       13.12 o   0.2672E-02
   4   3   3      391.20      375.29       15.16 o   0.3303E-02
   5   3   3       69.06       99.66        9.25 o   0.1035E-01
   6   3   3        8.91       21.93       16.47 o   0.3662E-02
  -7   4   3       13.01        8.01       34.70 o   0.1121E-03
  -6   4   3       40.07       39.29       10.03 o   0.9520E-02
  -5   4   3      125.22      134.32       10.29 o   0.8109E-02
  -4   4   3      387.93      387.77       13.09 o   0.4057E-02
  -3   4   3      384.94      378.75       10.67 o   0.5368E-02
  -2   4   3     1314.41     1277.09       21.26 o   0.1026E-02
  -1   4   3     1379.17     1384.93       15.89 o   0.1186E-02
   0   4   3     1737.17     1765.29       24.58 o   0.6626E-03
   1   4   3     2102.47     2099.11       26.62 o   0.5113E-03
   2   4   3      845.06      843.48       14.53 o   0.2153E-02
   3   4   3      489.12      471.96       12.62 o   0.3818E-02
   4   4   3      185.27      189.77       11.34 o   0.6397E-02
   5   4   3       80.95       75.79       10.52 o   0.8327E-02
   6   4   3       22.04       16.95       22.10 o   0.2039E-02
  -7   5   3       -2.05       11.88        8.70 o   0.2805E-03
  -6   5   3       41.56       26.60       12.35 o   0.6410E-02
  -5   5   3       88.58      100.78       11.55 o   0.6872E-02
  -4   5   3      235.54      223.31       14.24 o   0.4199E-02
  -3   5   3      463.53      463.93       12.91 o   0.3778E-02
  -2   5   3      471.30      473.01       12.29 o   0.3987E-02
  -1   5   3     1227.94     1242.31       15.57 o   0.1375E-02
   0   5   3      352.11      373.46       10.18 o   0.5797E-02
   1   5   3      733.91      754.73       14.36 o   0.2415E-02
   2   5   3      460.83      450.47       10.97 o   0.4642E-02
   3   5   3      296.19      293.81       10.99 o   0.5830E-02
   4   5   3       80.63       94.32        9.78 o   0.9355E-02
   5   5   3       53.16       51.11       10.26 o   0.8984E-02
   6   5   3        7.59       13.52       13.20 o   0.5696E-02
  -7   6   3       40.72       12.60       25.06 o   0.1587E-02
  -6   6   3       40.60       27.49       13.30 o   0.5546E-02
  -5   6   3       87.29       84.83       12.07 o   0.6411E-02
  -4   6   3      279.71      285.67       12.19 o   0.5088E-02
  -3   6   3      587.61      571.35       15.58 o   0.2632E-02
  -2   6   3      623.87      643.40       15.14 o   0.2569E-02
  -1   6   3      384.39      375.40        9.89 o   0.5900E-02
   0   6   3     1656.90     1648.61       22.60 o   0.7579E-03
   1   6   3      714.69      694.51       14.81 o   0.2448E-02
   2   6   3      324.18      329.17        9.95 o   0.6321E-02
   3   6   3      174.97      157.35       11.42 o   0.6513E-02
   4   6   3      101.91       98.72       11.06 o   0.7412E-02
   5   6   3       26.98       29.64       10.61 o   0.8638E-02
   6   6   3       -1.45        9.74        7.32 o   0.2801E-03
  -6   7   3       51.56       40.33       23.85 o   0.1743E-02
  -5   7   3       92.19       92.35       12.40 o   0.6052E-02
  -4   7   3      326.63      312.52       13.60 o   0.4147E-02
  -3   7   3      693.67      699.10       17.90 o   0.1977E-02
  -2   7   3      899.12      912.52       19.54 o   0.1496E-02
  -1   7   3      675.58      680.56       13.94 o   0.2689E-02
   0   7   3     1566.28     1557.20       25.82 o   0.7170E-03
   1   7   3      789.50      756.97       18.00 o   0.1847E-02
   2   7   3      413.30      437.33       12.09 o   0.4273E-02
   3   7   3      149.77      171.71       11.79 o   0.6170E-02
   4   7   3       84.32       76.31       11.23 o   0.7368E-02
   5   7   3       33.97       24.26       14.02 o   0.5010E-02
  -6   8   3       10.60       29.71       30.68 o   0.1168E-03
  -5   8   3      101.67      106.33       14.09 o   0.4720E-02
  -4   8   3      183.70      182.49       11.97 o   0.5886E-02
  -3   8   3      549.38      551.22       16.11 o   0.2583E-02
  -2   8   3      951.46      970.33       21.35 o   0.1291E-02
  -1   8   3     1265.72     1234.52       20.99 o   0.1070E-02
   0   8   3      483.39      467.56       14.44 o   0.3240E-02
   1   8   3      755.34      738.03       18.71 o   0.1797E-02
   2   8   3      381.09      377.12       12.62 o   0.4320E-02
   3   8   3      157.00      148.31       12.97 o   0.5291E-02
   4   8   3       57.34       46.24       11.58 o   0.7152E-02
   5   8   3       27.83       18.31       13.93 o   0.5090E-02
  -6   9   3       22.41       19.86       45.54 o   0.1121E-03
  -5   9   3       42.40       52.64       11.73 o   0.6987E-02
  -4   9   3      125.76      114.46       11.65 o   0.6620E-02
  -3   9   3      296.88      286.77       14.05 o   0.4056E-02
  -2   9   3      373.37      372.60       14.63 o   0.3502E-02
  -1   9   3      590.74      597.80       14.72 o   0.2774E-02
   0   9   3      427.49      404.62       14.92 o   0.3274E-02
   1   9   3      302.26      283.26       13.58 o   0.4282E-02
   2   9   3      288.96      265.42       12.40 o   0.5022E-02
   3   9   3       91.39       70.85       11.99 o   0.6527E-02
   4   9   3       32.60       28.36       12.48 o   0.6289E-02
  -6  10   3      -24.81       12.67       21.68 o   0.2119E-02
  -5  10   3       10.12       26.68       14.80 o   0.4521E-02
  -4  10   3       56.19       62.38        9.85 o   0.9618E-02
  -3  10   3      110.10       91.91       10.73 o   0.7857E-02
  -2  10   3      154.97      143.83       12.07 o   0.6030E-02
  -1  10   3      195.05      198.79       10.76 o   0.6885E-02
   0  10   3      121.52      127.06       10.39 o   0.8036E-02
   1  10   3      160.39      145.76       12.37 o   0.5758E-02
   2  10   3      108.66       96.81       10.98 o   0.7507E-02
   3  10   3       41.76       48.58       11.39 o   0.7411E-02
   4  10   3       46.02       15.94       15.71 o   0.4006E-02
  -5  11   3        6.50       16.91       21.28 o   0.1490E-03
  -4  11   3       38.63       39.77        9.14 o   0.1138E-01
  -3  11   3       37.76       53.52        8.93 o   0.1174E-01
  -2  11   3      145.46      136.55       12.03 o   0.6112E-02
  -1  11   3       57.82       68.42        9.23 o   0.1077E-01
   0  11   3       96.73       98.31       10.48 o   0.8178E-02
   1  11   3       66.98       61.52       10.07 o   0.9185E-02
   2  11   3       30.84       38.06       12.35 o   0.6388E-02
   3  11   3       34.29       30.46       12.50 o   0.6264E-02
  -5  12   3       16.02       21.64       24.07 o   0.1720E-02
  -4  12   3       38.39       45.13       10.30 o   0.9014E-02
  -3  12   3       38.87       56.38        9.15 o   0.1118E-01
  -2  12   3      109.26       87.20       12.18 o   0.6246E-02
  -1  12   3      127.13      116.13       15.52 o   0.3895E-02
   0  12   3       90.47       85.76       11.56 o   0.6923E-02
   1  12   3       62.08       63.36       10.50 o   0.8502E-02
   2  12   3        8.19       22.76       16.30 o   0.3736E-02
   3  12   3       44.69       17.14       16.17 o   0.3781E-02
  -5  13   3        7.71       26.25       13.28 o   0.5604E-02
  -4  13   3        9.56       28.00       13.87 o   0.5133E-02
  -3  13   3       71.31       62.08       15.17 o   0.4208E-02
  -2  13   3       77.94       75.32       15.26 o   0.4133E-02
  -1  13   3       82.88       92.30       15.42 o   0.4018E-02
   0  13   3       88.98       72.53       11.57 o   0.6979E-02
   1  13   3       37.66       39.82       11.38 o   0.7469E-02
   2  13   3       50.59       23.98       15.81 o   0.3944E-02
  -4  14   3       37.46       24.55       16.10 o   0.3809E-02
  -3  14   3        9.40       27.76       18.73 o   0.2833E-02
  -2  14   3       52.64       50.66       16.47 o   0.3610E-02
  -1  14   3       63.36       49.18       17.18 o   0.3317E-02
   0  14   3       60.71       45.00       13.46 o   0.5346E-02
   1  14   3       10.48       14.90       18.56 o   0.2892E-02
  -2  15   3       -6.63       11.32       16.08 o   0.2658E-03
  -1  15   3       22.16       21.80       32.88 o   0.9232E-03
   0  15   3       68.90       18.09       24.33 o   0.1678E-02
   0 -16   4       35.42       19.91       14.48 o   0.4708E-02
   1 -16   4       35.66       17.75       14.51 o   0.4695E-02
   2 -16   4       45.78       17.81       23.37 o   0.1821E-02
   3 -16   4        6.50       15.15       24.04 o   0.1168E-03
  -2 -15   4       11.08        9.26       24.84 o   0.1864E-03
  -1 -15   4       -6.26       11.96       13.15 o   0.3757E-03
   0 -15   4       36.06       42.67       10.99 o   0.7976E-02
   1 -15   4       30.28       32.53       10.29 o   0.9136E-02
   2 -15   4       18.31       35.14       35.29 o   0.8011E-03
   3 -15   4       29.51       24.54       16.49 o   0.3640E-02
   4 -15   4       44.49       26.59       15.27 o   0.4224E-02
  -2 -14   4       -6.75       11.90       11.24 o   0.7849E-02
  -1 -14   4       33.61       36.22       13.66 o   0.5253E-02
   0 -14   4       15.58       14.95       14.28 o   0.4866E-02
   1 -14   4       80.31       78.05       10.86 o   0.7836E-02
   2 -14   4       49.15       55.10       18.07 o   0.3007E-02
   3 -14   4       34.69       31.80       15.47 o   0.4117E-02
   4 -14   4       13.97       20.46       20.76 o   0.2311E-02
  -3 -13   4       15.50       11.43       18.80 o   0.2818E-02
  -2 -13   4       30.12       22.56       11.59 o   0.7300E-02
  -1 -13   4       37.70       36.97       11.85 o   0.6920E-02
   0 -13   4       33.57       42.11        8.55 o   0.1289E-01
   1 -13   4       68.42       67.19        9.79 o   0.9631E-02
   2 -13   4       82.52       56.83       12.52 o   0.6074E-02
   3 -13   4       51.32       37.21       17.56 o   0.3194E-02
   4 -13   4       22.41       21.71       23.60 o   0.1787E-02
   5 -13   4       -6.02       14.31       15.65 o   0.2550E-03
  -4 -12   4       -6.99        8.76       17.13 o   0.2472E-03
  -3 -12   4       15.74       18.05       17.53 o   0.3236E-02
  -2 -12   4       51.96       42.99       10.43 o   0.8772E-02
  -1 -12   4       49.99       60.70       11.50 o   0.7197E-02
   0 -12   4      147.77      128.95       11.16 o   0.6996E-02
   1 -12   4      102.95      101.01       10.03 o   0.8825E-02
   2 -12   4      104.56       93.40        9.93 o   0.9012E-02
   3 -12   4       36.46       56.76       10.45 o   0.8715E-02
   4 -12   4       40.96       43.12        8.70 o   0.1242E-01
   5 -12   4       39.19       20.71       12.13 o   0.6660E-02
   6 -12   4       16.86        9.80       25.40 o   0.1547E-02
  -4 -11   4        8.59       12.55       12.64 o   0.6217E-02
  -3 -11   4       55.25       38.90       11.04 o   0.7875E-02
  -2 -11   4      112.59      104.05       12.03 o   0.6316E-02
  -1 -11   4      134.35      107.20       10.46 o   0.8019E-02
   0 -11   4      210.97      234.74       11.60 o   0.5893E-02
   1 -11   4      327.33      320.94       13.70 o   0.4072E-02
   2 -11   4      240.92      214.46       10.46 o   0.6952E-02
   3 -11   4      266.46      237.91       16.89 o   0.3072E-02
   4 -11   4       72.52       66.98        8.98 o   0.1127E-01
   5 -11   4       44.27       40.14        9.44 o   0.1068E-01
   6 -11   4        8.83       15.83       13.40 o   0.5523E-02
  -5 -10   4       -7.47        7.10       15.29 o   0.3314E-03
  -4 -10   4       15.72       17.43       12.79 o   0.6044E-02
  -3 -10   4       70.77       68.32        8.91 o   0.1141E-01
  -2 -10   4      163.10      169.08       10.22 o   0.7800E-02
  -1 -10   4      301.47      296.63       12.62 o   0.4750E-02
   0 -10   4      435.43      442.16       14.30 o   0.3399E-02
   1 -10   4      385.90      402.11       11.73 o   0.4640E-02
   2 -10   4      617.29      614.61       12.94 o   0.3126E-02
   3 -10   4      350.18      345.89       14.33 o   0.3711E-02
   4 -10   4      182.38      159.61       11.03 o   0.6875E-02
   5 -10   4       79.02       85.16        9.27 o   0.1041E-01
   6 -10   4       22.57       23.24       20.75 o   0.2308E-02
  -5  -9   4        9.64       14.54       12.09 o   0.6781E-02
  -4  -9   4       27.04       23.31        7.59 o   0.1659E-01
  -3  -9   4       77.28       82.69        8.38 o   0.1247E-01
  -2  -9   4      208.30      201.18       10.71 o   0.6875E-02
  -1  -9   4      588.57      580.46       14.73 o   0.2808E-02
   0  -9   4      467.07      445.79       13.93 o   0.3466E-02
   1  -9   4      620.25      630.55       13.83 o   0.2868E-02
   2  -9   4      602.93      589.67       11.99 o   0.3478E-02
   3  -9   4      432.57      447.13       15.06 o   0.3141E-02
   4  -9   4      257.61      243.73       11.55 o   0.5777E-02
   5  -9   4       87.64       75.56        8.78 o   0.1153E-01
   6  -9   4       49.63       32.94       13.78 o   0.5150E-02
  -5  -8   4       12.45       13.13       13.51 o   0.5440E-02
  -4  -8   4       42.46       52.11        7.92 o   0.1466E-01
  -3  -8   4      105.28       93.27        8.57 o   0.1166E-01
  -2  -8   4      271.86      247.28       11.13 o   0.6025E-02
  -1  -8   4      426.05      410.74       11.96 o   0.4416E-02
   0  -8   4      515.38      523.92       10.12 o   0.4535E-02
   1  -8   4      276.34      275.72        8.91 o   0.7976E-02
   2  -8   4      990.14      977.76       15.05 o   0.1799E-02
   3  -8   4      273.59      273.75       10.29 o   0.6601E-02
   4  -8   4      168.40      179.77        9.27 o   0.9002E-02
   5  -8   4       62.82       68.52        7.56 o   0.1539E-01
   6  -8   4       33.25       37.74       12.23 o   0.6508E-02
  -5  -7   4       18.47       15.63       15.46 o   0.4155E-02
  -4  -7   4       88.96       85.74        8.60 o   0.1182E-01
  -3  -7   4      155.35      161.36        9.41 o   0.9017E-02
  -2  -7   4      269.35      257.40       10.22 o   0.6775E-02
  -1  -7   4      495.53      506.39       11.64 o   0.4046E-02
   0  -7   4      587.46      608.65       10.18 o   0.3989E-02
   1  -7   4      719.45      725.98       13.34 o   0.2672E-02
   2  -7   4      175.97      171.82        6.02 o   0.1649E-01
   3  -7   4      355.28      355.09        9.40 o   0.6465E-02
   4  -7   4      239.96      230.14        9.97 o   0.7348E-02
   5  -7   4       79.87       81.64        7.74 o   0.1434E-01
   6  -7   4       22.04       25.89       19.82 o   0.2527E-02
  -6  -6   4       12.29        8.60       25.12 o   0.2020E-03
  -5  -6   4       48.79       37.84       12.69 o   0.6032E-02
  -4  -6   4      104.70       93.39        8.96 o   0.1081E-01
  -3  -6   4      309.49      308.22       10.95 o   0.5750E-02
  -2  -6   4      402.90      377.30       10.48 o   0.5414E-02
  -1  -6   4     1153.85     1167.54       16.82 o   0.1385E-02
   0  -6   4     1927.33     1917.08       21.44 o   0.6571E-03
   1  -6   4     1523.44     1503.08       20.42 o   0.9051E-03
   2  -6   4      204.26      200.96        5.53 o   0.1658E-01
   3  -6   4      764.48      770.58       11.48 o   0.2865E-02
   4  -6   4      338.21      334.31        9.30 o   0.6784E-02
   5  -6   4      106.49      106.29        8.05 o   0.1276E-01
   6  -6   4       29.99       30.67        9.95 o   0.9768E-02
   7  -6   4       34.45       11.50       20.72 o   0.2318E-02
  -6  -5   4       41.92       10.40       19.27 o   0.2676E-02
  -5  -5   4       37.58       59.86       11.68 o   0.7016E-02
  -4  -5   4      170.91      171.59        9.49 o   0.8742E-02
  -3  -5   4      380.90      356.18       11.24 o   0.5123E-02
  -2  -5   4     1303.46     1305.86       17.49 o   0.1194E-02
  -1  -5   4     1656.13     1679.25       19.37 o   0.8310E-03
   0  -5   4     2694.30     2691.30       25.96 o   0.3764E-03
   1  -5   4     3040.39     3000.14       31.90 o   0.2896E-03
   2  -5   4     2521.61     2495.79       22.42 o   0.4473E-03
   3  -5   4      815.04      807.41       11.04 o   0.2792E-02
   4  -5   4      535.76      534.53       11.30 o   0.4000E-02
   5  -5   4      170.04      171.52        8.09 o   0.1112E-01
   6  -5   4       38.71       54.04        8.09 o   0.1409E-01
   7  -5   4       11.32       11.90       25.11 o   0.1864E-03
  -6  -4   4       10.12       13.75       16.13 o   0.3826E-02
  -5  -4   4       63.48       68.08       12.28 o   0.6306E-02
  -4  -4   4      241.55      241.28       10.08 o   0.7136E-02
  -3  -4   4      563.56      583.09       11.81 o   0.3626E-02
  -2  -4   4     1433.94     1441.45       16.76 o   0.1094E-02
  -1  -4   4     2364.89     2383.58       20.21 o   0.5062E-03
   0  -4   4     4469.37     4459.35       38.01 o   0.1524E-03
   1  -4   4     3022.84     3107.56       31.00 o   0.2856E-03
   2  -4   4     2868.87     2835.43       23.79 o   0.3623E-03
   3  -4   4     1467.64     1447.24       14.42 o   0.1171E-02
   4  -4   4      501.26      492.46       10.81 o   0.4453E-02
   5  -4   4      290.07      278.53        9.78 o   0.6965E-02
   6  -4   4       65.59       60.97        7.87 o   0.1443E-01
   7  -4   4      -29.63       13.10       16.38 o   0.3699E-02
  -6  -3   4       26.02       21.87       12.42 o   0.6382E-02
  -5  -3   4       58.91       55.83       11.76 o   0.6899E-02
  -4  -3   4      254.17      258.50       11.39 o   0.5831E-02
  -3  -3   4      577.93      590.36       11.32 o   0.3703E-02
  -2  -3   4      987.21     1014.11       12.43 o   0.2019E-02
  -1  -3   4     2107.65     2061.21       17.86 o   0.6469E-03
   0  -3   4     4356.00     4325.00       38.81 o   0.1571E-03
   1  -3   4     2355.10     2320.53       20.89 o   0.5110E-03
   2  -3   4     2411.96     2368.58       20.40 o   0.5015E-03
   3  -3   4      898.40      905.94       11.09 o   0.2469E-02
   4  -3   4      446.91      457.62       10.08 o   0.5096E-02
   5  -3   4      227.19      208.90        9.03 o   0.8737E-02
   6  -3   4       54.45       55.46        7.56 o   0.1573E-01
   7  -3   4       -5.54       14.68       16.41 o   0.2136E-03
  -6  -2   4       32.16       24.41       12.78 o   0.6016E-02
  -5  -2   4       63.48       72.46       11.67 o   0.6920E-02
  -4  -2   4      165.69      146.10       11.26 o   0.6755E-02
  -3  -2   4      949.95      990.41       11.93 o   0.2153E-02
  -2  -2   4      761.65      768.96        9.09 o   0.3336E-02
  -1  -2   4      551.27      535.15        6.17 o   0.6116E-02
   0  -2   4      554.78      557.05        6.86 o   0.5630E-02
   1  -2   4     4730.32     4578.46       38.72 o   0.1426E-03
   2  -2   4     1010.65     1027.33        9.49 o   0.2274E-02
   3  -2   4      560.09      556.35        7.60 o   0.5339E-02
   4  -2   4      298.94      316.02        8.67 o   0.7705E-02
   5  -2   4      159.20      134.05        8.02 o   0.1197E-01
   6  -2   4       51.50       50.08        7.78 o   0.1508E-01
  -7  -1   4       13.25        7.55       27.52 o   0.1816E-03
  -6  -1   4       28.55       28.48       11.96 o   0.6847E-02
  -5  -1   4       84.72       94.01       10.12 o   0.8795E-02
  -4  -1   4      267.18      263.23       11.08 o   0.6014E-02
  -3  -1   4      842.93      871.74       10.30 o   0.2715E-02
  -2  -1   4      915.53      929.16        9.64 o   0.2583E-02
  -1  -1   4     1683.36     1661.63       13.88 o   0.9856E-03
   0  -1   4     1142.07     1123.53       10.10 o   0.1935E-02
   1  -1   4     1618.62     1622.21       14.72 o   0.1004E-02
   2  -1   4     1391.19     1354.19       12.44 o   0.1361E-02
   3  -1   4      389.78      395.50        7.21 o   0.7783E-02
   4  -1   4      417.18      401.80       10.21 o   0.5415E-02
   5  -1   4      114.78      106.72        7.36 o   0.1466E-01
   6  -1   4       47.06       42.36        8.98 o   0.1168E-01
  -7   0   4        1.93        7.35        9.68 o   0.2136E-03
  -6   0   4       43.12       41.58       10.77 o   0.8284E-02
  -5   0   4      118.05      127.99        9.43 o   0.9499E-02
  -4   0   4      440.81      463.07       12.00 o   0.4176E-02
  -3   0   4      463.53      478.55        8.97 o   0.5487E-02
  -2   0   4     3529.50     3550.66       28.82 o   0.2423E-03
  -1   0   4     3802.01     3792.29       27.71 o   0.2204E-03
   0   0   4     4082.13     4015.56       28.73 o   0.1978E-03
   1   0   4     2682.98     2618.14       19.67 o   0.4351E-03
   2   0   4     1942.90     1857.45       17.53 o   0.7493E-03
   3   0   4     1048.19     1037.40       11.95 o   0.1984E-02
   4   0   4      335.31      340.24        9.49 o   0.6609E-02
   5   0   4      135.21      108.41        8.09 o   0.1238E-01
   6   0   4       40.84       43.43       11.51 o   0.7279E-02
  -7   1   4        0.60        9.69        2.87 o   0.3156E-03
  -6   1   4       47.22       44.99       10.62 o   0.8477E-02
  -5   1   4      125.58      150.18        9.43 o   0.9238E-02
  -4   1   4      439.04      445.19       11.83 o   0.4321E-02
  -3   1   4     1219.38     1255.66       14.61 o   0.1422E-02
  -2   1   4     3102.74     3154.70       28.18 o   0.2921E-03
  -1   1   4     6196.64     6037.18       54.18 o   0.8148E-04
   0   1   4     2839.56     2936.32       23.34 o   0.3540E-03
   1   1   4     4867.63     4832.87       36.10 o   0.1371E-03
   2   1   4     3049.67     3015.97       22.96 o   0.3357E-03
   3   1   4     1655.49     1648.16       16.82 o   0.9149E-03
   4   1   4      236.15      227.00        8.67 o   0.8984E-02
   5   1   4      140.31      148.27        8.38 o   0.1110E-01
   6   1   4       37.95       39.35       12.48 o   0.6247E-02
  -7   2   4        4.58       11.21       20.79 o   0.1099E-03
  -6   2   4       39.69       37.44        8.82 o   0.1219E-01
  -5   2   4      144.67      152.88        9.82 o   0.8545E-02
  -4   2   4      384.79      397.07       10.77 o   0.5193E-02
  -3   2   4      966.07      976.76       14.16 o   0.1912E-02
  -2   2   4     2680.78     2663.01       30.95 o   0.3444E-03
  -1   2   4     3615.72     3555.58       31.54 o   0.2295E-03
   0   2   4     4127.79     4106.82       40.08 o   0.1668E-03
   1   2   4     2584.67     2629.62       24.13 o   0.4087E-03
   2   2   4     1874.13     1883.75       17.13 o   0.7635E-03
   3   2   4     1064.55     1058.25       13.03 o   0.1841E-02
   4   2   4      367.07      376.05       10.75 o   0.5368E-02
   5   2   4       98.94       98.08       10.18 o   0.8626E-02
   6   2   4       28.31       31.62       13.17 o   0.5660E-02
  -7   3   4       62.40        9.23       26.74 o   0.1393E-02
  -6   3   4       38.61       37.62        8.90 o   0.1199E-01
  -5   3   4      116.55      132.97        9.43 o   0.9453E-02
  -4   3   4      185.85      181.84        8.37 o   0.1033E-01
  -3   3   4      695.89      711.08       12.27 o   0.2941E-02
  -2   3   4      921.73      938.88       13.87 o   0.2025E-02
  -1   3   4     1628.90     1654.53       16.25 o   0.9386E-03
   0   3   4     3512.98     3380.70       37.12 o   0.2231E-03
   1   3   4      930.82      948.74       14.29 o   0.1963E-02
   2   3   4      765.03      790.95       10.26 o   0.3028E-02
   3   3   4      499.07      503.87       11.61 o   0.4078E-02
   4   3   4      286.94      276.41       13.44 o   0.4395E-02
   5   3   4       72.28       68.50       10.40 o   0.8583E-02
   6   3   4        6.50       18.68       11.32 o   0.7711E-02
  -7   4   4       -9.03        7.31       18.36 o   0.2780E-03
  -6   4   4       16.02       35.04       18.98 o   0.2752E-02
  -5   4   4       88.66       95.98       11.55 o   0.6898E-02
  -4   4   4      255.62      252.89       10.52 o   0.6603E-02
  -3   4   4      320.76      327.33       10.33 o   0.6068E-02
  -2   4   4      683.86      711.80       14.64 o   0.2497E-02
  -1   4   4      574.94      570.22        9.33 o   0.4505E-02
   0   4   4      852.26      864.39       15.79 o   0.1961E-02
   1   4   4      919.18      911.68       16.78 o   0.1747E-02
   2   4   4      568.97      562.79        9.78 o   0.4362E-02
   3   4   4      233.98      211.53       10.05 o   0.7413E-02
   4   4   4      192.66      177.90       12.24 o   0.5666E-02
   5   4   4       55.01       52.42       10.35 o   0.8825E-02
   6   4   4       16.98       11.79       20.51 o   0.2369E-02
  -7   5   4        9.16        7.32       19.04 o   0.2619E-03
  -6   5   4        9.52       31.29       14.75 o   0.4542E-02
  -5   5   4      116.85      114.94       12.83 o   0.5568E-02
  -4   5   4      340.58      338.24       16.32 o   0.3047E-02
  -3   5   4      406.13      412.92       12.94 o   0.4029E-02
  -2   5   4      589.54      571.60       17.13 o   0.2325E-02
  -1   5   4     1535.67     1549.52       18.49 o   0.9473E-03
   0   5   4      937.67      942.04       17.58 o   0.1624E-02
   1   5   4      601.39      595.65       12.59 o   0.3299E-02
   2   5   4      418.36      399.88       10.10 o   0.5489E-02
   3   5   4      317.78      285.17       13.76 o   0.4162E-02
   4   5   4      102.39      111.26       11.11 o   0.7284E-02
   5   5   4       35.82       42.10       10.87 o   0.8148E-02
   6   5   4       14.70       10.13       25.21 o   0.1570E-02
  -7   6   4        7.23       10.53       21.38 o   0.1641E-03
  -6   6   4       25.18       29.19       13.31 o   0.5554E-02
  -5   6   4      124.24      123.04       13.49 o   0.5044E-02
  -4   6   4      332.87      335.72       16.76 o   0.2929E-02
  -3   6   4      696.38      686.11       17.41 o   0.2058E-02
  -2   6   4      691.63      705.87       16.48 o   0.2182E-02
  -1   6   4     2324.10     2317.20       26.14 o   0.4565E-03
   0   6   4     1230.68     1236.89       21.53 o   0.1056E-02
   1   6   4     1006.91     1033.31       17.75 o   0.1497E-02
   2   6   4      457.12      438.55       11.91 o   0.4283E-02
   3   6   4      253.85      276.05       13.56 o   0.4384E-02
   4   6   4       87.21       89.51       11.08 o   0.7472E-02
   5   6   4       28.75       28.85       12.11 o   0.6670E-02
  -6   7   4       47.94       30.72       15.00 o   0.4365E-02
  -5   7   4       66.25       77.97       12.45 o   0.6100E-02
  -4   7   4      314.82      280.87       14.09 o   0.4022E-02
  -3   7   4      582.31      617.04       16.71 o   0.2336E-02
  -2   7   4     1203.52     1198.33       23.74 o   0.9735E-03
  -1   7   4      517.98      507.92       11.13 o   0.4228E-02
   0   7   4     1444.71     1504.32       24.93 o   0.7744E-03
   1   7   4      916.35     1017.28       19.93 o   0.1380E-02
   2   7   4      471.91      466.38       14.88 o   0.3117E-02
   3   7   4      150.50      163.31       12.44 o   0.5650E-02
   4   7   4       92.67       79.56       12.38 o   0.6115E-02
   5   7   4       11.56       20.25       18.73 o   0.2836E-02
  -6   8   4       30.36       21.16       14.75 o   0.4542E-02
  -5   8   4       49.39       48.91       12.10 o   0.6582E-02
  -4   8   4      160.39      160.68       11.99 o   0.6014E-02
  -3   8   4      302.60      306.01       13.68 o   0.4159E-02
  -2   8   4      507.44      519.03       16.00 o   0.2698E-02
  -1   8   4      424.30      424.46       10.96 o   0.4846E-02
   0   8   4      499.24      515.76       14.96 o   0.2972E-02
   1   8   4      533.79      538.20       16.30 o   0.2578E-02
   2   8   4      226.63      218.87       12.64 o   0.5150E-02
   3   8   4      107.53      104.63       12.03 o   0.6326E-02
   4   8   4       48.51       42.71       12.46 o   0.6240E-02
   5   8   4       67.46       17.52       20.96 o   0.2257E-02
  -6   9   4       10.00       11.97       18.99 o   0.2763E-02
  -5   9   4       29.99       38.23       11.67 o   0.7135E-02
  -4   9   4       58.85       56.24        9.55 o   0.1024E-01
  -3   9   4       94.92      120.69        9.71 o   0.9210E-02
  -2   9   4      215.87      194.03       12.71 o   0.5216E-02
  -1   9   4      201.10      205.90        8.89 o   0.9118E-02
   0   9   4      203.58      205.14       11.61 o   0.6046E-02
   1   9   4      183.28      180.87       12.00 o   0.5860E-02
   2   9   4      119.34      118.03       11.07 o   0.7246E-02
   3   9   4       53.73       52.70       11.55 o   0.7161E-02
   4   9   4       -4.10       19.79       11.19 o   0.3395E-03
  -6  10   4       31.44        9.85       16.40 o   0.3694E-02
  -5  10   4       -5.18       25.61       10.82 o   0.4586E-03
  -4  10   4       41.74       42.20        9.22 o   0.1115E-01
  -3  10   4      104.92      118.00       10.87 o   0.7537E-02
  -2  10   4       59.57       81.85        9.20 o   0.1071E-01
  -1  10   4      119.11      132.76       10.44 o   0.7942E-02
   0  10   4      131.06      112.27       11.06 o   0.7253E-02
   1  10   4       84.56       76.60       10.05 o   0.9039E-02
   2  10   4       92.84       96.57       10.98 o   0.7552E-02
   3  10   4       47.06       32.23       12.54 o   0.6199E-02
   4  10   4        9.52       11.62       18.25 o   0.2993E-02
  -5  11   4       31.92       26.54       15.60 o   0.4058E-02
  -4  11   4       39.59       50.25        9.65 o   0.1017E-01
  -3  11   4       84.44       92.99       10.77 o   0.7873E-02
  -2  11   4      156.20      144.26       16.04 o   0.3600E-02
  -1  11   4      138.61      164.01       14.80 o   0.4156E-02
   0  11   4      105.28       93.09       11.53 o   0.6893E-02
   1  11   4       55.17       67.23        9.68 o   0.9889E-02
   2  11   4       63.12       55.51       14.84 o   0.4408E-02
   3  11   4       13.61       25.38       21.77 o   0.2100E-02
  -5  12   4       17.35       16.68       27.90 o   0.1281E-02
  -4  12   4       49.07       49.00       11.58 o   0.7156E-02
  -3  12   4       88.42       76.54       15.15 o   0.4181E-02
  -2  12   4      149.13      143.94       16.91 o   0.3265E-02
  -1  12   4      119.26      129.47       15.62 o   0.3841E-02
   0  12   4      104.32      107.55       11.38 o   0.6987E-02
   1  12   4       58.95       63.68       10.96 o   0.7855E-02
   2  12   4       24.09       34.28       29.35 o   0.1156E-02
   3  12   4       -3.85       15.52       13.11 o   0.2328E-03
  -4  13   4       26.02       24.15       15.03 o   0.4372E-02
  -3  13   4       51.56       48.28       16.22 o   0.3723E-02
  -2  13   4       53.48       65.26       15.21 o   0.4194E-02
  -1  13   4       66.49       78.95       16.61 o   0.3508E-02
   0  13   4       33.17       41.60       12.00 o   0.6744E-02
   1  13   4       42.56       55.11       11.77 o   0.6925E-02
   2  13   4        6.50       16.31       14.72 o   0.3113E-03
  -3  14   4       10.72       13.31       20.97 o   0.2267E-02
  -2  14   4       19.15       27.90       29.17 o   0.1172E-02
  -1  14   4       42.76       28.34       17.46 o   0.3240E-02
   0  14   4       15.54       25.45       26.51 o   0.1418E-02
   1  14   4       -6.63       12.11       14.04 o   0.3487E-03
   0 -16   5       16.02       13.07       22.42 o   0.1984E-02
   1 -16   5        6.99       14.82       14.22 o   0.3584E-03
   2 -16   5       20.00       15.04       41.26 o   0.1218E-03
  -2 -15   5       -1.93        8.31       10.22 o   0.1914E-03
  -1 -15   5       -5.18        7.18       11.84 o   0.3831E-03
   0 -15   5       28.79       30.97       13.68 o   0.5250E-02
   1 -15   5       25.30       27.64       10.76 o   0.8428E-02
   2 -15   5        0.48       19.59        4.17 o   0.1490E-03
   3 -15   5      -11.08       14.47       20.72 o   0.2322E-02
   4 -15   5        9.40       19.98       18.56 o   0.2889E-02
  -2 -14   5       16.86       12.51       19.90 o   0.2517E-02
  -1 -14   5       29.27       13.53       13.94 o   0.5091E-02
   0 -14   5       39.43       43.87        9.57 o   0.1037E-01
   1 -14   5       37.34       31.08        9.41 o   0.1083E-01
   2 -14   5       14.46       32.34       26.50 o   0.1418E-02
   3 -14   5       27.71       17.69       20.48 o   0.2372E-02
   4 -14   5       33.49       16.03       14.78 o   0.4528E-02
  -3 -13   5       18.71       11.03       20.67 o   0.2333E-02
  -2 -13   5       37.50       17.65       11.75 o   0.7109E-02
  -1 -13   5       52.16       61.49       12.78 o   0.5880E-02
   0 -13   5       23.93       33.68       16.74 o   0.3526E-02
   1 -13   5       84.80       74.03       10.35 o   0.8578E-02
   2 -13   5       47.94       52.80        9.22 o   0.1101E-01
   3 -13   5       51.88       45.40       12.93 o   0.5791E-02
   4 -13   5       27.71       26.55       10.50 o   0.8828E-02
   5 -13   5       26.80       15.00       11.38 o   0.7600E-02
  -4 -12   5       18.79        7.07       31.07 o   0.1035E-02
  -3 -12   5       17.35       21.83       19.03 o   0.2744E-02
  -2 -12   5       33.17       38.98       10.06 o   0.9495E-02
  -1 -12   5       81.55       90.44       13.03 o   0.5536E-02
   0 -12   5      142.14      148.98       11.07 o   0.7012E-02
   1 -12   5      159.49      141.70       11.59 o   0.6471E-02
   2 -12   5      230.26      193.15       11.31 o   0.6285E-02
   3 -12   5       82.15       78.93       11.17 o   0.7434E-02
   4 -12   5       64.39       57.15        9.81 o   0.9697E-02
   5 -12   5       24.45       26.34       10.57 o   0.8739E-02
   6 -12   5       57.10       16.77       18.31 o   0.2953E-02
  -4 -11   5       30.20       13.32       11.42 o   0.7546E-02
  -3 -11   5       20.00       36.92       18.12 o   0.3013E-02
  -2 -11   5       84.97       77.12       11.29 o   0.7286E-02
  -1 -11   5      141.02      152.61       10.60 o   0.7531E-02
   0 -11   5      208.16      207.89       11.62 o   0.5993E-02
   1 -11   5      397.64      406.10       12.63 o   0.4184E-02
   2 -11   5      313.26      316.41       11.82 o   0.5109E-02
   3 -11   5      177.64      176.04       12.13 o   0.5798E-02
   4 -11   5      127.81      123.13       10.42 o   0.8004E-02
   5 -11   5       60.35       50.35       10.08 o   0.9275E-02
   6 -11   5       33.01       20.47       11.79 o   0.7054E-02
  -5 -10   5       19.51        4.28       28.19 o   0.1257E-02
  -4 -10   5       29.87       17.53       10.23 o   0.9348E-02
  -3 -10   5       51.08       50.35        9.81 o   0.9810E-02
  -2 -10   5      176.52      173.19       12.88 o   0.5241E-02
  -1 -10   5      127.93      135.98        9.42 o   0.9370E-02
   0 -10   5      316.81      308.84       12.67 o   0.4645E-02
   1 -10   5      376.92      398.28       11.69 o   0.4698E-02
   2 -10   5      328.50      318.74       11.08 o   0.5547E-02
   3 -10   5      339.70      341.66       14.22 o   0.3782E-02
   4 -10   5       99.86      116.16        9.24 o   0.1004E-01
   5 -10   5       65.47       61.14        8.98 o   0.1137E-01
   6 -10   5       16.94       25.53       17.49 o   0.3241E-02
  -5  -9   5       -5.86        9.66        8.86 o   0.1260E-01
  -4  -9   5       14.64       21.90       11.40 o   0.7566E-02
  -3  -9   5       74.26       69.80        8.24 o   0.1306E-01
  -2  -9   5      161.90      157.31        9.92 o   0.8278E-02
  -1  -9   5      243.09      247.97       10.98 o   0.6242E-02
   0  -9   5      230.92      227.86        9.29 o   0.8192E-02
   1  -9   5      474.50      478.83       12.20 o   0.3976E-02
   2  -9   5      269.35      269.21        9.89 o   0.7027E-02
   3  -9   5      184.95      190.71       10.86 o   0.6872E-02
   4  -9   5       97.21       98.45        8.46 o   0.1192E-01
   5  -9   5       80.83       76.57        8.81 o   0.1149E-01
   6  -9   5       17.11       20.73       16.79 o   0.3520E-02
  -5  -8   5       28.07       18.13       13.03 o   0.5807E-02
  -4  -8   5       40.11       35.98        7.69 o   0.1580E-01
  -3  -8   5       82.21       88.56        8.03 o   0.1330E-01
  -2  -8   5      183.68      180.84        9.72 o   0.8249E-02
  -1  -8   5      387.16      390.19        9.97 o   0.5703E-02
   0  -8   5      411.25      410.97       10.66 o   0.5123E-02
   1  -8   5      228.69      247.26        8.56 o   0.8941E-02
   2  -8   5      334.28      343.75        9.79 o   0.6323E-02
   3  -8   5      290.94      293.88        9.34 o   0.7267E-02
   4  -8   5      127.45      119.49        8.73 o   0.1086E-01
   5  -8   5       48.37       47.14        7.58 o   0.1593E-01
   6  -8   5       32.40       24.99       11.79 o   0.7038E-02
  -5  -7   5       38.19       17.90       12.61 o   0.6187E-02
  -4  -7   5       82.52       76.72        8.41 o   0.1247E-01
  -3  -7   5      149.08      134.21        9.23 o   0.9609E-02
  -2  -7   5      423.97      428.54       12.04 o   0.4314E-02
  -1  -7   5      762.46      786.25       13.54 o   0.2475E-02
   0  -7   5     1009.90     1029.89       14.22 o   0.1812E-02
   1  -7   5      132.27      126.58        6.46 o   0.1709E-01
   2  -7   5     1221.47     1235.26       19.07 o   0.1180E-02
   3  -7   5      490.18      492.25       11.02 o   0.4370E-02
   4  -7   5      202.31      200.06        9.60 o   0.8186E-02
   5  -7   5       63.66       62.74        7.59 o   0.1539E-01
   6  -7   5       27.10       34.22       10.61 o   0.8614E-02
  -6  -6   5       46.50        9.62       20.24 o   0.2428E-02
  -5  -6   5       33.01       27.86       11.97 o   0.6827E-02
  -4  -6   5       96.91       93.32        8.06 o   0.1301E-01
  -3  -6   5      356.08      339.80       11.72 o   0.4983E-02
  -2  -6   5      632.56      621.99       13.65 o   0.2925E-02
  -1  -6   5     1343.52     1345.47       16.96 o   0.1177E-02
   0  -6   5     1783.70     1743.31       20.38 o   0.7595E-03
   1  -6   5     2551.22     2665.94       30.49 o   0.3546E-03
   2  -6   5      874.83      863.40       13.60 o   0.2230E-02
   3  -6   5      868.83      876.94       12.61 o   0.2330E-02
   4  -6   5      397.52      408.55       11.83 o   0.4540E-02
   5  -6   5      139.79      147.04        9.05 o   0.9852E-02
   6  -6   5       44.81       39.57        8.59 o   0.1276E-01
  -6  -5   5        4.58       10.94       14.91 o   0.2136E-03
  -5  -5   5       38.79       47.22       11.80 o   0.6933E-02
  -4  -5   5      135.46      125.89        8.31 o   0.1160E-01
  -3  -5   5      429.08      419.75       11.64 o   0.4532E-02
  -2  -5   5      680.43      680.95       11.92 o   0.3110E-02
  -1  -5   5     1702.91     1710.24       16.92 o   0.8723E-03
   0  -5   5     2534.67     2546.04       25.16 o   0.4139E-03
   1  -5   5     3213.08     3209.71       35.79 o   0.2479E-03
   2  -5   5     1659.95     1664.07       17.41 o   0.8906E-03
   3  -5   5      933.30      911.64       11.33 o   0.2382E-02
   4  -5   5      660.70      652.79       13.01 o   0.2959E-02
   5  -5   5      192.44      181.19        9.80 o   0.8138E-02
   6  -5   5       65.05       44.28        9.06 o   0.1136E-01
   7  -5   5       25.54       12.27       19.27 o   0.2679E-02
  -6  -4   5       13.61       10.61       20.04 o   0.2484E-02
  -5  -4   5       63.12       58.10       12.79 o   0.5859E-02
  -4  -4   5      178.20      169.79       10.33 o   0.7613E-02
  -3  -4   5      265.11      296.65        8.97 o   0.7736E-02
  -2  -4   5      859.01      859.59       12.36 o   0.2415E-02
  -1  -4   5     1722.13     1690.70       16.27 o   0.8931E-03
   0  -4   5     1467.00     1484.86       16.55 o   0.1062E-02
   1  -4   5     2087.59     2006.80       21.77 o   0.6057E-03
   2  -4   5     1297.78     1261.79       14.34 o   0.1402E-02
   3  -4   5      838.91      829.73        9.99 o   0.2882E-02
   4  -4   5      478.47      487.78       10.84 o   0.4496E-02
   5  -4   5      158.09      151.08        8.16 o   0.1139E-01
   6  -4   5       45.65       50.18        7.87 o   0.1484E-01
  -6  -3   5        4.70       14.58       10.46 o   0.4456E-03
  -5  -3   5       50.23       49.52       11.42 o   0.7351E-02
  -4  -3   5      225.50      235.66       10.64 o   0.6686E-02
  -3  -3   5      336.25      332.85        8.44 o   0.7590E-02
  -2  -3   5      541.73      524.41        8.44 o   0.5180E-02
  -1  -3   5      686.56      680.34        7.93 o   0.4110E-02
   0  -3   5     3464.04     3278.50       32.53 o   0.2490E-03
   1  -3   5      805.01      823.93       10.16 o   0.2918E-02
   2  -3   5      521.16      536.92        7.09 o   0.5883E-02
   3  -3   5      557.06      569.55        7.68 o   0.5205E-02
   4  -3   5      257.06      231.57        8.35 o   0.9291E-02
   5  -3   5      145.18      146.43        7.91 o   0.1210E-01
   6  -3   5       41.14       42.73        7.90 o   0.1489E-01
  -6  -2   5       32.52       22.40       12.95 o   0.5867E-02
  -5  -2   5       58.66       62.92       11.59 o   0.7070E-02
  -4  -2   5      256.16      277.86       13.17 o   0.4585E-02
  -3  -2   5      420.17      422.65        8.17 o   0.6578E-02
  -2  -2   5      877.06      877.99       10.79 o   0.2580E-02
  -1  -2   5      962.14      970.99        9.21 o   0.2468E-02
   0  -2   5     2050.00     2022.00       16.82 o   0.6859E-03
   1  -2   5     1543.92     1505.06       15.84 o   0.1054E-02
   2  -2   5      942.92      945.54        9.38 o   0.2531E-02
   3  -2   5      583.22      578.78        8.29 o   0.4831E-02
   4  -2   5      257.98      233.04        8.55 o   0.8982E-02
   5  -2   5      124.36      120.68        7.64 o   0.1345E-01
   6  -2   5       21.74       35.54       14.42 o   0.4730E-02
  -6  -1   5       14.21       26.78       18.06 o   0.3043E-02
  -5  -1   5      110.42      114.88       10.94 o   0.7443E-02
  -4  -1   5      163.55      161.44        8.64 o   0.1023E-01
  -3  -1   5     1338.08     1381.04       15.59 o   0.1226E-02
  -2  -1   5     1716.41     1758.60       16.38 o   0.8631E-03
  -1  -1   5     2483.57     2487.75       19.62 o   0.4795E-03
   0  -1   5     2037.06     2034.55       16.22 o   0.6940E-03
   1  -1   5     3264.38     3181.59       24.51 o   0.2990E-03
   2  -1   5     2047.47     2013.65       18.21 o   0.6667E-03
   3  -1   5      877.59      874.42       10.98 o   0.2571E-02
   4  -1   5      284.62      285.62        9.07 o   0.7643E-02
   5  -1   5      152.36      149.44        8.42 o   0.1092E-01
   6  -1   5       34.15       41.61        8.31 o   0.1361E-01
  -7   0   5       -0.72        7.80        3.63 o   0.1966E-03
  -6   0   5       20.24       31.55       18.44 o   0.2914E-02
  -5   0   5      118.96      109.11        9.74 o   0.9140E-02
  -4   0   5      345.44      354.66       11.09 o   0.5325E-02
  -3   0   5     1179.41     1219.33       15.14 o   0.1439E-02
  -2   0   5     2554.06     2565.90       22.68 o   0.4326E-03
  -1   0   5     2854.90     2885.75       21.81 o   0.3687E-03
   0   0   5     5130.74     5101.56       38.17 o   0.1233E-03
   1   0   5     4574.96     4583.02       34.30 o   0.1525E-03
   2   0   5     3331.49     3282.30       30.04 o   0.2629E-03
   3   0   5      515.96      523.32        8.28 o   0.5402E-02
   4   0   5      542.17      529.94       12.20 o   0.3700E-02
   5   0   5      152.86      149.62       10.06 o   0.8209E-02
   6   0   5       66.13       43.65        9.65 o   0.1011E-01
  -7   1   5        1.20        7.03        6.80 o   0.2702E-03
  -6   1   5       36.26       34.79        9.22 o   0.1124E-01
  -5   1   5      102.33      105.39        9.31 o   0.1001E-01
  -4   1   5      354.36      374.64       11.20 o   0.5126E-02
  -3   1   5      693.00      733.47       10.80 o   0.3203E-02
  -2   1   5     1938.73     1910.87       19.87 o   0.6865E-03
  -1   1   5     2870.47     2782.25       21.47 o   0.3839E-03
   0   1   5     3207.07     3108.02       26.67 o   0.2981E-03
   1   1   5     3380.72     3408.87       28.75 o   0.2574E-03
   2   1   5     2070.43     2070.32       18.35 o   0.6418E-03
   3   1   5     1021.96      988.90       12.65 o   0.2013E-02
   4   1   5      354.83      337.30       10.55 o   0.5758E-02
   5   1   5      122.51      113.16        9.73 o   0.9117E-02
   6   1   5       43.93       34.46       10.56 o   0.8639E-02
  -7   2   5       -6.38        7.93       15.41 o   0.2789E-03
  -6   2   5       18.55       34.28       15.15 o   0.4300E-02
  -5   2   5       74.93       74.86        8.54 o   0.1221E-01
  -4   2   5      251.69      268.94        9.58 o   0.7412E-02
  -3   2   5      472.85      494.73        9.07 o   0.5314E-02
  -2   2   5      892.21      898.68       14.60 o   0.2035E-02
  -1   2   5     2851.28     2692.75       25.45 o   0.3708E-03
   0   2   5      539.01      581.13        8.75 o   0.4766E-02
   1   2   5      911.86      919.20       11.11 o   0.2413E-02
   2   2   5     1017.69     1016.05       13.54 o   0.1894E-02
   3   2   5      799.10      813.59       12.98 o   0.2471E-02
   4   2   5      190.21      173.70       10.19 o   0.7707E-02
   5   2   5       68.90       69.30        9.84 o   0.9523E-02
   6   2   5       34.21       26.79       11.18 o   0.7796E-02
  -7   3   5       18.31        8.63       43.69 o   0.9955E-04
  -6   3   5       34.75       29.12        9.14 o   0.1149E-01
  -5   3   5       89.02       94.96        8.92 o   0.1099E-01
  -4   3   5      187.04      179.60        9.76 o   0.8214E-02
  -3   3   5      384.60      382.16        9.21 o   0.6329E-02
  -2   3   5      705.90      715.29       11.65 o   0.3055E-02
  -1   3   5      804.75      793.79       10.60 o   0.2921E-02
   0   3   5     1187.80     1170.42       19.11 o   0.1235E-02
   1   3   5      664.50      658.79       10.79 o   0.3482E-02
   2   3   5      344.94      335.70        7.48 o   0.8526E-02
   3   3   5      406.56      406.36        9.77 o   0.5676E-02
   4   3   5      153.79      148.84       11.38 o   0.6655E-02
   5   3   5       51.96       42.40        9.79 o   0.9891E-02
   6   3   5        0.12       19.20        2.33 o   0.4769E-03
  -7   4   5       25.30        7.86       22.16 o   0.2030E-02
  -6   4   5       21.32       32.99       24.21 o   0.1697E-02
  -5   4   5      132.43      130.39       13.40 o   0.5075E-02
  -4   4   5      192.66      184.86       10.05 o   0.7793E-02
  -3   4   5      490.56      473.69       11.98 o   0.4059E-02
  -2   4   5     1018.81     1031.60       17.23 o   0.1543E-02
  -1   4   5      963.45      996.61       13.11 o   0.1993E-02
   0   4   5     1133.42     1136.80       19.55 o   0.1251E-02
   1   4   5      884.18      865.84       17.00 o   0.1800E-02
   2   4   5      586.85      588.30       11.86 o   0.3540E-02
   3   4   5      297.60      294.34       11.32 o   0.5579E-02
   4   4   5      130.98      130.59       11.67 o   0.6509E-02
   5   4   5       30.84       42.91       10.11 o   0.9381E-02
   6   4   5        4.82       11.64       11.27 o   0.3933E-03
  -6   5   5       32.64       35.19       13.51 o   0.5367E-02
  -5   5   5      109.06      114.33       13.53 o   0.5061E-02
  -4   5   5      326.21      338.78       16.82 o   0.2912E-02
  -3   5   5      470.22      481.71       14.09 o   0.3324E-02
  -2   5   5     1791.43     1759.74       29.06 o   0.5666E-03
  -1   5   5     1397.24     1409.72       17.71 o   0.1089E-02
   0   5   5     1525.82     1529.04       24.81 o   0.7579E-03
   1   5   5      917.49      918.32       18.34 o   0.1594E-02
   2   5   5      815.68      802.40       15.09 o   0.2163E-02
   3   5   5      255.62      260.47       12.76 o   0.4874E-02
   4   5   5      146.80      128.79       12.95 o   0.5384E-02
   5   5   5       26.58       43.71       11.52 o   0.7299E-02
  -6   6   5        2.17       24.60        7.88 o   0.3624E-03
  -5   6   5       86.97       99.06       12.97 o   0.5551E-02
  -4   6   5      257.22      285.56       16.68 o   0.3080E-02
  -3   6   5      690.06      694.25       17.76 o   0.2001E-02
  -2   6   5      495.70      505.87       14.42 o   0.3140E-02
  -1   6   5     1815.28     1819.09       22.27 o   0.6858E-03
   0   6   5     1784.75     1756.46       28.96 o   0.5698E-03
   1   6   5      947.67      928.30       19.87 o   0.1437E-02
   2   6   5      403.24      413.00       12.35 o   0.4279E-02
   3   6   5      275.98      268.43       17.46 o   0.2859E-02
   4   6   5       96.29       89.99       12.35 o   0.6100E-02
   5   6   5       33.25       33.05       14.17 o   0.4893E-02
  -6   7   5        5.78       16.59       13.83 o   0.3137E-03
  -5   7   5       53.08       65.99       11.53 o   0.7135E-02
  -4   7   5      172.50      160.62       11.75 o   0.6202E-02
  -3   7   5      318.74      321.30       13.20 o   0.4326E-02
  -2   7   5      270.43      283.15       11.92 o   0.5301E-02
  -1   7   5      740.18      738.41       13.61 o   0.2569E-02
   0   7   5      730.04      735.57       17.22 o   0.2009E-02
   1   7   5      510.15      526.60       15.25 o   0.2854E-02
   2   7   5      274.57      260.28       13.22 o   0.4576E-02
   3   7   5      152.14      144.50       15.19 o   0.3990E-02
   4   7   5       81.11       69.91       13.16 o   0.5498E-02
   5   7   5        9.40       14.44       17.55 o   0.3232E-02
  -6   8   5       23.97       15.80       31.27 o   0.1020E-02
  -5   8   5       27.47       29.68       11.18 o   0.7798E-02
  -4   8   5       80.89       82.39        9.80 o   0.9437E-02
  -3   8   5      126.24      134.22       10.09 o   0.8391E-02
  -2   8   5      250.50      250.37       12.85 o   0.4865E-02
  -1   8   5      154.15      147.40        8.72 o   0.1039E-01
   0   8   5      250.41      238.51       12.04 o   0.5436E-02
   1   8   5      197.22      205.96       11.55 o   0.6101E-02
   2   8   5      142.55      136.25       11.33 o   0.6796E-02
   3   8   5       46.42       62.35       10.89 o   0.7982E-02
   4   8   5       47.62       38.26       13.63 o   0.5250E-02
  -6   9   5       20.12       12.10       28.81 o   0.1203E-02
  -5   9   5        4.22       24.43        9.30 o   0.5050E-03
  -4   9   5       81.25       77.38       11.17 o   0.7454E-02
  -3   9   5       86.37       93.55        9.88 o   0.9189E-02
  -2   9   5      145.36      148.47       14.42 o   0.4385E-02
  -1   9   5      156.96      153.79       10.91 o   0.7108E-02
   0   9   5      108.51      115.92        9.99 o   0.8752E-02
   1   9   5      224.00      196.00       13.13 o   0.4918E-02
   2   9   5       56.22       68.21        9.52 o   0.1018E-01
   3   9   5       39.75       35.69       11.59 o   0.7219E-02
   4   9   5       11.32       16.29       20.41 o   0.2392E-02
  -5  10   5       49.75       30.77       15.75 o   0.3967E-02
  -4  10   5       67.22       65.48       10.25 o   0.8865E-02
  -3  10   5      119.98      125.63       12.06 o   0.6190E-02
  -2  10   5      220.36      210.62       16.72 o   0.3202E-02
  -1  10   5      141.42      126.97       13.90 o   0.4745E-02
   0  10   5      177.80      163.72       12.58 o   0.5491E-02
   1  10   5      140.46      142.45       12.18 o   0.5964E-02
   2  10   5       98.54       78.16       15.08 o   0.4205E-02
   3  10   5       49.95       31.41       13.45 o   0.5398E-02
  -5  11   5       39.87       25.99       16.69 o   0.3548E-02
  -4  11   5       38.91       53.29       12.90 o   0.5817E-02
  -3  11   5      167.92      140.63       17.27 o   0.3132E-02
  -2  11   5      165.35      151.97       17.22 o   0.3144E-02
  -1  11   5      194.99      185.48       16.95 o   0.3171E-02
   0  11   5      124.32      129.72       11.74 o   0.6467E-02
   1  11   5       99.56       88.92       12.08 o   0.6355E-02
   2  11   5       45.29       59.83       14.88 o   0.4389E-02
   3  11   5       25.54       25.22       15.62 o   0.4055E-02
  -4  12   5       42.16       32.39       15.81 o   0.3938E-02
  -3  12   5       67.34       62.02       15.88 o   0.3852E-02
  -2  12   5      111.67       94.45       16.84 o   0.3374E-02
  -1  12   5       87.94       87.82       15.59 o   0.3938E-02
   0  12   5       93.64      109.80       12.89 o   0.5573E-02
   1  12   5       61.27       41.76       11.88 o   0.6817E-02
   2  12   5       24.57       32.86       14.84 o   0.4472E-02
  -4  13   5        4.58       11.35       13.34 o   0.2670E-03
  -3  13   5        2.89       23.57       10.42 o   0.2762E-03
  -2  13   5       28.79       34.63       15.86 o   0.3920E-02
  -1  13   5       32.16       36.70       16.55 o   0.3601E-02
   0  13   5        3.25       28.03       11.31 o   0.2636E-03
   1  13   5       41.76       24.48       12.22 o   0.6551E-02
  -3  14   5       -6.99        9.31       23.61 o   0.1300E-03
  -2  14   5       25.78       15.56       16.96 o   0.3454E-02
  -1  14   5       13.25       22.37       24.64 o   0.1642E-02
   0  14   5      -12.05        5.75       22.49 o   0.1974E-02
   0 -16   6       17.59        9.65       24.18 o   0.1707E-02
   1 -16   6       -6.67       10.14       11.26 o   0.7834E-02
   2 -16   6       -6.02        8.59       21.44 o   0.1359E-03
  -1 -15   6       22.25       16.87       22.47 o   0.1972E-02
   0 -15   6       23.25       14.06       26.62 o   0.1407E-02
   1 -15   6       38.71       18.42       11.40 o   0.7534E-02
   2 -15   6       -1.45       10.81       10.39 o   0.1390E-03
   3 -15   6       17.59       15.87       28.29 o   0.1247E-02
   4 -15   6       -4.34       12.59       21.06 o   0.1015E-03
  -2 -14   6       26.74       17.42       12.03 o   0.6802E-02
  -1 -14   6        9.76       10.88       16.48 o   0.3667E-02
   0 -14   6       59.15       40.76       14.02 o   0.4952E-02
   1 -14   6       26.98       37.78        9.22 o   0.1126E-01
   2 -14   6       38.55       35.67       12.11 o   0.6628E-02
   3 -14   6      -10.48       22.40       18.82 o   0.2808E-02
   4 -14   6       27.47       18.85       11.77 o   0.7092E-02
   5 -14   6       -5.30        7.06       13.11 o   0.3200E-03
  -3 -13   6       36.78        8.95       12.36 o   0.6464E-02
  -2 -13   6       31.56       25.45       11.64 o   0.7222E-02
  -1 -13   6       25.18       40.75       11.68 o   0.7118E-02
   0 -13   6       74.93       71.68       10.13 o   0.8985E-02
   1 -13   6      103.03      101.27       10.67 o   0.7883E-02
   2 -13   6       54.93       70.42        8.50 o   0.1251E-01
   3 -13   6       40.54       60.99       10.78 o   0.8168E-02
   4 -13   6       31.32       31.86       10.66 o   0.8531E-02
   5 -13   6       33.25       31.89       11.58 o   0.7259E-02
  -4 -12   6       26.74        6.20       17.59 o   0.3219E-02
  -3 -12   6        8.03       17.32       12.33 o   0.6512E-02
  -2 -12   6       35.74       36.16       10.39 o   0.8939E-02
  -1 -12   6       89.02       90.90       13.31 o   0.5312E-02
   0 -12   6      146.64      146.39       11.20 o   0.6877E-02
   1 -12   6      197.40      185.65       12.50 o   0.5426E-02
   2 -12   6      126.48      127.85        9.28 o   0.9725E-02
   3 -12   6       97.49      117.74       11.23 o   0.7130E-02
   4 -12   6       86.67       79.35       10.89 o   0.7772E-02
   5 -12   6       36.62       36.19       10.90 o   0.8140E-02
  -4 -11   6       10.20        9.76       13.78 o   0.5238E-02
  -3 -11   6       28.43       35.99       10.07 o   0.9511E-02
  -2 -11   6       38.23       40.25        9.33 o   0.1092E-01
  -1 -11   6       96.97      110.77       12.69 o   0.5724E-02
   0 -11   6      196.27      207.94       11.50 o   0.6134E-02
   1 -11   6      171.90      161.55        9.67 o   0.8549E-02
   2 -11   6      315.01      303.19       12.14 o   0.4974E-02
   3 -11   6      135.32      119.62       11.58 o   0.6643E-02
   4 -11   6       77.58       76.86        9.31 o   0.1041E-01
   5 -11   6       34.63       42.88        9.52 o   0.1051E-01
   6 -11   6       -0.24       18.80        2.33 o   0.4785E-03
  -4 -10   6       18.95       15.40       17.24 o   0.3345E-02
  -3 -10   6       44.01       44.78        9.88 o   0.9735E-02
  -2 -10   6       83.36       79.16       10.50 o   0.8327E-02
  -1 -10   6      132.15      117.70       12.82 o   0.5544E-02
   0 -10   6      178.52      165.90       10.23 o   0.7748E-02
   1 -10   6      233.81      217.73       10.10 o   0.7325E-02
   2 -10   6      163.95      167.99        8.92 o   0.9682E-02
   3 -10   6       89.30      105.31        9.75 o   0.9285E-02
   4 -10   6      113.72      102.17        9.78 o   0.9159E-02
   5 -10   6       25.42       33.06        8.08 o   0.1459E-01
   6 -10   6       14.21       18.12       15.79 o   0.3981E-02
  -5  -9   6        6.50        6.27       20.03 o   0.1682E-03
  -4  -9   6       24.09       21.93       18.21 o   0.2993E-02
  -3  -9   6       57.42       52.27        9.39 o   0.1059E-01
  -2  -9   6      184.39      180.36       11.91 o   0.5945E-02
  -1  -9   6      152.66      164.85        9.38 o   0.9053E-02
   0  -9   6      207.98      209.69        9.04 o   0.8795E-02
   1  -9   6      278.38      262.66       10.10 o   0.6832E-02
   2  -9   6      229.00      227.16        9.46 o   0.7997E-02
   3  -9   6      143.65      144.33        8.65 o   0.1060E-01
   4  -9   6       68.96       68.29        7.97 o   0.1397E-01
   5  -9   6       36.44       40.19        7.72 o   0.1566E-01
   6  -9   6       19.15       19.78       15.85 o   0.3947E-02
  -5  -8   6       -9.40       13.85       13.73 o   0.5265E-02
  -4  -8   6       30.48       31.86        7.34 o   0.1742E-01
  -3  -8   6      118.73      111.70        9.26 o   0.9941E-02
  -2  -8   6      285.91      247.13       10.53 o   0.6517E-02
  -1  -8   6      517.42      494.75       14.06 o   0.3244E-02
   0  -8   6      143.83      144.98        7.21 o   0.1393E-01
   1  -8   6     1116.79     1096.49       18.92 o   0.1318E-02
   2  -8   6      544.77      542.76       11.74 o   0.3799E-02
   3  -8   6      258.46      264.78        9.29 o   0.7731E-02
   4  -8   6       85.05       94.55        7.91 o   0.1357E-01
   5  -8   6       83.12       81.03        8.56 o   0.1203E-01
   6  -8   6       34.09       27.58        8.83 o   0.1231E-01
  -5  -7   6       38.67       19.58       12.81 o   0.5995E-02
  -4  -7   6       69.75       66.66        8.07 o   0.1369E-01
  -3  -7   6      167.87      165.91        9.45 o   0.8869E-02
  -2  -7   6      427.64      412.28       11.70 o   0.4538E-02
  -1  -7   6      714.81      698.48       11.83 o   0.3044E-02
   0  -7   6     1455.47     1490.63       21.51 o   0.8903E-03
   1  -7   6      722.33      735.42       13.88 o   0.2547E-02
   2  -7   6      950.53      970.05       15.30 o   0.1811E-02
   3  -7   6      714.57      733.56       13.75 o   0.2572E-02
   4  -7   6      283.75      293.49       11.22 o   0.5708E-02
   5  -7   6       97.51       97.82        8.65 o   0.1150E-01
   6  -7   6       51.56       41.61        8.87 o   0.1195E-01
  -6  -6   6        4.34        7.41       15.13 o   0.1966E-03
  -5  -6   6       22.04       21.98       22.18 o   0.2022E-02
  -4  -6   6       93.30       96.61        7.98 o   0.1324E-01
  -3  -6   6      170.77      176.13        8.75 o   0.9824E-02
  -2  -6   6      569.66      566.51       12.53 o   0.3433E-02
  -1  -6   6     1134.05     1139.04       14.16 o   0.1615E-02
   0  -6   6     2036.99     2105.86       26.02 o   0.5241E-03
   1  -6   6      909.43      870.09       15.32 o   0.1974E-02
   2  -6   6     1170.68     1187.53       16.66 o   0.1376E-02
   3  -6   6      959.07     1003.51       14.16 o   0.1880E-02
   4  -6   6      399.27      397.42       12.21 o   0.4405E-02
   5  -6   6      123.11      110.51        8.95 o   0.1053E-01
   6  -6   6       34.69       38.52        9.55 o   0.1049E-01
  -6  -5   6       -0.24       10.28        3.39 o   0.2261E-03
  -5  -5   6       19.27       34.18       19.66 o   0.2566E-02
  -4  -5   6       80.89       75.11        7.40 o   0.1560E-01
  -3  -5   6      258.17      266.36        9.61 o   0.7359E-02
  -2  -5   6      528.53      531.55       11.29 o   0.4023E-02
  -1  -5   6      808.09      830.97       10.95 o   0.2733E-02
   0  -5   6     1051.26     1048.99       18.20 o   0.1436E-02
   1  -5   6     1466.46     1445.19       17.64 o   0.1046E-02
   2  -5   6      885.87      905.63       13.52 o   0.2158E-02
   3  -5   6      698.04      724.39       10.28 o   0.3329E-02
   4  -5   6      287.24      280.47       10.48 o   0.6345E-02
   5  -5   6      130.04      122.45        9.15 o   0.9979E-02
   6  -5   6       38.55       33.96        9.50 o   0.1063E-01
  -6  -4   6        5.30       10.45       12.20 o   0.3691E-03
  -5  -4   6       59.39       50.02       12.73 o   0.5950E-02
  -4  -4   6      117.81      100.67        9.22 o   0.1015E-01
  -3  -4   6      272.53      257.74        9.07 o   0.7962E-02
  -2  -4   6      385.64      386.57        8.79 o   0.6565E-02
  -1  -4   6     1176.45     1163.70       13.16 o   0.1636E-02
   0  -4   6      632.11      630.74       10.40 o   0.3756E-02
   1  -4   6      491.69      485.73        9.33 o   0.5206E-02
   2  -4   6      783.40      780.01       10.32 o   0.3029E-02
   3  -4   6      310.07      296.25        6.71 o   0.1035E-01
   4  -4   6      279.85      299.88        8.89 o   0.7726E-02
   5  -4   6       97.69      104.52        8.30 o   0.1222E-01
   6  -4   6       29.79       29.57        9.30 o   0.1114E-01
  -6  -3   6       -4.82       11.74       10.72 o   0.4350E-03
  -5  -3   6       58.42       63.80       11.93 o   0.6691E-02
  -4  -3   6      165.87      150.93       13.49 o   0.4911E-02
  -3  -3   6      338.36      330.64        7.97 o   0.8065E-02
  -2  -3   6      627.12      612.34       10.00 o   0.3957E-02
  -1  -3   6     1507.23     1504.54       14.18 o   0.1129E-02
   0  -3   6     1085.35     1088.27       11.14 o   0.1952E-02
   1  -3   6     1343.92     1330.48       15.20 o   0.1271E-02
   2  -3   6      528.65      533.24        7.53 o   0.5669E-02
   3  -3   6      401.08      390.21        7.34 o   0.7701E-02
   4  -3   6      272.72      275.86        9.01 o   0.7857E-02
   5  -3   6       90.59       92.72        7.20 o   0.1583E-01
   6  -3   6       34.05       36.71        9.38 o   0.1088E-01
  -6  -2   6       30.84       20.31       13.42 o   0.5475E-02
  -5  -2   6       44.69       45.98       10.97 o   0.7968E-02
  -4  -2   6      384.99      348.74       14.73 o   0.3524E-02
  -3  -2   6      563.72      570.34        9.98 o   0.4291E-02
  -2  -2   6     1072.07     1092.25       13.23 o   0.1772E-02
  -1  -2   6     1222.34     1247.37       11.39 o   0.1619E-02
   0  -2   6     3980.82     3873.08       30.96 o   0.2019E-03
   1  -2   6     2732.35     2689.15       23.69 o   0.3920E-03
   2  -2   6     1487.67     1485.81       14.28 o   0.1146E-02
   3  -2   6      646.90      628.10        9.81 o   0.3907E-02
   4  -2   6      350.35      353.35       10.11 o   0.5975E-02
   5  -2   6      150.48      132.46        8.54 o   0.1092E-01
   6  -2   6       53.30       39.22        9.15 o   0.1127E-01
  -6  -1   6       21.92       22.82       23.75 o   0.1766E-02
  -5  -1   6       86.65       75.04       10.71 o   0.8047E-02
  -4  -1   6      325.49      350.24       11.40 o   0.5202E-02
  -3  -1   6      751.71      767.60       10.74 o   0.3041E-02
  -2  -1   6     1376.39     1406.05       15.62 o   0.1186E-02
  -1  -1   6     2731.25     2731.98       20.67 o   0.4063E-03
   0  -1   6     3986.03     3998.99       30.36 o   0.1975E-03
   1  -1   6     4030.28     4018.22       31.44 o   0.1920E-03
   2  -1   6     1202.11     1196.78       13.96 o   0.1534E-02
   3  -1   6     1325.91     1321.64       15.00 o   0.1296E-02
   4  -1   6      445.95      434.67       11.20 o   0.4652E-02
   5  -1   6      170.57      153.13       10.49 o   0.7563E-02
   6  -1   6       35.36       34.14        9.22 o   0.1125E-01
  -6   0   6       21.28       21.97       19.69 o   0.2564E-02
  -5   0   6      108.72      105.95        9.73 o   0.9226E-02
  -4   0   6      170.45      163.39        8.97 o   0.9611E-02
  -3   0   6      803.34      815.40       12.45 o   0.2550E-02
  -2   0   6     1367.41     1359.89       15.90 o   0.1207E-02
  -1   0   6     2161.53     2131.16       18.43 o   0.6101E-03
   0   0   6     3265.09     3190.57       26.44 o   0.2896E-03
   1   0   6     2498.84     2482.55       22.07 o   0.4555E-03
   2   0   6     1641.64     1609.03       18.11 o   0.9022E-03
   3   0   6      871.78      867.45       11.70 o   0.2492E-02
   4   0   6      314.46      290.88       11.85 o   0.5217E-02
   5   0   6      130.88      130.12       10.09 o   0.8388E-02
   6   0   6       36.26       35.71        9.64 o   0.1031E-01
  -6   1   6       20.48       21.53       17.18 o   0.3363E-02
  -5   1   6       65.83       77.26        8.46 o   0.1243E-01
  -4   1   6      190.85      186.83        9.31 o   0.8752E-02
  -3   1   6      376.59      396.48        8.65 o   0.6649E-02
  -2   1   6     1316.73     1291.01       15.73 o   0.1288E-02
  -1   1   6      469.19      474.20        6.85 o   0.6757E-02
   0   1   6      932.88      917.14       11.25 o   0.2375E-02
   1   1   6     1486.76     1454.07       16.96 o   0.1066E-02
   2   1   6     1696.67     1696.95       19.33 o   0.8150E-03
   3   1   6      219.75      230.33        7.04 o   0.1179E-01
   4   1   6      202.37      191.89       10.35 o   0.7345E-02
   5   1   6      103.78       91.56        9.76 o   0.9331E-02
   6   1   6       16.94       29.44       18.47 o   0.2907E-02
  -6   2   6       29.57       25.97        9.66 o   0.1040E-01
  -5   2   6       67.46       66.93        8.68 o   0.1201E-01
  -4   2   6      198.80      185.61       10.21 o   0.7568E-02
  -3   2   6      424.50      432.64        9.76 o   0.5490E-02
  -2   2   6      544.03      551.64        9.58 o   0.4581E-02
  -1   2   6      870.06      866.68       10.11 o   0.2736E-02
   0   2   6      584.48      577.43        8.68 o   0.4687E-02
   1   2   6      467.58      470.29        8.06 o   0.6099E-02
   2   2   6      676.30      677.48       10.44 o   0.3491E-02
   3   2   6      317.86      324.89        8.75 o   0.7444E-02
   4   2   6       93.00      111.76        8.67 o   0.1130E-01
   5   2   6       52.60       65.63        9.94 o   0.9447E-02
   6   2   6       20.72       19.45       22.57 o   0.1955E-02
  -6   3   6       32.60       33.80       11.15 o   0.7812E-02
  -5   3   6       63.12       65.56        9.99 o   0.9312E-02
  -4   3   6      241.72      235.76       10.91 o   0.6385E-02
  -3   3   6      568.48      556.45       11.31 o   0.3860E-02
  -2   3   6      755.87      757.42       12.62 o   0.2703E-02
  -1   3   6     1566.26     1552.02       17.18 o   0.9789E-03
   0   3   6     1170.04     1144.23       17.14 o   0.1387E-02
   1   3   6      770.19      787.79       12.64 o   0.2602E-02
   2   3   6      542.66      535.41       10.39 o   0.4326E-02
   3   3   6      324.80      339.25        9.38 o   0.6736E-02
   4   3   6      130.42      136.93       11.57 o   0.6577E-02
   5   3   6       34.13       40.12       10.16 o   0.9305E-02
   6   3   6        9.03       16.22       15.39 o   0.4197E-02
  -6   4   6       36.14       29.10       14.75 o   0.4526E-02
  -5   4   6      100.14      109.67       12.47 o   0.5919E-02
  -4   4   6      205.27      217.65       14.52 o   0.4105E-02
  -3   4   6      812.95      785.52       16.58 o   0.1981E-02
  -2   4   6     1133.50     1148.68       18.10 o   0.1332E-02
  -1   4   6     1553.22     1538.55       18.70 o   0.9380E-03
   0   4   6     1532.26     1530.68       21.97 o   0.8394E-03
   1   4   6     1596.39     1658.48       21.95 o   0.7820E-03
   2   4   6      598.50      595.65       13.69 o   0.3013E-02
   3   4   6      418.64      417.99       14.95 o   0.3254E-02
   4   4   6      156.28      150.12       12.83 o   0.5383E-02
   5   4   6       43.04       33.77       12.02 o   0.6726E-02
   6   4   6      -12.77       12.59       20.35 o   0.2408E-02
  -6   5   6       23.37       26.00       28.70 o   0.1210E-02
  -5   5   6      106.17      100.25       13.63 o   0.5028E-02
  -4   5   6      244.78      252.94       15.95 o   0.3394E-02
  -3   5   6      350.78      355.90       12.69 o   0.4410E-02
  -2   5   6     1264.06     1224.40       23.81 o   0.9503E-03
  -1   5   6     1744.45     1713.09       21.14 o   0.7543E-03
   0   5   6     1233.82     1204.83       22.32 o   0.1032E-02
   1   5   6      831.66      808.22       17.24 o   0.1868E-02
   2   5   6      684.94      705.81       15.42 o   0.2364E-02
   3   5   6      298.90      319.16       14.24 o   0.3884E-02
   4   5   6      147.68      124.27       13.27 o   0.5161E-02
   5   5   6       32.85       30.75       13.66 o   0.5263E-02
  -6   6   6       26.26       20.75       15.20 o   0.4285E-02
  -5   6   6       50.27       59.97       11.36 o   0.7377E-02
  -4   6   6      128.57      158.20       13.53 o   0.4914E-02
  -3   6   6      166.42      153.97       10.53 o   0.7536E-02
  -2   6   6      672.89      691.85       17.19 o   0.2095E-02
  -1   6   6      641.37      665.18       13.68 o   0.2814E-02
   0   6   6      783.12      784.84       17.98 o   0.1823E-02
   1   6   6      404.81      390.95       13.44 o   0.3879E-02
   2   6   6      334.98      348.23       12.02 o   0.4834E-02
   3   6   6      177.92      188.95       15.67 o   0.3666E-02
   4   6   6       28.19       57.06       11.02 o   0.7885E-02
   5   6   6       12.65       25.32       20.39 o   0.2391E-02
  -6   7   6       24.69       12.05       15.51 o   0.4129E-02
  -5   7   6       19.27       40.84       20.11 o   0.2450E-02
  -4   7   6       73.32       74.80       12.49 o   0.6062E-02
  -3   7   6      196.95      201.86       11.59 o   0.6085E-02
  -2   7   6       95.04       87.38        8.66 o   0.1166E-01
  -1   7   6      263.37      260.47       10.16 o   0.6843E-02
   0   7   6      279.47      301.91       12.03 o   0.5126E-02
   1   7   6      245.80      260.69       12.04 o   0.5358E-02
   2   7   6      110.40      124.16        9.01 o   0.1032E-01
   3   7   6       96.37       99.72       14.19 o   0.4677E-02
   4   7   6       29.71       32.56       12.73 o   0.6042E-02
   5   7   6        3.85       15.19       14.07 o   0.2020E-03
  -6   8   6       11.68       10.18       21.71 o   0.2116E-02
  -5   8   6       39.75       37.81       12.68 o   0.6060E-02
  -4   8   6       77.22       73.90       10.46 o   0.8442E-02
  -3   8   6      115.94      129.89       10.75 o   0.7574E-02
  -2   8   6      136.28      130.96       13.58 o   0.4949E-02
  -1   8   6      163.10      156.45       14.10 o   0.4533E-02
   0   8   6      274.46      260.56       12.95 o   0.4731E-02
   1   8   6      119.32      120.66       10.32 o   0.8173E-02
   2   8   6       99.86       85.01        9.38 o   0.1009E-01
   3   8   6       44.93       46.14       13.40 o   0.5417E-02
   4   8   6       45.78       34.95       15.81 o   0.3933E-02
  -6   9   6      -10.12       12.47       26.86 o   0.1456E-03
  -5   9   6       16.74       31.64       23.14 o   0.1858E-02
  -4   9   6       88.58       80.68       10.71 o   0.8004E-02
  -3   9   6      158.04      173.96       15.21 o   0.3915E-02
  -2   9   6      142.79      169.12       14.48 o   0.4306E-02
  -1   9   6      227.99      250.01       16.55 o   0.3204E-02
   0   9   6      259.51      265.18       11.98 o   0.5352E-02
   1   9   6      171.90      161.70       12.56 o   0.5521E-02
   2   9   6       80.47       80.17        9.58 o   0.9847E-02
   3   9   6       24.57       32.74       12.32 o   0.6452E-02
   4   9   6       13.25       21.41       26.09 o   0.1465E-02
  -5  10   6       31.80       25.09       24.81 o   0.1616E-02
  -4  10   6      112.75       85.08       16.14 o   0.3673E-02
  -3  10   6      130.58      123.81       15.88 o   0.3721E-02
  -2  10   6      200.77      209.36       18.01 o   0.2811E-02
  -1  10   6      187.20      208.67       16.85 o   0.3181E-02
   0  10   6      180.59      172.86       11.72 o   0.6155E-02
   1  10   6      196.83      181.99       13.49 o   0.4775E-02
   2  10   6       76.77       78.33       12.34 o   0.6185E-02
   3  10   6        8.79       27.34       16.65 o   0.3577E-02
  -5  11   6       17.59       16.30       44.46 o   0.9231E-04
  -4  11   6       38.79       40.83       15.43 o   0.4120E-02
  -3  11   6       79.87       73.10       15.06 o   0.4240E-02
  -2  11   6       99.50      116.85       15.12 o   0.4119E-02
  -1  11   6      118.89      130.05       15.44 o   0.3922E-02
   0  11   6       85.41       81.89       12.10 o   0.6386E-02
   1  11   6      103.96       83.37       14.95 o   0.4264E-02
   2  11   6       56.94       44.81       12.26 o   0.6418E-02
   3  11   6       16.62       20.93       30.42 o   0.1078E-02
  -4  12   6       24.33       15.18       15.37 o   0.4197E-02
  -3  12   6       18.43       34.17       26.68 o   0.1399E-02
  -2  12   6       20.72       36.66       27.20 o   0.1345E-02
  -1  12   6       51.92       45.94       16.20 o   0.3733E-02
   0  12   6       45.78       40.56       16.54 o   0.3595E-02
   1  12   6       41.44       33.53       12.16 o   0.6579E-02
   2  12   6       40.60       18.44       15.86 o   0.3932E-02
  -3  13   6       14.33       14.65       25.20 o   0.1571E-02
  -2  13   6       38.91       25.24       16.28 o   0.3727E-02
  -1  13   6       12.17        7.11       22.60 o   0.1954E-02
   0  13   6       29.15       27.49       17.17 o   0.3358E-02
   1  13   6       32.40       13.25       14.93 o   0.4447E-02
   0 -16   7       -1.33        7.33        6.34 o   0.3423E-03
   1 -16   7       25.38        5.56       12.08 o   0.6793E-02
   2 -16   7        8.19       13.18       26.69 o   0.1193E-03
  -1 -15   7       33.73       14.31       12.42 o   0.6389E-02
   0 -15   7       21.92       16.99       26.78 o   0.1391E-02
   1 -15   7       22.65       19.33       21.89 o   0.2078E-02
   2 -15   7        9.40       13.10       25.58 o   0.1490E-03
   3 -15   7       16.26       18.46       28.44 o   0.1233E-02
  -2 -14   7       27.95        8.13       11.95 o   0.6922E-02
  -1 -14   7       33.33       26.95       11.86 o   0.6956E-02
   0 -14   7       23.49       38.31       25.34 o   0.1548E-02
   1 -14   7       53.65       43.16       10.53 o   0.8613E-02
   2 -14   7       29.03       42.35       12.44 o   0.6293E-02
   3 -14   7       27.47       29.38       12.59 o   0.6188E-02
   4 -14   7       21.32       37.72       21.82 o   0.2085E-02
  -3 -13   7      -19.27        6.52       17.78 o   0.3153E-02
  -2 -13   7       33.57       27.72       11.41 o   0.7495E-02
  -1 -13   7       30.92       33.43       10.30 o   0.9120E-02
   0 -13   7       76.21       74.60       10.66 o   0.8144E-02
   1 -13   7       75.09       69.20       10.40 o   0.8581E-02
   2 -13   7       81.61       80.87        9.20 o   0.1059E-01
   3 -13   7       82.40       79.65       12.47 o   0.6044E-02
   4 -13   7       43.73       46.82       11.41 o   0.7387E-02
   5 -13   7       18.49       15.40       19.96 o   0.2500E-02
  -4 -12   7       -4.58        5.85       13.44 o   0.2629E-03
  -3 -12   7       21.20       10.27       20.87 o   0.2289E-02
  -2 -12   7       19.92       32.03       17.85 o   0.3108E-02
  -1 -12   7       57.22       71.08       12.28 o   0.6307E-02
   0 -12   7       65.29       65.09        9.51 o   0.1019E-01
   1 -12   7      158.10      160.52       10.28 o   0.7813E-02
   2 -12   7       91.13       83.64        8.87 o   0.1120E-01
   3 -12   7       69.47       70.36       10.67 o   0.8187E-02
   4 -12   7       38.13       45.05        9.74 o   0.1004E-01
   5 -12   7       30.24       37.37       11.09 o   0.7878E-02
  -4 -11   7       -1.53        8.86        5.14 o   0.5981E-03
  -3 -11   7       16.86       19.85       16.14 o   0.3807E-02
  -2 -11   7       37.10       38.96        9.81 o   0.9941E-02
  -1 -11   7       72.16       64.21       11.85 o   0.6738E-02
   0 -11   7      122.39      124.07       10.19 o   0.8323E-02
   1 -11   7      133.05      122.34        9.01 o   0.1021E-01
   2 -11   7       80.11       82.16        8.13 o   0.1315E-01
   3 -11   7       79.75       84.34       10.45 o   0.8383E-02
   4 -11   7       45.96       41.48        8.79 o   0.1218E-01
   5 -11   7       29.51       28.90       10.19 o   0.9350E-02
   6 -11   7       19.27       10.70       28.01 o   0.1272E-02
  -4 -10   7       27.14       11.44       10.09 o   0.9660E-02
  -3 -10   7       55.81       50.65        9.84 o   0.9737E-02
  -2 -10   7       59.83       50.48       10.09 o   0.9262E-02
  -1 -10   7      100.83       99.74       11.94 o   0.6444E-02
   0 -10   7      201.41      173.54        9.68 o   0.8310E-02
   1 -10   7      137.20      124.98        8.62 o   0.1093E-01
   2 -10   7      151.54      155.62        8.96 o   0.9846E-02
   3 -10   7       87.29       86.44        9.79 o   0.9403E-02
   4 -10   7       42.70       47.15        8.02 o   0.1438E-01
   5 -10   7       41.32       33.77        9.12 o   0.1146E-01
   6 -10   7        9.64       12.55       12.24 o   0.6620E-02
  -4  -9   7       28.99       22.19        9.29 o   0.1123E-01
  -3  -9   7       67.14       63.77        9.85 o   0.9551E-02
  -2  -9   7      165.19      158.47       11.64 o   0.6329E-02
  -1  -9   7      135.08      118.18       10.32 o   0.8137E-02
   0  -9   7      503.77      497.90       12.83 o   0.3643E-02
   1  -9   7      416.13      410.14       12.02 o   0.4415E-02
   2  -9   7      250.32      250.58        9.23 o   0.7980E-02
   3  -9   7      115.10      112.40        8.44 o   0.1166E-01
   4  -9   7      140.22      148.89        9.97 o   0.8375E-02
   5  -9   7       48.30       47.19        8.48 o   0.1294E-01
   6  -9   7       22.04       18.03       18.31 o   0.2964E-02
  -5  -8   7       11.81       10.12       25.97 o   0.1816E-03
  -4  -8   7       34.29       33.69        8.85 o   0.1219E-01
  -3  -8   7       98.86       90.11        9.86 o   0.9183E-02
  -2  -8   7      253.85      236.52       12.76 o   0.4963E-02
  -1  -8   7      515.45      520.28       12.72 o   0.3609E-02
   0  -8   7      506.54      493.51       12.27 o   0.3845E-02
   1  -8   7      715.24      708.81       14.94 o   0.2406E-02
   2  -8   7      795.48      815.41       14.67 o   0.2210E-02
   3  -8   7      380.09      392.53        9.75 o   0.5873E-02
   4  -8   7      181.29      171.67       10.37 o   0.7556E-02
   5  -8   7       89.20       88.71        9.10 o   0.1067E-01
   6  -8   7       24.45       25.77        9.40 o   0.1097E-01
  -5  -7   7       20.48       17.31       22.64 o   0.1944E-02
  -4  -7   7       41.20       38.39        7.26 o   0.1750E-01
  -3  -7   7      153.65      143.54        8.83 o   0.1018E-01
  -2  -7   7      337.65      319.42       10.70 o   0.5801E-02
  -1  -7   7      854.23      863.69       14.20 o   0.2161E-02
   0  -7   7      257.21      277.88        8.64 o   0.8360E-02
   1  -7   7     1069.35     1090.44       18.06 o   0.1400E-02
   2  -7   7     1022.23     1036.11       16.37 o   0.1602E-02
   3  -7   7      579.51      600.70       12.73 o   0.3270E-02
   4  -7   7      181.72      187.80        9.89 o   0.8004E-02
   5  -7   7       95.77       93.35        9.17 o   0.1045E-01
   6  -7   7       46.10       45.63       11.22 o   0.7626E-02
  -5  -6   7       34.09       16.62       12.20 o   0.6616E-02
  -4  -6   7       63.60       64.40        7.49 o   0.1571E-01
  -3  -6   7      159.61      150.18        8.29 o   0.1110E-01
  -2  -6   7      352.95      337.81       10.25 o   0.5948E-02
  -1  -6   7      401.07      404.52        8.07 o   0.6908E-02
   0  -6   7      992.21      988.84       16.49 o   0.1658E-02
   1  -6   7      584.64      585.53       11.26 o   0.3756E-02
   2  -6   7      642.98      643.13       12.20 o   0.3198E-02
   3  -6   7      367.65      376.85        9.02 o   0.6560E-02
   4  -6   7      215.87      216.34       10.08 o   0.7433E-02
   5  -6   7       74.87       78.12        8.21 o   0.1307E-01
   6  -6   7       50.67       42.04       11.09 o   0.7806E-02
  -6  -5   7       26.98        8.42       19.51 o   0.2615E-02
  -5  -5   7       33.13       21.49       11.33 o   0.7624E-02
  -4  -5   7       69.39       80.97        8.51 o   0.1223E-01
  -3  -5   7      150.52      138.92        7.94 o   0.1211E-01
  -2  -5   7      357.38      374.56        9.56 o   0.6194E-02
  -1  -5   7      439.27      434.07        7.98 o   0.6523E-02
   0  -5   7      547.57      553.39       11.21 o   0.3938E-02
   1  -5   7      674.34      653.95       11.69 o   0.3256E-02
   2  -5   7      312.19      303.67        8.40 o   0.8080E-02
   3  -5   7      383.20      394.58        8.71 o   0.6591E-02
   4  -5   7      183.34      178.79        9.46 o   0.8662E-02
   5  -5   7       55.53       62.14        7.61 o   0.1540E-01
   6  -5   7        6.83       22.00       10.55 o   0.8847E-02
  -6  -4   7        0.48       11.07        3.44 o   0.2197E-03
  -5  -4   7       41.92       37.07       12.01 o   0.6728E-02
  -4  -4   7      109.74       89.20       12.37 o   0.6062E-02
  -3  -4   7      253.33      240.14        8.81 o   0.8575E-02
  -2  -4   7      634.97      623.95       12.27 o   0.3259E-02
  -1  -4   7      627.88      631.81       10.32 o   0.3774E-02
   0  -4   7     1038.79     1012.03       13.13 o   0.1921E-02
   1  -4   7      528.55      522.02        9.60 o   0.4769E-02
   2  -4   7      567.97      542.46       11.29 o   0.3941E-02
   3  -4   7      494.31      522.25        8.79 o   0.5200E-02
   4  -4   7      175.63      173.66        9.17 o   0.9171E-02
   5  -4   7       88.00       81.75        8.56 o   0.1197E-01
   6  -4   7        4.98       21.89        8.88 o   0.1241E-01
  -6  -3   7       16.02        9.71       20.85 o   0.2295E-02
  -5  -3   7      107.69       66.65       14.58 o   0.4500E-02
  -4  -3   7      148.89      141.64       13.48 o   0.4971E-02
  -3  -3   7      384.47      375.24        9.01 o   0.6502E-02
  -2  -3   7      636.56      629.95       10.78 o   0.3635E-02
  -1  -3   7     2288.11     2274.78       20.06 o   0.5410E-03
   0  -3   7     2006.24     2056.05       18.74 o   0.6525E-03
   1  -3   7     1435.38     1433.45       17.26 o   0.1084E-02
   2  -3   7     1062.68     1056.86       12.23 o   0.1917E-02
   3  -3   7      576.80      588.69        9.42 o   0.4382E-02
   4  -3   7      325.20      337.24       10.02 o   0.6224E-02
   5  -3   7      122.71      117.03       11.14 o   0.7166E-02
   6  -3   7       50.03       28.64       11.55 o   0.7286E-02
  -6  -2   7        9.16       12.72       15.35 o   0.4225E-02
  -5  -2   7       75.17       73.34       13.29 o   0.5394E-02
  -4  -2   7      188.32      186.61       11.82 o   0.5982E-02
  -3  -2   7      452.97      450.31        9.43 o   0.5463E-02
  -2  -2   7      975.16     1002.17       13.10 o   0.1976E-02
  -1  -2   7     2399.01     2384.77       19.95 o   0.5047E-03
   0  -2   7     2822.70     2848.22       22.62 o   0.3710E-03
   1  -2   7     2095.96     2076.89       21.37 o   0.5922E-03
   2  -2   7     1941.03     1975.62       18.46 o   0.6901E-03
   3  -2   7      855.93      860.71       11.81 o   0.2504E-02
   4  -2   7      426.31      399.54       12.95 o   0.4017E-02
   5  -2   7      121.48      111.68        9.71 o   0.9164E-02
   6  -2   7       36.30       39.88       11.59 o   0.7213E-02
  -6  -1   7       17.35       21.14       22.43 o   0.1980E-02
  -5  -1   7       40.07       36.32        9.23 o   0.1118E-01
  -4  -1   7      218.52      251.27       11.58 o   0.5816E-02
  -3  -1   7      470.38      464.60        9.43 o   0.5327E-02
  -2  -1   7      895.59      908.33       14.10 o   0.2067E-02
  -1  -1   7     1432.38     1444.73       13.92 o   0.1209E-02
   0  -1   7     2133.30     2053.49       18.18 o   0.6409E-03
   1  -1   7     1752.57     1709.61       17.61 o   0.8460E-03
   2  -1   7     1548.56     1567.08       19.42 o   0.9040E-03
   3  -1   7      579.97      567.96       10.57 o   0.4057E-02
   4  -1   7      379.21      350.77       12.74 o   0.4347E-02
   5  -1   7      117.99      115.84        9.88 o   0.8870E-02
   6  -1   7       30.92       33.07       11.67 o   0.7158E-02
  -6   0   7       18.67       18.00       23.46 o   0.1810E-02
  -5   0   7       45.17       51.68        8.24 o   0.1359E-01
  -4   0   7      153.83      156.85        9.04 o   0.9657E-02
  -3   0   7      457.79      471.84        9.73 o   0.5163E-02
  -2   0   7      385.05      380.34        8.36 o   0.6982E-02
  -1   0   7      678.87      681.11        8.74 o   0.3917E-02
   0   0   7     1232.58     1201.30       12.62 o   0.1603E-02
   1   0   7     2019.16     2042.75       20.34 o   0.6248E-03
   2   0   7      151.98      156.25        6.47 o   0.1587E-01
   3   0   7      405.37      394.33        9.14 o   0.6198E-02
   4   0   7      216.47      226.16       10.68 o   0.6736E-02
   5   0   7       83.48       94.70        9.41 o   0.1003E-01
   6   0   7       21.02       20.99       18.98 o   0.2759E-02
  -6   1   7       20.00       16.66       18.35 o   0.2953E-02
  -5   1   7       68.90       69.11        8.89 o   0.1146E-01
  -4   1   7      152.55      148.22       10.07 o   0.8196E-02
  -3   1   7      322.87      312.03        9.30 o   0.7039E-02
  -2   1   7      510.33      517.63        9.58 o   0.4849E-02
  -1   1   7      524.85      525.89        7.81 o   0.5562E-02
   0   1   7      645.00      658.49        9.36 o   0.3926E-02
   1   1   7      871.90      857.76       10.95 o   0.2615E-02
   2   1   7      475.48      486.32        9.52 o   0.5116E-02
   3   1   7      232.93      217.76        8.08 o   0.1004E-01
   4   1   7      158.71      142.33       10.27 o   0.7962E-02
   5   1   7       58.78       58.85        9.15 o   0.1104E-01
   6   1   7       10.72       19.50       16.46 o   0.3667E-02
  -6   2   7       13.09       17.86       16.61 o   0.3602E-02
  -5   2   7       83.28       74.99       10.87 o   0.7834E-02
  -4   2   7      204.45      217.44       11.18 o   0.6353E-02
  -3   2   7      394.42      372.16        9.09 o   0.6465E-02
  -2   2   7     1153.17     1131.81       15.46 o   0.1518E-02
  -1   2   7      901.45      907.17       11.69 o   0.2379E-02
   0   2   7      793.84      797.20       11.04 o   0.2841E-02
   1   2   7      758.05      755.09       11.07 o   0.3000E-02
   2   2   7      873.51      861.38       13.69 o   0.2217E-02
   3   2   7      312.03      307.84        9.44 o   0.6976E-02
   4   2   7      103.78      104.49        9.69 o   0.9337E-02
   5   2   7       64.25       56.58       11.17 o   0.7591E-02
   6   2   7       14.82       18.77       19.88 o   0.2519E-02
  -6   3   7       23.53       25.52       23.66 o   0.1777E-02
  -5   3   7       68.58       68.60       10.35 o   0.8679E-02
  -4   3   7      258.45      253.19       13.14 o   0.4671E-02
  -3   3   7      614.32      621.06       11.22 o   0.3585E-02
  -2   3   7     1012.05     1030.45       14.91 o   0.1745E-02
  -1   3   7     1542.05     1535.45       18.41 o   0.9502E-03
   0   3   7     1976.60     2019.39       20.49 o   0.6375E-03
   1   3   7     1028.49      982.93       14.53 o   0.1832E-02
   2   3   7      901.10      909.62       17.38 o   0.1703E-02
   3   3   7      395.16      408.71       11.37 o   0.4784E-02
   4   3   7      100.54      107.66       11.24 o   0.7158E-02
   5   3   7       38.39       53.66       11.58 o   0.7160E-02
   6   3   7       16.62       15.23       28.02 o   0.1271E-02
  -6   4   7       17.59       26.10       26.64 o   0.1404E-02
  -5   4   7       57.50       66.63       11.56 o   0.7094E-02
  -4   4   7      152.74      163.47       14.27 o   0.4424E-02
  -3   4   7      539.86      543.04       15.06 o   0.2846E-02
  -2   4   7     1018.09     1006.78       19.73 o   0.1362E-02
  -1   4   7     1125.77     1161.55       21.41 o   0.1128E-02
   0   4   7     1187.26     1180.19       18.71 o   0.1254E-02
   1   4   7     1266.73     1271.21       18.49 o   0.1176E-02
   2   4   7      774.18      770.42       16.41 o   0.2047E-02
   3   4   7      317.11      320.87       11.95 o   0.5016E-02
   4   4   7      134.84      115.18       13.16 o   0.5290E-02
   5   4   7       26.34       35.25       12.91 o   0.5874E-02
  -6   5   7       21.32       17.11       29.17 o   0.1173E-02
  -5   5   7       60.63       59.34       12.59 o   0.6042E-02
  -4   5   7       72.76       73.46       11.71 o   0.6861E-02
  -3   5   7      378.92      379.57       13.57 o   0.3891E-02
  -2   5   7      426.34      418.57       13.67 o   0.3686E-02
  -1   5   7      698.83      684.83       15.34 o   0.2400E-02
   0   5   7      422.46      398.36       11.65 o   0.4629E-02
   1   5   7      617.84      616.68       13.94 o   0.2888E-02
   2   5   7      374.05      358.88       12.52 o   0.4444E-02
   3   5   7      192.90      179.53       12.99 o   0.5113E-02
   4   5   7       62.40       88.49       12.13 o   0.6373E-02
   5   5   7        4.22       22.81       11.42 o   0.3350E-03
  -6   6   7        0.12       14.09        3.04 o   0.2810E-03
  -5   6   7       33.97       35.50       11.96 o   0.6812E-02
  -4   6   7       86.25      107.11       12.10 o   0.6289E-02
  -3   6   7       68.54       66.20        8.44 o   0.1266E-01
  -2   6   7      228.31      225.49       14.68 o   0.3992E-02
  -1   6   7      314.28      333.17       12.60 o   0.4605E-02
   0   6   7      319.99      315.24       11.13 o   0.5556E-02
   1   6   7      145.81      142.88        8.76 o   0.1038E-01
   2   6   7      174.01      168.67       10.21 o   0.7782E-02
   3   6   7       80.23       81.65       13.31 o   0.5350E-02
   4   6   7       39.27       53.82       12.80 o   0.5906E-02
   5   6   7        9.64       13.59       23.77 o   0.1770E-03
  -6   7   7       17.71       13.38       27.34 o   0.1335E-02
  -5   7   7       30.24       36.06       12.37 o   0.6384E-02
  -4   7   7       78.46       85.19       13.11 o   0.5493E-02
  -3   7   7       86.25       79.09       12.23 o   0.6271E-02
  -2   7   7      196.91      199.32       14.69 o   0.4079E-02
  -1   7   7      264.61      265.23       15.76 o   0.3424E-02
   0   7   7      208.40      204.85       10.01 o   0.7608E-02
   1   7   7      140.28      150.52       10.54 o   0.7615E-02
   2   7   7       88.24       95.75        9.09 o   0.1061E-01
   3   7   7      107.45       95.88       15.01 o   0.4205E-02
   4   7   7       16.74       22.42       24.66 o   0.1638E-02
  -6   8   7        6.99       10.87       23.35 o   0.1329E-03
  -5   8   7       38.91       36.95       14.84 o   0.4454E-02
  -4   8   7       95.77       91.25       13.33 o   0.5285E-02
  -3   8   7      169.29      163.81       15.72 o   0.3693E-02
  -2   8   7      235.78      221.37       17.00 o   0.3088E-02
  -1   8   7      371.18      343.50       19.28 o   0.2287E-02
   0   8   7      261.06      248.94       12.00 o   0.5412E-02
   1   8   7      191.29      176.25       12.34 o   0.5597E-02
   2   8   7      108.78       96.25       10.04 o   0.8822E-02
   3   8   7       60.11       72.30       15.63 o   0.3964E-02
   4   8   7       32.40       21.15       15.90 o   0.3912E-02
  -5   9   7        8.67       34.48       29.49 o   0.1035E-03
  -4   9   7       92.88       71.78       14.77 o   0.4390E-02
  -3   9   7      136.84      159.08       15.08 o   0.4024E-02
  -2   9   7      233.77      222.78       17.73 o   0.2858E-02
  -1   9   7      219.72      231.43       17.10 o   0.3051E-02
   0   9   7      332.13      356.87       13.64 o   0.3994E-02
   1   9   7      161.90      165.97       12.52 o   0.5552E-02
   2   9   7       77.88       79.56       10.18 o   0.8840E-02
   3   9   7       23.61       36.29       29.75 o   0.1125E-02
  -5  10   7       41.68       18.80       26.50 o   0.1418E-02
  -4  10   7       47.70       39.76       26.26 o   0.1440E-02
  -3  10   7       97.81       95.65       15.06 o   0.4187E-02
  -2  10   7      112.11      108.98       15.05 o   0.4154E-02
  -1  10   7      144.55      119.27       16.79 o   0.3344E-02
   0  10   7      139.49      157.22       12.69 o   0.5497E-02
   1  10   7      120.22      114.38       12.29 o   0.6019E-02
   2  10   7       65.05       58.41       12.53 o   0.6093E-02
   3  10   7        6.50       18.58       15.82 o   0.2696E-03
  -4  11   7       30.12       24.65       15.66 o   0.4030E-02
  -3  11   7       24.45       26.93       14.27 o   0.4844E-02
  -2  11   7       30.24       47.84       13.65 o   0.5238E-02
  -1  11   7       35.17       47.48       14.00 o   0.4983E-02
   0  11   7       57.70       45.48       15.34 o   0.4149E-02
   1  11   7       42.32       40.79       11.35 o   0.7496E-02
   2  11   7       27.14       28.30       11.52 o   0.7360E-02
  -4  12   7       -3.37       11.54       12.62 o   0.2197E-03
  -3  12   7       25.90       21.85       16.38 o   0.3691E-02
  -2  12   7       25.06       10.35       15.84 o   0.3958E-02
  -1  12   7       32.04       37.97       16.39 o   0.3670E-02
   0  12   7       40.35       19.32       16.99 o   0.3431E-02
   1  12   7       29.07       20.33       13.01 o   0.5821E-02
  -2  13   7       23.61       21.43       33.06 o   0.9129E-03
  -1  13   7       -7.71       15.05       18.35 o   0.2376E-03
   0  13   7       12.05       17.63       33.05 o   0.1144E-03
   0 -16   8       -4.82        7.45       14.87 o   0.2261E-03
   1 -16   8       -2.53        6.51        8.57 o   0.3571E-03
   2 -16   8       40.47       12.66       23.85 o   0.1750E-02
  -1 -15   8        3.85       10.71        9.04 o   0.4890E-03
   0 -15   8       25.54       17.08       14.13 o   0.4957E-02
   1 -15   8       19.51       17.67       20.73 o   0.2316E-02
   2 -15   8       12.77       21.74       31.57 o   0.1329E-03
   3 -15   8       33.13       26.50       18.14 o   0.3011E-02
  -2 -14   8        0.72        6.37        2.28 o   0.4974E-03
  -1 -14   8       20.24       22.58       20.48 o   0.2371E-02
   0 -14   8       29.27       28.51       14.10 o   0.4954E-02
   1 -14   8       32.93       40.76       10.60 o   0.8569E-02
   2 -14   8       51.48       46.12       11.00 o   0.7913E-02
   3 -14   8       49.63       42.61       13.64 o   0.5232E-02
   4 -14   8       13.31       14.17       17.21 o   0.3359E-02
  -3 -13   8        8.43        7.36       19.95 o   0.2197E-03
  -2 -13   8       16.06       15.60       18.07 o   0.3048E-02
  -1 -13   8       21.84       22.79       19.62 o   0.2581E-02
   0 -13   8       45.90       57.32       12.71 o   0.5958E-02
   1 -13   8       49.39       44.92        9.53 o   0.1041E-01
   2 -13   8       55.94       50.04        8.14 o   0.1384E-01
   3 -13   8       36.06       31.88       11.78 o   0.7024E-02
   4 -13   8       37.95       51.55       11.63 o   0.7105E-02
   5 -13   8       -9.88        9.90       19.13 o   0.2725E-02
  -3 -12   8        4.98        8.55        9.28 o   0.1152E-01
  -2 -12   8       46.50       24.24       11.25 o   0.7684E-02
  -1 -12   8       25.38       43.53        9.46 o   0.1068E-01
   0 -12   8       53.56       62.48        9.10 o   0.1114E-01
   1 -12   8       33.19       47.36        7.53 o   0.1626E-01
   2 -12   8       44.28       48.35        7.14 o   0.1777E-01
   3 -12   8       45.78       42.09       10.22 o   0.9141E-02
   4 -12   8       45.23       34.92       10.66 o   0.8473E-02
   5 -12   8        4.34       13.52        8.85 o   0.5746E-03
  -4 -11   8        2.17        9.15        6.92 o   0.4694E-03
  -3 -11   8       -3.94       12.71        6.91 o   0.2052E-01
  -2 -11   8       28.51       32.99        9.36 o   0.1097E-01
  -1 -11   8       68.18       85.78       10.30 o   0.8632E-02
   0 -11   8       48.85       59.15        7.21 o   0.1711E-01
   1 -11   8      127.81      122.78        9.26 o   0.9786E-02
   2 -11   8       74.06       82.12        7.51 o   0.1516E-01
   3 -11   8       48.02       44.36        9.28 o   0.1096E-01
   4 -11   8       33.43       35.98        8.87 o   0.1210E-01
   5 -11   8       25.24       20.66       10.36 o   0.9110E-02
  -4 -10   8       21.84       12.49       18.77 o   0.2825E-02
  -3 -10   8       23.05       34.93       17.38 o   0.3276E-02
  -2 -10   8       58.06       50.73        9.64 o   0.1010E-01
  -1 -10   8      136.60      145.26       11.46 o   0.6633E-02
   0 -10   8      213.76      215.20        9.95 o   0.7592E-02
   1 -10   8      191.11      188.53        9.87 o   0.7987E-02
   2 -10   8      100.22      112.51        7.49 o   0.1430E-01
   3 -10   8      180.33      187.03       10.72 o   0.7043E-02
   4 -10   8       64.69       62.82        8.95 o   0.1143E-01
   5 -10   8       33.25       32.93        9.61 o   0.1042E-01
   6 -10   8       -9.88       13.82       17.59 o   0.3220E-02
  -4  -9   8        9.64       15.72       13.75 o   0.5245E-02
  -3  -9   8       48.75       64.27        9.14 o   0.1106E-01
  -2  -9   8      131.54      125.98       10.96 o   0.7297E-02
  -1  -9   8      243.89      206.18       12.64 o   0.5171E-02
   0  -9   8      329.22      350.83       10.82 o   0.5547E-02
   1  -9   8      510.03      502.31       13.59 o   0.3378E-02
   2  -9   8      340.23      345.03       10.45 o   0.5812E-02
   3  -9   8      229.21      218.45        9.62 o   0.7912E-02
   4  -9   8      130.70      134.98       10.21 o   0.8187E-02
   5  -9   8       61.50       59.92        9.58 o   0.1011E-01
   6  -9   8       11.20       21.20       12.92 o   0.5923E-02
  -5  -8   8        5.54        6.64       17.79 o   0.1816E-03
  -4  -8   8       24.98       28.05        8.73 o   0.1264E-01
  -3  -8   8       62.64       70.40        9.19 o   0.1080E-01
  -2  -8   8      270.07      252.40       13.01 o   0.4732E-02
  -1  -8   8      100.95       98.57        8.71 o   0.1129E-01
   0  -8   8      607.36      629.35       13.91 o   0.2870E-02
   1  -8   8      693.95      698.21       13.68 o   0.2681E-02
   2  -8   8      560.14      563.59       12.67 o   0.3420E-02
   3  -8   8      194.04      195.34        8.83 o   0.9380E-02
   4  -8   8      170.63      168.72       10.36 o   0.7608E-02
   5  -8   8      121.12       92.07       10.42 o   0.8226E-02
   6  -8   8       27.47       23.94       11.69 o   0.7174E-02
  -5  -7   8        4.82       11.58       15.08 o   0.2197E-03
  -4  -7   8       33.79       34.56        6.98 o   0.1904E-01
  -3  -7   8       83.12       93.09        8.95 o   0.1096E-01
  -2  -7   8      128.47      136.89        9.10 o   0.9905E-02
  -1  -7   8      400.32      407.32       11.26 o   0.4841E-02
   0  -7   8      295.23      306.80        9.62 o   0.6886E-02
   1  -7   8      394.55      395.00       10.28 o   0.5458E-02
   2  -7   8      389.45      397.59       10.47 o   0.5358E-02
   3  -7   8      271.52      277.08        8.65 o   0.8281E-02
   4  -7   8      111.97      120.55        8.82 o   0.1077E-01
   5  -7   8       69.08       85.64        8.72 o   0.1165E-01
   6  -7   8       13.25       18.44       16.00 o   0.3877E-02
  -5  -6   8       34.21       17.45       12.61 o   0.6191E-02
  -4  -6   8       59.83       37.19        8.82 o   0.1208E-01
  -3  -6   8      130.76      116.17        8.04 o   0.1241E-01
  -2  -6   8      201.89      191.31        8.39 o   0.1008E-01
  -1  -6   8      459.56      440.12       11.19 o   0.4584E-02
   0  -6   8      258.36      272.98        8.70 o   0.8334E-02
   1  -6   8      264.69      262.42        8.17 o   0.9098E-02
   2  -6   8      323.08      351.20        9.28 o   0.6743E-02
   3  -6   8      231.70      232.40        7.94 o   0.1007E-01
   4  -6   8       94.56       95.25        8.33 o   0.1231E-01
   5  -6   8       36.80       35.93        7.42 o   0.1694E-01
   6  -6   8       41.60       29.89       11.53 o   0.7316E-02
  -5  -5   8       13.13       18.26       15.97 o   0.3893E-02
  -4  -5   8       74.20       64.86       11.94 o   0.6634E-02
  -3  -5   8      198.94      183.21        8.78 o   0.9559E-02
  -2  -5   8      316.52      306.91        9.61 o   0.6793E-02
  -1  -5   8      505.26      497.44       11.40 o   0.4176E-02
   0  -5   8      562.07      541.51        9.78 o   0.4490E-02
   1  -5   8      557.78      542.57       11.00 o   0.4060E-02
   2  -5   8      635.11      681.99       12.29 o   0.3077E-02
   3  -5   8      242.16      229.11        7.82 o   0.1023E-01
   4  -5   8      127.99      128.76        8.69 o   0.1082E-01
   5  -5   8       48.91       46.08        9.64 o   0.1019E-01
   6  -5   8       46.02       30.93       12.00 o   0.6757E-02
  -6  -4   8       21.68       10.16       36.11 o   0.7659E-03
  -5  -4   8       23.37       26.70       21.48 o   0.2155E-02
  -4  -4   8      113.23       96.73       12.87 o   0.5600E-02
  -3  -4   8      249.29      214.12        9.14 o   0.8425E-02
  -2  -4   8      764.93      751.11       12.85 o   0.2668E-02
  -1  -4   8      949.06      968.93       12.82 o   0.2085E-02
   0  -4   8      962.48      965.39       12.97 o   0.2069E-02
   1  -4   8     1303.99     1258.94       17.95 o   0.1198E-02
   2  -4   8      748.86      757.87       13.26 o   0.2587E-02
   3  -4   8      640.68      643.97       11.67 o   0.3338E-02
   4  -4   8      258.69      260.01       10.96 o   0.6155E-02
   5  -4   8       66.57       76.94       10.08 o   0.9070E-02
   6  -4   8       30.28       26.79       11.80 o   0.7023E-02
  -6  -3   8       -1.45       11.74        8.14 o   0.2261E-03
  -5  -3   8       33.61       38.55       11.67 o   0.7128E-02
  -4  -3   8      119.26      109.29       12.95 o   0.5485E-02
  -3  -3   8      290.51      286.20        8.35 o   0.8419E-02
  -2  -3   8      931.84      959.05       14.03 o   0.1981E-02
  -1  -3   8     1208.29     1222.67       14.61 o   0.1460E-02
   0  -3   8     1844.63     1831.95       18.36 o   0.7598E-03
   1  -3   8     1667.66     1684.06       18.87 o   0.8410E-03
   2  -3   8     1086.02     1076.45       12.92 o   0.1824E-02
   3  -3   8      779.98      786.43       11.66 o   0.2769E-02
   4  -3   8      296.74      286.15       14.16 o   0.4003E-02
   5  -3   8      128.25      118.77       12.24 o   0.6031E-02
   6  -3   8       33.81       27.96       11.93 o   0.6875E-02
  -6  -2   8       -9.16        7.50       18.42 o   0.2801E-03
  -5  -2   8       43.25       56.26       11.43 o   0.7328E-02
  -4  -2   8      112.99      119.39       10.33 o   0.8204E-02
  -3  -2   8      288.73      294.71        8.34 o   0.8340E-02
  -2  -2   8      448.48      470.84       10.25 o   0.4919E-02
  -1  -2   8     1306.09     1294.54       14.58 o   0.1348E-02
   0  -2   8     1324.83     1281.19       14.07 o   0.1379E-02
   1  -2   8     1636.38     1641.81       21.53 o   0.7927E-03
   2  -2   8      786.77      815.51       13.50 o   0.2399E-02
   3  -2   8      573.88      584.06       11.04 o   0.3836E-02
   4  -2   8      252.06      265.99       11.09 o   0.6038E-02
   5  -2   8      108.50      103.22       11.77 o   0.6586E-02
   6  -2   8       35.17       24.88       12.46 o   0.6320E-02
  -6  -1   8        0.00       10.56        2.50 o   0.4165E-03
  -5  -1   8       26.34       46.25        9.30 o   0.1101E-01
  -4  -1   8      126.40      136.39       10.58 o   0.7707E-02
  -3  -1   8      184.51      190.85        7.61 o   0.1168E-01
  -2  -1   8      310.51      338.33        8.60 o   0.7494E-02
  -1  -1   8      686.39      687.02       10.05 o   0.3557E-02
   0  -1   8     1442.59     1407.89       14.93 o   0.1187E-02
   1  -1   8      139.19      128.63        5.23 o   0.2234E-01
   2  -1   8      602.10      595.77       11.68 o   0.3554E-02
   3  -1   8      411.60      403.10        9.49 o   0.5878E-02
   4  -1   8      201.89      205.47       10.72 o   0.6872E-02
   5  -1   8       64.87       53.99        9.15 o   0.1107E-01
   6  -1   8       25.78       21.77       12.18 o   0.6627E-02
  -6   0   8       24.09       17.35       29.99 o   0.1109E-02
  -5   0   8       27.55       36.12        8.90 o   0.1206E-01
  -4   0   8      128.09      134.39       10.80 o   0.7445E-02
  -3   0   8      262.12      251.91        8.83 o   0.8379E-02
  -2   0   8      370.78      383.41        9.45 o   0.6176E-02
  -1   0   8      590.39      583.06        9.31 o   0.4413E-02
   0   0   8      772.18      762.06        9.89 o   0.3200E-02
   1   0   8      449.92      440.83        8.43 o   0.6157E-02
   2   0   8      355.20      341.77        9.40 o   0.6595E-02
   3   0   8      196.71      203.76        7.66 o   0.1131E-01
   4   0   8      148.35      134.21       10.03 o   0.8371E-02
   5   0   8       62.52       53.77        9.51 o   0.1030E-01
   6   0   8       10.44       16.23       15.52 o   0.4124E-02
  -6   1   8        8.19       16.84       16.72 o   0.3039E-03
  -5   1   8       64.97       58.52       10.53 o   0.8482E-02
  -4   1   8      150.76      133.06       11.38 o   0.6752E-02
  -3   1   8      494.49      502.42       10.56 o   0.4524E-02
  -2   1   8      544.69      543.71       11.52 o   0.3882E-02
  -1   1   8      698.07      709.56       11.36 o   0.3141E-02
   0   1   8      831.02      833.06       11.54 o   0.2637E-02
   1   1   8     1685.87     1698.14       17.51 o   0.8658E-03
   2   1   8      437.47      423.14       10.56 o   0.5051E-02
   3   1   8      213.30      207.26        8.27 o   0.9992E-02
   4   1   8      146.66      143.21       10.56 o   0.7620E-02
   5   1   8       66.25       63.11       10.46 o   0.8554E-02
   6   1   8      -14.94       14.53       22.38 o   0.1990E-02
  -6   2   8       33.97       15.37       12.80 o   0.6022E-02
  -5   2   8       78.70       66.49       11.01 o   0.7715E-02
  -4   2   8      220.60      209.15       12.90 o   0.5031E-02
  -3   2   8      432.97      451.92       10.43 o   0.4979E-02
  -2   2   8      873.64      869.25       13.71 o   0.2199E-02
  -1   2   8     1470.75     1448.81       22.42 o   0.8706E-03
   0   2   8     1184.13     1180.17       14.72 o   0.1505E-02
   1   2   8     1378.74     1370.17       16.31 o   0.1180E-02
   2   2   8      876.11      880.08       15.43 o   0.1961E-02
   3   2   8      311.80      283.72       10.85 o   0.5964E-02
   4   2   8      179.61      174.13       11.76 o   0.6121E-02
   5   2   8       62.08       56.30       12.30 o   0.6325E-02
  -6   3   8        5.66       14.60       15.21 o   0.2539E-03
  -5   3   8       57.90       51.88       10.36 o   0.8807E-02
  -4   3   8      174.55      184.49       12.02 o   0.5856E-02
  -3   3   8      382.96      392.76       10.18 o   0.5581E-02
  -2   3   8      782.07      786.70       14.59 o   0.2284E-02
  -1   3   8     1037.86     1033.56       16.77 o   0.1567E-02
   0   3   8     1344.61     1339.13       17.70 o   0.1146E-02
   1   3   8     1094.43     1094.14       14.67 o   0.1640E-02
   2   3   8      586.97      598.23       13.14 o   0.3169E-02
   3   3   8      342.21      332.77       11.47 o   0.5203E-02
   4   3   8      108.17      109.88       12.11 o   0.6231E-02
   5   3   8       26.50       44.50       12.61 o   0.6123E-02
  -6   4   8       10.84       16.24       21.03 o   0.2253E-02
  -5   4   8       20.84       28.95       21.29 o   0.2192E-02
  -4   4   8      132.99      137.70       13.65 o   0.4889E-02
  -3   4   8      216.67      214.44        9.65 o   0.7940E-02
  -2   4   8      412.89      412.10       13.60 o   0.3753E-02
  -1   4   8      338.25      343.31       11.46 o   0.5161E-02
   0   4   8      728.46      752.74       12.96 o   0.2668E-02
   1   4   8      477.85      474.20       11.57 o   0.4250E-02
   2   4   8      376.80      376.72       12.43 o   0.4416E-02
   3   4   8      218.03      207.84       11.16 o   0.6379E-02
   4   4   8       55.01       62.69       11.66 o   0.6997E-02
   5   4   8       33.73       27.03       14.98 o   0.4396E-02
  -6   5   8       13.49       12.67       23.00 o   0.1886E-02
  -5   5   8       28.55       38.43       11.60 o   0.7218E-02
  -4   5   8       50.27       46.41       11.19 o   0.7654E-02
  -3   5   8      132.81      143.87        9.95 o   0.8485E-02
  -2   5   8      252.57      248.82       15.14 o   0.3713E-02
  -1   5   8      254.73      256.66       14.74 o   0.3864E-02
   0   5   8      148.01      127.52        7.66 o   0.1309E-01
   1   5   8      215.79      214.11        9.30 o   0.8389E-02
   2   5   8      176.84      171.63       10.08 o   0.7914E-02
   3   5   8      128.41      124.84       12.08 o   0.6153E-02
   4   5   8       34.21       38.28       11.95 o   0.6810E-02
   5   5   8       35.90       16.78       20.00 o   0.2485E-02
  -6   6   8       26.02       11.51       16.71 o   0.3560E-02
  -5   6   8       39.27       39.13       13.26 o   0.5546E-02
  -4   6   8       26.34       40.39       10.61 o   0.8579E-02
  -3   6   8      163.75      177.05       14.52 o   0.4249E-02
  -2   6   8      224.38      213.40       15.67 o   0.3589E-02
  -1   6   8      255.54      262.72       15.51 o   0.3534E-02
   0   6   8      176.74      176.97        9.39 o   0.8814E-02
   1   6   8      153.32      152.32        9.31 o   0.9288E-02
   2   6   8      155.45      168.68       10.35 o   0.7668E-02
   3   6   8       62.16       54.09       13.46 o   0.5327E-02
   4   6   8       32.85       32.58       13.44 o   0.5429E-02
  -6   7   8       15.42       11.74       33.54 o   0.1422E-03
  -5   7   8       20.96       33.39       43.60 o   0.1144E-03
  -4   7   8      114.68       97.91       23.61 o   0.1752E-02
  -3   7   8       99.66      131.78       13.07 o   0.5363E-02
  -2   7   8      324.68      311.93       18.81 o   0.2440E-02
  -1   7   8      298.98      310.59       17.46 o   0.2792E-02
   0   7   8      294.02      317.26       11.96 o   0.5067E-02
   1   7   8      218.82      210.93       11.36 o   0.6196E-02
   2   7   8      189.30      174.03       11.51 o   0.6311E-02
   3   7   8       56.74       54.89       14.64 o   0.4531E-02
   4   7   8       42.88       28.73       16.49 o   0.3629E-02
  -5   8   8       47.70       28.76       26.26 o   0.1442E-02
  -4   8   8       89.38       83.09       24.57 o   0.1628E-02
  -3   8   8      145.03      138.93       15.71 o   0.3756E-02
  -2   8   8      210.32      210.83       17.37 o   0.2998E-02
  -1   8   8      439.12      424.86       20.93 o   0.1904E-02
   0   8   8      259.81      257.86       12.32 o   0.5153E-02
   1   8   8      193.64      182.69       11.46 o   0.6313E-02
   2   8   8      106.31       98.33       10.52 o   0.8110E-02
   3   8   8       67.22       74.43       16.63 o   0.3507E-02
  -5   9   8      -20.96       17.03       42.25 o   0.1218E-03
  -4   9   8       50.59       49.82       26.50 o   0.1412E-02
  -3   9   8       73.84       74.62       14.14 o   0.4791E-02
  -2   9   8      134.19      111.48       15.13 o   0.4092E-02
  -1   9   8      204.62      196.71       17.31 o   0.3034E-02
   0   9   8      174.91      180.09       13.40 o   0.4869E-02
   1   9   8      104.42      106.47        9.42 o   0.9772E-02
   2   9   8       35.96       47.46        9.58 o   0.1035E-01
   3   9   8       43.49       37.54       16.14 o   0.3776E-02
  -4  10   8        3.13       16.57       17.37 o   0.1077E-03
  -3  10   8       31.32       35.15       14.00 o   0.5005E-02
  -2  10   8       53.97       46.41       13.88 o   0.5043E-02
  -1  10   8       63.00       43.20       14.18 o   0.4839E-02
   0  10   8       58.78       71.60       14.75 o   0.4436E-02
   1  10   8       56.47       56.71        9.27 o   0.1081E-01
   2  10   8       13.89       24.34       16.87 o   0.3486E-02
  -4  11   8       15.54       14.30       25.17 o   0.1575E-02
  -3  11   8       10.84       13.68       20.46 o   0.2382E-02
  -2  11   8        9.28       33.17       18.83 o   0.2714E-03
  -1  11   8       21.32       22.16       30.02 o   0.1107E-02
   0  11   8       32.04       27.51       16.71 o   0.3542E-02
   1  11   8       11.62       20.90       13.76 o   0.5228E-02
   2  11   8       -0.72       17.93        2.19 o   0.5405E-03
  -3  12   8       13.61       19.73       24.18 o   0.1704E-02
  -2  12   8       16.50       21.73       26.81 o   0.1387E-02
  -1  12   8        7.23       26.15       17.92 o   0.2335E-03
   0  12   8       37.70       28.98       17.90 o   0.3087E-02
   1  12   8       20.48       16.28       31.99 o   0.9757E-03
   1 -16   9       15.90       12.32       29.75 o   0.1128E-02
  -1 -15   9       12.53        8.27       27.45 o   0.1725E-03
   0 -15   9       27.10       14.42       14.68 o   0.4600E-02
   1 -15   9       12.89       16.38       20.30 o   0.2417E-02
   2 -15   9       38.79       26.08       13.45 o   0.5430E-02
   3 -15   9      -17.83       10.42       22.08 o   0.2046E-02
  -2 -14   9       28.91        6.63       18.79 o   0.2820E-02
  -1 -14   9       15.82       15.76       18.12 o   0.3029E-02
   0 -14   9       39.27       19.31       14.84 o   0.4481E-02
   1 -14   9       32.44       24.74       10.93 o   0.8173E-02
   2 -14   9       10.48       17.86       12.36 o   0.6475E-02
   3 -14   9       36.22       42.59       13.28 o   0.5522E-02
   4 -14   9        5.78        9.18       14.14 o   0.3000E-03
  -3 -13   9       27.95        6.48       18.07 o   0.3049E-02
  -2 -13   9       11.40       10.01       15.28 o   0.4265E-02
  -1 -13   9       19.68       22.39       18.90 o   0.2782E-02
   0 -13   9       17.59       22.20       20.22 o   0.2433E-02
   1 -13   9       16.56       25.81       12.59 o   0.6211E-02
   2 -13   9       24.91       31.38        7.45 o   0.1704E-01
   3 -13   9       37.26       34.96       12.70 o   0.6052E-02
   4 -13   9       12.29       10.49       15.72 o   0.4028E-02
  -3 -12   9        4.98        8.26        9.08 o   0.1202E-01
  -2 -12   9       30.12       26.10       10.78 o   0.8396E-02
  -1 -12   9       26.82       22.93        9.74 o   0.1025E-01
   0 -12   9       53.73       60.73       12.10 o   0.6531E-02
   1 -12   9       49.69       51.41        8.07 o   0.1409E-01
   2 -12   9       33.97       38.06        7.06 o   0.1856E-01
   3 -12   9       16.22       23.93       16.50 o   0.3645E-02
   4 -12   9       36.02       31.70       10.93 o   0.8118E-02
   5 -12   9       21.86       10.00       20.56 o   0.2358E-02
  -4 -11   9        2.65        5.97        9.91 o   0.2801E-03
  -3 -11   9       -2.49       12.56        5.89 o   0.7447E-03
  -2 -11   9       28.11       36.27        9.39 o   0.1087E-01
  -1 -11   9       74.93       77.92       10.50 o   0.8375E-02
   0 -11   9       93.96      104.10        8.60 o   0.1152E-01
   1 -11   9       97.57       82.65        8.83 o   0.1126E-01
   2 -11   9      138.72      139.71        9.06 o   0.9911E-02
   3 -11   9       54.77       65.68       10.25 o   0.8909E-02
   4 -11   9       40.35       43.61        9.73 o   0.1005E-01
   5 -11   9       39.15       24.33       10.95 o   0.8116E-02
  -4 -10   9       11.32       12.38       13.29 o   0.5624E-02
  -3 -10   9       21.20       23.54       16.97 o   0.3441E-02
  -2 -10   9       62.48       54.31       10.07 o   0.9264E-02
  -1 -10   9      148.01      130.74       11.74 o   0.6404E-02
   0 -10   9      188.46      190.94        9.93 o   0.7905E-02
   1 -10   9      205.31      213.45        9.32 o   0.8414E-02
   2 -10   9      195.00      202.07        9.48 o   0.8373E-02
   3 -10   9      132.33      143.83       10.08 o   0.8288E-02
   4 -10   9      100.16       96.10       10.60 o   0.8019E-02
   5 -10   9       33.97       35.50       10.02 o   0.9588E-02
  -4  -9   9        0.96       13.30        2.09 o   0.5958E-03
  -3  -9   9       36.38       53.76        9.17 o   0.1118E-01
  -2  -9   9       53.08       38.35        8.91 o   0.1186E-01
  -1  -9   9      201.33      214.38       12.12 o   0.5596E-02
   0  -9   9      278.75      302.17       10.50 o   0.6221E-02
   1  -9   9      314.74      329.03       10.44 o   0.5997E-02
   2  -9   9      110.92      130.67        7.59 o   0.1355E-01
   3  -9   9      240.01      217.03       10.17 o   0.7223E-02
   4  -9   9      134.25      125.46       10.60 o   0.7733E-02
   5  -9   9       51.32       46.14       12.36 o   0.6321E-02
   6  -9   9       15.66       15.89       25.64 o   0.1517E-02
  -5  -8   9       -6.26        6.13       17.94 o   0.2020E-03
  -4  -8   9       30.60       18.05       11.39 o   0.7564E-02
  -3  -8   9       37.42       43.72        8.32 o   0.1352E-01
  -2  -8   9      134.11      118.63       10.48 o   0.7929E-02
  -1  -8   9      126.64      144.69        9.44 o   0.9261E-02
   0  -8   9      181.11      197.32        8.53 o   0.9861E-02
   1  -8   9      293.97      296.33        9.55 o   0.7041E-02
   2  -8   9      247.86      236.69        9.58 o   0.7689E-02
   3  -8   9      114.53      120.99        7.90 o   0.1287E-01
   4  -8   9      112.27      110.80        9.60 o   0.9385E-02
   5  -8   9       29.79       33.62       11.00 o   0.8026E-02
   6  -8   9        5.30       18.45       11.02 o   0.4527E-03
  -5  -7   9      -16.38        7.23       24.24 o   0.1699E-02
  -4  -7   9       18.31       28.30       16.84 o   0.3495E-02
  -3  -7   9       51.08       54.74        8.15 o   0.1377E-01
  -2  -7   9      225.26      208.03       11.46 o   0.6103E-02
  -1  -7   9       75.41       78.06        7.70 o   0.1457E-01
   0  -7   9      199.76      209.90        7.17 o   0.1208E-01
   1  -7   9      247.96      264.33        8.67 o   0.8514E-02
   2  -7   9      235.86      250.84        8.91 o   0.8423E-02
   3  -7   9      105.97      105.22        6.53 o   0.1785E-01
   4  -7   9       42.88       45.11        7.43 o   0.1664E-01
   5  -7   9       52.92       55.95       11.02 o   0.7828E-02
   6  -7   9       25.70       16.79       12.02 o   0.6821E-02
  -5  -6   9       -6.50       12.54       15.77 o   0.2712E-03
  -4  -6   9       32.40       41.09       10.87 o   0.8163E-02
  -3  -6   9      122.55      105.14        9.54 o   0.9489E-02
  -2  -6   9      175.69      172.75       10.06 o   0.7936E-02
  -1  -6   9      348.67      350.58       12.29 o   0.4639E-02
   0  -6   9      364.55      344.07        8.76 o   0.7086E-02
   1  -6   9      527.86      545.02       12.94 o   0.3430E-02
   2  -6   9      227.31      234.93        8.66 o   0.8981E-02
   3  -6   9      173.58      166.09        7.37 o   0.1282E-01
   4  -6   9       69.69       77.84        8.04 o   0.1362E-01
   5  -6   9       75.73       72.81       11.57 o   0.7006E-02
   6  -6   9       20.56       15.61       22.08 o   0.2044E-02
  -5  -5   9       21.32       18.79       21.74 o   0.2107E-02
  -4  -5   9       64.09       50.55       11.77 o   0.6906E-02
  -3  -5   9      205.93      183.06        9.17 o   0.8921E-02
  -2  -5   9      335.36      320.86       10.25 o   0.6128E-02
  -1  -5   9      550.57      544.81       12.11 o   0.3666E-02
   0  -5   9      875.96      898.83       13.06 o   0.2231E-02
   1  -5   9      696.68      690.03       11.70 o   0.3119E-02
   2  -5   9      762.42      785.36       16.00 o   0.2093E-02
   3  -5   9      402.51      399.48        9.92 o   0.5656E-02
   4  -5   9      178.12      162.71       12.29 o   0.5724E-02
   5  -5   9       61.76       57.26       11.02 o   0.7791E-02
   6  -5   9       30.68       27.58       12.50 o   0.6279E-02
  -5  -4   9       24.33       20.62       11.18 o   0.7846E-02
  -4  -4   9       58.66       65.02       11.25 o   0.7467E-02
  -3  -4   9      270.74      257.29        9.63 o   0.7383E-02
  -2  -4   9      377.62      388.64       10.60 o   0.5358E-02
  -1  -4   9      859.45      853.34       13.79 o   0.2228E-02
   0  -4   9     1015.52      988.45       13.98 o   0.1880E-02
   1  -4   9      928.35      902.47       15.19 o   0.1937E-02
   2  -4   9     1093.30     1117.04       15.59 o   0.1544E-02
   3  -4   9      489.99      524.26       11.85 o   0.3926E-02
   4  -4   9      239.88      243.36       13.64 o   0.4446E-02
   5  -4   9       60.15       69.83       10.53 o   0.8422E-02
   6  -4   9       30.68       29.57       12.44 o   0.6333E-02
  -6  -3   9        1.20        9.48        7.76 o   0.2077E-03
  -5  -3   9       21.68       24.15       21.34 o   0.2183E-02
  -4  -3   9       72.92       77.07        9.70 o   0.9693E-02
  -3  -3   9      142.38      142.62        6.83 o   0.1511E-01
  -2  -3   9      544.24      543.91       12.06 o   0.3704E-02
  -1  -3   9      640.33      643.28       11.34 o   0.3431E-02
   0  -3   9      917.82      905.42       11.77 o   0.2356E-02
   1  -3   9      817.81      800.02       14.00 o   0.2322E-02
   2  -3   9      575.32      586.47       13.41 o   0.3135E-02
   3  -3   9      414.22      434.35       11.03 o   0.4799E-02
   4  -3   9      216.11      230.91       13.14 o   0.4814E-02
   5  -3   9       42.08       61.75       10.70 o   0.8285E-02
   6  -3   9       34.29       24.23       12.73 o   0.6058E-02
  -6  -2   9       20.72        9.31       33.96 o   0.8660E-03
  -5  -2   9       48.06       31.25       12.52 o   0.6216E-02
  -4  -2   9       62.24       66.54        9.35 o   0.1051E-01
  -3  -2   9      132.31      128.03        7.22 o   0.1440E-01
  -2  -2   9      342.59      355.38        9.71 o   0.6278E-02
  -1  -2   9      686.63      657.55       11.61 o   0.3255E-02
   0  -2   9      185.78      192.42        5.39 o   0.1756E-01
   1  -2   9      573.51      584.69       11.44 o   0.3709E-02
   2  -2   9      451.29      457.62       10.84 o   0.4705E-02
   3  -2   9      290.52      284.02        8.73 o   0.8017E-02
   4  -2   9       80.55       95.47       10.26 o   0.8594E-02
   5  -2   9       45.13       56.00       10.96 o   0.7930E-02
   6  -2   9      -13.65       18.47       16.49 o   0.3652E-02
  -6  -1   9       18.79        6.99       32.34 o   0.9550E-03
  -5  -1   9       29.39       39.33       12.10 o   0.6653E-02
  -4  -1   9       95.04       86.32       12.95 o   0.5597E-02
  -3  -1   9      196.83      187.99        8.28 o   0.1034E-01
  -2  -1   9      280.59      289.16        8.95 o   0.7780E-02
  -1  -1   9      528.41      534.74       10.13 o   0.4476E-02
   0  -1   9      346.24      325.82        8.28 o   0.7807E-02
   1  -1   9      472.52      460.41       10.04 o   0.5024E-02
   2  -1   9      263.85      246.39        8.99 o   0.8265E-02
   3  -1   9      239.52      234.66        8.41 o   0.9224E-02
   4  -1   9       91.25      101.70        8.91 o   0.1091E-01
   5  -1   9       38.79       44.91       11.07 o   0.7856E-02
   6  -1   9        7.47       16.20       15.94 o   0.3048E-03
  -6   0   9       18.43       11.22       25.97 o   0.1480E-02
  -5   0   9       39.87       36.57       12.82 o   0.5935E-02
  -4   0   9      179.97      152.62       15.50 o   0.3803E-02
  -3   0   9      243.91      239.15        9.04 o   0.8342E-02
  -2   0   9      455.62      440.05       11.05 o   0.4664E-02
  -1   0   9      594.22      601.05       11.88 o   0.3506E-02
   0   0   9     1868.89     1871.85       20.41 o   0.6988E-03
   1   0   9      369.12      364.16        8.25 o   0.7347E-02
   2   0   9      313.20      326.61        9.61 o   0.6691E-02
   3   0   9      288.62      289.76        9.19 o   0.7485E-02
   4   0   9      162.62      166.68       10.89 o   0.7055E-02
   5   0   9       58.14       42.38       12.75 o   0.5953E-02
   6   0   9       12.77       13.52       23.85 o   0.1753E-02
  -6   1   9       -6.38       14.38       13.98 o   0.3390E-03
  -5   1   9       40.11       46.51       13.05 o   0.5708E-02
  -4   1   9      126.32      142.17       11.14 o   0.7020E-02
  -3   1   9      336.87      328.23       12.33 o   0.4721E-02
  -2   1   9      719.43      699.23       13.99 o   0.2597E-02
  -1   1   9      964.35      983.07       14.38 o   0.1882E-02
   0   1   9     1443.66     1398.72       17.01 o   0.1108E-02
   1   1   9     1231.22     1232.02       15.30 o   0.1393E-02
   2   1   9      554.00      559.87       12.53 o   0.3486E-02
   3   1   9      373.31      382.80       10.55 o   0.5451E-02
   4   1   9      159.79      157.15       11.33 o   0.6649E-02
   5   1   9       46.32       52.29       10.80 o   0.8161E-02
  -6   2   9       -9.88       12.03       17.67 o   0.3190E-02
  -5   2   9       49.71       48.56       10.62 o   0.8442E-02
  -4   2   9       97.57      111.91       10.46 o   0.8133E-02
  -3   2   9      355.19      348.51       10.11 o   0.5994E-02
  -2   2   9      519.51      534.73       12.72 o   0.3546E-02
  -1   2   9      893.06      868.98       17.51 o   0.1733E-02
   0   2   9      952.04      931.76       13.56 o   0.2053E-02
   1   2   9      885.07      915.85       13.03 o   0.2204E-02
   2   2   9      691.57      667.30       14.26 o   0.2638E-02
   3   2   9      259.42      257.63       10.56 o   0.6517E-02
   4   2   9      164.37      130.74       12.05 o   0.6083E-02
   5   2   9       43.61       49.78       12.42 o   0.6260E-02
  -6   3   9        7.11        8.43       17.03 o   0.2544E-03
  -5   3   9       26.10       38.82        9.69 o   0.1022E-01
  -4   3   9       77.52       88.71        9.91 o   0.9217E-02
  -3   3   9      198.84      191.87        8.51 o   0.9893E-02
  -2   3   9      221.07      231.97       10.89 o   0.6484E-02
  -1   3   9      564.16      554.81       14.23 o   0.3004E-02
   0   3   9      428.00      419.32       10.10 o   0.5361E-02
   1   3   9      481.40      470.32       10.86 o   0.4565E-02
   2   3   9      348.23      332.90       11.21 o   0.5342E-02
   3   3   9      117.09      119.59        8.57 o   0.1127E-01
   4   3   9       62.72       80.04       11.49 o   0.7097E-02
   5   3   9       38.67       32.09       15.18 o   0.4270E-02
  -6   4   9        8.07        9.96       18.16 o   0.2539E-03
  -5   4   9      -13.25       21.97       17.01 o   0.3431E-02
  -4   4   9       68.18       70.44       11.26 o   0.7408E-02
  -3   4   9      146.90      134.24       11.12 o   0.7032E-02
  -2   4   9      179.37      180.14       10.87 o   0.6947E-02
  -1   4   9      126.00      129.88        9.60 o   0.9174E-02
   0   4   9      215.56      222.42        8.42 o   0.9555E-02
   1   4   9      258.23      272.78        8.91 o   0.8083E-02
   2   4   9      169.07      169.52       10.12 o   0.7902E-02
   3   4   9       86.81       75.34       10.77 o   0.7958E-02
   4   4   9       23.61       40.49       23.07 o   0.1866E-02
   5   4   9       19.03       17.71       32.55 o   0.9422E-03
  -6   5   9       20.12       11.98       30.02 o   0.1108E-02
  -5   5   9       25.30       16.98       13.50 o   0.5424E-02
  -4   5   9       71.67       92.34       17.54 o   0.3144E-02
  -3   5   9      128.83      130.09       10.29 o   0.8133E-02
  -2   5   9      211.41      221.98       12.36 o   0.5373E-02
  -1   5   9      143.05      156.64       10.49 o   0.7641E-02
   0   5   9      197.44      217.81        8.91 o   0.8985E-02
   1   5   9      211.29      217.00        9.36 o   0.8307E-02
   2   5   9      125.76      118.15        9.71 o   0.9084E-02
   3   5   9       79.26       79.60       11.33 o   0.7245E-02
   4   5   9        8.43       32.74       14.99 o   0.4398E-02
  -5   6   9       12.77       36.11       34.38 o   0.1121E-03
  -4   6   9       88.18       59.28       22.16 o   0.2002E-02
  -3   6   9      187.44      189.97       12.42 o   0.5498E-02
  -2   6   9      276.70      275.06       14.10 o   0.4083E-02
  -1   6   9      361.38      373.33       15.02 o   0.3382E-02
   0   6   9      308.58      296.79       11.03 o   0.5769E-02
   1   6   9      280.77      286.10       11.00 o   0.5908E-02
   2   6   9       95.65      114.19        9.50 o   0.9615E-02
   3   6   9      103.48       90.68       16.87 o   0.3374E-02
   4   6   9       47.22       26.53       16.31 o   0.3707E-02
  -5   7   9       82.40       31.16       28.43 o   0.1229E-02
  -4   7   9       34.69       54.15       20.24 o   0.2410E-02
  -3   7   9      119.66      137.42       14.64 o   0.4315E-02
  -2   7   9      347.49      320.32       20.00 o   0.2178E-02
  -1   7   9      290.95      299.47       18.40 o   0.2563E-02
   0   7   9      291.66      290.81       12.76 o   0.4706E-02
   1   7   9      205.22      199.71       10.48 o   0.7156E-02
   2   7   9      184.43      194.21       12.19 o   0.5656E-02
   3   7   9       63.84       57.05       16.24 o   0.3696E-02
   4   7   9       36.14       20.96       19.76 o   0.2544E-02
  -5   8   9        8.19       17.85       30.34 o   0.9231E-04
  -4   8   9       29.87       40.86       24.57 o   0.1645E-02
  -3   8   9       63.48       65.03       12.90 o   0.5750E-02
  -2   8   9      134.59      157.94       15.25 o   0.3949E-02
  -1   8   9      155.47      179.11       15.66 o   0.3711E-02
   0   8   9      129.31      138.69       12.03 o   0.6134E-02
   1   8   9      104.95       93.60        9.26 o   0.1022E-01
   2   8   9      100.22      102.66       11.12 o   0.7325E-02
   3   8   9       54.93       40.11       16.79 o   0.3483E-02
  -4   9   9       18.91       20.75       25.97 o   0.1478E-02
  -3   9   9       22.04       35.93       25.76 o   0.1499E-02
  -2   9   9       35.78       32.25       12.91 o   0.5868E-02
  -1   9   9       85.89       86.12       14.34 o   0.4630E-02
   0   9   9       61.80       70.08       11.27 o   0.7413E-02
   1   9   9       37.22       37.35        9.71 o   0.1016E-01
   2   9   9       24.00       28.07       18.09 o   0.3028E-02
   3   9   9       -1.93       21.39       10.36 o   0.1864E-03
  -4  10   9       16.14       12.38       25.13 o   0.1580E-02
  -3  10   9       10.48       22.95       19.84 o   0.2528E-02
  -2  10   9       10.12       23.09       18.46 o   0.2918E-02
  -1  10   9       24.09       32.33       28.67 o   0.1212E-02
   0  10   9       22.97       34.55       22.75 o   0.1919E-02
   1  10   9       40.11       32.43       10.44 o   0.8862E-02
   2  10   9       12.89       12.67       14.98 o   0.4431E-02
  -3  11   9       10.96       21.14       21.04 o   0.2249E-02
  -2  11   9       36.74       29.66       16.63 o   0.3571E-02
  -1  11   9       29.51       37.30       16.87 o   0.3468E-02
   0  11   9       26.42       26.51       12.48 o   0.6306E-02
   1  11   9       35.74       24.29       12.96 o   0.5847E-02
   0  12   9       51.08       33.19       20.24 o   0.2416E-02
   0 -15  10       -0.24        7.70        2.21 o   0.5310E-03
   1 -15  10       -3.61        9.20        9.16 o   0.4470E-03
   2 -15  10       19.03       20.79       22.58 o   0.1953E-02
   3 -15  10        6.50        7.20       17.03 o   0.2328E-03
  -2 -14  10       14.46        5.94       27.25 o   0.1345E-02
  -1 -14  10       -7.95        8.11       12.19 o   0.6696E-02
   0 -14  10       19.68       12.76       20.69 o   0.2327E-02
   1 -14  10       12.93       14.95       17.69 o   0.3179E-02
   2 -14  10       29.06       26.38        9.14 o   0.1156E-01
   3 -14  10       24.98        5.59       12.97 o   0.5900E-02
  -2 -13  10       -6.75        6.85       10.73 o   0.8626E-02
  -1 -13  10       23.77       19.94       22.04 o   0.2048E-02
   0 -13  10       23.45       22.84       20.88 o   0.2280E-02
   1 -13  10       30.45       27.68        7.84 o   0.1546E-01
   2 -13  10       -9.49       12.24        9.33 o   0.1134E-01
   3 -13  10       22.97       37.99       25.10 o   0.1578E-02
   4 -13  10       13.19        9.99       16.39 o   0.3708E-02
  -3 -12  10       17.83        8.10       18.95 o   0.2774E-02
  -2 -12  10       13.89       18.76       15.50 o   0.4130E-02
  -1 -12  10       36.78       37.27       10.26 o   0.9134E-02
   0 -12  10       46.98       39.26       10.25 o   0.9104E-02
   1 -12  10       64.23       64.70        7.94 o   0.1416E-01
   2 -12  10       44.04       50.59        7.84 o   0.1493E-01
   3 -12  10       54.77       45.54       12.29 o   0.6385E-02
   4 -12  10       38.49       29.22       11.26 o   0.7670E-02
  -4 -11  10       -3.13        3.67       10.08 o   0.3201E-03
  -3 -11  10       17.99       10.72       17.98 o   0.3081E-02
  -2 -11  10       25.78       37.21        9.61 o   0.1042E-01
  -1 -11  10       48.99       52.72        9.79 o   0.9822E-02
   0 -11  10       99.26       93.36        9.47 o   0.9840E-02
   1 -11  10      115.16      120.93        8.63 o   0.1112E-01
   2 -11  10      110.73      106.32        8.87 o   0.1082E-01
   3 -11  10       93.64       89.02       12.33 o   0.6122E-02
   4 -11  10       54.15       44.57       10.73 o   0.8300E-02
   5 -11  10       17.65       21.81       17.90 o   0.3100E-02
  -4 -10  10       -8.91        8.68       10.68 o   0.8698E-02
  -3 -10  10       10.12       11.42       11.61 o   0.7358E-02
  -2 -10  10       64.00       49.90       10.07 o   0.9280E-02
  -1 -10  10       77.58       92.88       10.17 o   0.8764E-02
   0 -10  10      143.44      138.25        8.42 o   0.1114E-01
   1 -10  10       70.64       71.86        7.22 o   0.1647E-01
   2 -10  10      190.33      182.79        9.80 o   0.8108E-02
   3 -10  10      143.11      118.68       10.67 o   0.7661E-02
   4 -10  10       45.78       58.29       11.66 o   0.7033E-02
   5 -10  10       54.61       30.14       13.37 o   0.5465E-02
  -4  -9  10       15.18       10.83       17.11 o   0.3399E-02
  -3  -9  10       11.24       26.31       11.22 o   0.7801E-02
  -2  -9  10       34.13       49.03        8.44 o   0.1311E-01
  -1  -9  10       75.09       82.35        9.32 o   0.1034E-01
   0  -9  10      147.12      142.15        7.37 o   0.1353E-01
   1  -9  10      138.10      133.85        8.02 o   0.1211E-01
   2  -9  10       93.77       92.23        7.66 o   0.1428E-01
   3  -9  10       90.35       93.69        8.15 o   0.1283E-01
   4  -9  10       53.67       52.18        8.83 o   0.1191E-01
   5  -9  10       26.82       28.74       12.18 o   0.6603E-02
  -4  -8  10       16.38       11.58       17.91 o   0.3105E-02
  -3  -8  10       68.82       60.63        9.62 o   0.9999E-02
  -2  -8  10       34.77       25.56        7.90 o   0.1526E-01
  -1  -8  10      140.14      124.02       10.11 o   0.8363E-02
   0  -8  10      156.12      164.12        6.98 o   0.1399E-01
   1  -8  10      205.65      202.07        8.90 o   0.9107E-02
   2  -8  10       66.74       74.97        6.76 o   0.1844E-01
   3  -8  10       43.53       50.88        5.86 o   0.2512E-01
   4  -8  10       51.86       68.67        8.32 o   0.1306E-01
   5  -8  10       33.41       28.86       12.01 o   0.6773E-02
  -5  -7  10        3.37        7.10       12.62 o   0.2197E-03
  -4  -7  10       12.29       23.04       22.37 o   0.1991E-02
  -3  -7  10       45.29       47.12        8.29 o   0.1350E-01
  -2  -7  10      134.27      132.32       10.01 o   0.8482E-02
  -1  -7  10      158.53      159.98        8.44 o   0.1068E-01
   0  -7  10      304.73      295.59        8.47 o   0.8094E-02
   1  -7  10      199.19      210.65        8.37 o   0.9893E-02
   2  -7  10      182.38      187.79        8.60 o   0.9889E-02
   3  -7  10       97.97      104.08        6.74 o   0.1720E-01
   4  -7  10      112.51      122.06       11.89 o   0.6369E-02
   5  -7  10       30.03       23.80       11.78 o   0.7060E-02
   6  -7  10        6.99       12.85       16.35 o   0.2712E-03
  -5  -6  10       28.91        8.80       18.31 o   0.2968E-02
  -4  -6  10       29.39       36.77       16.14 o   0.3783E-02
  -3  -6  10       86.17       75.13        9.03 o   0.1098E-01
  -2  -6  10      243.57      232.34       11.46 o   0.5929E-02
  -1  -6  10      362.11      345.89       10.93 o   0.5429E-02
   0  -6  10      423.06      403.95        9.31 o   0.5936E-02
   1  -6  10      587.37      585.03       12.77 o   0.3301E-02
   2  -6  10      417.90      425.57       11.30 o   0.4706E-02
   3  -6  10      247.95      255.79        8.94 o   0.8277E-02
   4  -6  10       80.79       92.36       10.49 o   0.8278E-02
   5  -6  10       76.21       64.54       13.23 o   0.5462E-02
   6  -6  10        9.40       19.68       20.16 o   0.2398E-03
  -5  -5  10       -3.61       11.94       12.13 o   0.2548E-03
  -4  -5  10       56.50       50.31       11.69 o   0.7005E-02
  -3  -5  10      116.93      106.09        9.09 o   0.1033E-01
  -2  -5  10      254.33      256.04       11.12 o   0.6062E-02
  -1  -5  10      465.99      454.72       12.15 o   0.4096E-02
   0  -5  10      513.58      510.55       10.20 o   0.4607E-02
   1  -5  10      947.59      978.74       16.20 o   0.1713E-02
   2  -5  10      590.08      594.24       14.65 o   0.2793E-02
   3  -5  10      307.51      320.67       10.63 o   0.5918E-02
   4  -5  10      112.91      122.37       11.37 o   0.6914E-02
   5  -5  10       71.63       81.06       12.82 o   0.5754E-02
   6  -5  10       12.77       23.89       22.80 o   0.1915E-02
  -5  -4  10       19.76       15.81       20.83 o   0.2295E-02
  -4  -4  10       62.40       37.47       11.96 o   0.6750E-02
  -3  -4  10      153.71      155.07        9.47 o   0.9012E-02
  -2  -4  10      229.74      226.28        9.31 o   0.8179E-02
  -1  -4  10      338.05      338.73        9.07 o   0.6954E-02
   0  -4  10      571.67      559.53       10.47 o   0.4134E-02
   1  -4  10      436.26      420.42       12.17 o   0.4263E-02
   2  -4  10      495.94      501.34       11.99 o   0.3943E-02
   3  -4  10      357.14      346.42       11.18 o   0.5275E-02
   4  -4  10      109.22      115.40       11.46 o   0.6861E-02
   5  -4  10       57.10       56.41       12.25 o   0.6383E-02
   6  -4  10       24.81       22.10       16.86 o   0.3486E-02
  -5  -3  10       23.37       16.45       31.80 o   0.9872E-03
  -4  -3  10       34.45       38.21       11.01 o   0.7970E-02
  -3  -3  10      146.96      143.46        8.17 o   0.1156E-01
  -2  -3  10      238.56      234.52        9.12 o   0.8314E-02
  -1  -3  10      204.82      190.55        7.27 o   0.1223E-01
   0  -3  10      365.16      364.61        9.39 o   0.6374E-02
   1  -3  10      305.63      316.99       10.54 o   0.6035E-02
   2  -3  10      280.79      278.06        9.60 o   0.7197E-02
   3  -3  10      133.90      133.01        8.01 o   0.1222E-01
   4  -3  10       85.69      103.74       10.69 o   0.7908E-02
   5  -3  10       38.07       39.43       12.08 o   0.6652E-02
   6  -3  10        9.64       15.43       20.11 o   0.2471E-03
  -5  -2  10       41.92       20.50       17.59 o   0.3202E-02
  -4  -2  10       80.71       62.40       12.86 o   0.5761E-02
  -3  -2  10      121.24      102.17        7.53 o   0.1416E-01
  -2  -2  10      287.90      302.36        9.48 o   0.7092E-02
  -1  -2  10      244.62      241.84        8.76 o   0.8679E-02
   0  -2  10      420.41      422.69        9.89 o   0.5468E-02
   1  -2  10      287.50      276.21        9.06 o   0.7774E-02
   2  -2  10      256.90      281.58        9.22 o   0.7658E-02
   3  -2  10      129.52      130.23        7.93 o   0.1249E-01
   4  -2  10       84.08       91.00       11.02 o   0.7556E-02
   5  -2  10       31.00       32.47       12.34 o   0.6422E-02
   6  -2  10        2.65       11.75       10.39 o   0.2548E-03
  -6  -1  10       17.83        7.43       30.26 o   0.1091E-02
  -5  -1  10       23.37       33.12       26.39 o   0.1430E-02
  -4  -1  10       82.52       73.49       12.78 o   0.5798E-02
  -3  -1  10      185.90      169.89        8.63 o   0.1003E-01
  -2  -1  10      344.52      300.21       10.74 o   0.5861E-02
  -1  -1  10     1161.60     1131.36       18.55 o   0.1305E-02
   0  -1  10      289.53      291.64        7.86 o   0.9018E-02
   1  -1  10      394.66      427.70        9.78 o   0.5593E-02
   2  -1  10      477.79      480.25       11.81 o   0.4125E-02
   3  -1  10      329.06      331.40       10.05 o   0.6234E-02
   4  -1  10       88.50       88.44       11.30 o   0.7219E-02
   5  -1  10       24.73       36.23       12.04 o   0.6734E-02
  -6   0  10       -8.91        7.70       17.44 o   0.3278E-02
  -5   0  10       46.62       34.22       14.37 o   0.4742E-02
  -4   0  10       92.03       91.01       13.12 o   0.5449E-02
  -3   0  10      241.50      244.90        9.75 o   0.7462E-02
  -2   0  10      503.33      491.32       12.30 o   0.3856E-02
  -1   0  10      928.79      904.12       16.33 o   0.1802E-02
   0   0  10      944.99      961.48       13.70 o   0.2004E-02
   1   0  10      746.38      756.76       13.54 o   0.2540E-02
   2   0  10      547.52      553.60       13.02 o   0.3376E-02
   3   0  10      366.36      341.38       10.70 o   0.5583E-02
   4   0  10      134.92      135.97       13.12 o   0.5252E-02
   5   0  10       31.56       36.88       12.81 o   0.5953E-02
  -6   1  10       18.91        9.65       26.83 o   0.1387E-02
  -5   1  10       33.73       26.07       13.98 o   0.5037E-02
  -4   1  10      109.38      107.41       13.88 o   0.4841E-02
  -3   1  10      191.23      193.51        8.69 o   0.9607E-02
  -2   1  10      407.40      409.31       12.06 o   0.4408E-02
  -1   1  10      516.01      516.90       14.33 o   0.3120E-02
   0   1  10     1077.27     1052.87       14.81 o   0.1686E-02
   1   1  10      788.39      782.31       16.06 o   0.2075E-02
   2   1  10      415.69      401.81       11.70 o   0.4602E-02
   3   1  10      277.82      255.21       10.15 o   0.6843E-02
   4   1  10      120.94      134.90       11.34 o   0.6859E-02
   5   1  10       36.30       37.10       13.31 o   0.5515E-02
  -6   2  10        8.07        9.01       17.64 o   0.2692E-03
  -5   2  10       11.20       26.45       16.77 o   0.3528E-02
  -4   2  10       72.76       69.82       12.87 o   0.5747E-02
  -3   2  10      108.99      113.23        7.87 o   0.1310E-01
  -2   2  10      254.22      265.95       10.37 o   0.6644E-02
  -1   2  10      280.37      282.43       12.02 o   0.5215E-02
   0   2  10      410.80      396.15        9.56 o   0.5889E-02
   1   2  10      400.82      393.58        9.68 o   0.5832E-02
   2   2  10      147.78      171.36        8.42 o   0.1067E-01
   3   2  10      184.40      170.79        9.97 o   0.8022E-02
   4   2  10       96.91       81.47       11.39 o   0.7129E-02
   5   2  10       53.97       30.57       15.77 o   0.3955E-02
  -5   3  10       17.23       25.61       22.90 o   0.1898E-02
  -4   3  10       22.89       53.77       28.31 o   0.1240E-02
  -3   3  10      114.32      107.49       10.66 o   0.7835E-02
  -2   3  10      112.39      116.36        9.52 o   0.9481E-02
  -1   3  10      194.48      176.45       11.16 o   0.6626E-02
   0   3  10      270.11      271.17        9.27 o   0.7637E-02
   1   3  10      155.15      146.84        8.02 o   0.1180E-01
   2   3  10      107.21      110.82        8.06 o   0.1268E-01
   3   3  10       65.77       69.57        8.56 o   0.1231E-01
   4   3  10       16.62       44.23       19.42 o   0.2624E-02
   5   3  10       22.89       22.07       37.10 o   0.7252E-03
  -5   4  10       47.70       30.07       25.06 o   0.1583E-02
  -4   4  10       39.51       58.85       17.83 o   0.3088E-02
  -3   4  10      117.69      129.30       10.86 o   0.7446E-02
  -2   4  10      125.28      122.00       10.22 o   0.8296E-02
  -1   4  10      277.60      254.36       13.38 o   0.4507E-02
   0   4  10      233.45      224.49        9.43 o   0.8052E-02
   1   4  10      191.44      202.79        8.99 o   0.9048E-02
   2   4  10      135.82      140.44        9.88 o   0.8584E-02
   3   4  10       39.91       59.35       10.09 o   0.9265E-02
   4   4  10       24.73       32.33       13.31 o   0.5543E-02
  -5   5  10       20.48       20.09       43.54 o   0.1121E-03
  -4   5  10       50.11       77.33       20.00 o   0.2452E-02
  -3   5  10      179.00      155.75       12.80 o   0.5352E-02
  -2   5  10      272.30      268.96       14.24 o   0.4034E-02
  -1   5  10      291.45      281.06       14.52 o   0.3869E-02
   0   5  10      335.65      339.71       12.68 o   0.4493E-02
   1   5  10      219.62      216.39       10.00 o   0.7503E-02
   2   5  10      211.17      212.04       11.82 o   0.5821E-02
   3   5  10       66.82       69.59       11.74 o   0.6848E-02
   4   5  10       53.00       32.97       16.14 o   0.3773E-02
  -5   6  10       27.22       15.60       25.78 o   0.1500E-02
  -4   6  10       59.51       63.05       22.41 o   0.1964E-02
  -3   6  10      138.71      158.38       12.54 o   0.5615E-02
  -2   6  10      244.96      233.75       14.27 o   0.4140E-02
  -1   6  10      277.60      273.88       14.50 o   0.3905E-02
   0   6  10      278.81      275.62       14.41 o   0.3944E-02
   1   6  10      320.14      317.93       11.99 o   0.4992E-02
   2   6  10      141.71      124.69        9.91 o   0.8661E-02
   3   6  10       41.32       61.62       15.65 o   0.3978E-02
   4   6  10        0.96       25.64        3.63 o   0.1966E-03
  -5   7  10       35.42       16.53       27.22 o   0.1345E-02
  -4   7  10       21.68       27.32       45.25 o   0.1098E-03
  -3   7  10      121.99       87.51       11.60 o   0.6803E-02
  -2   7  10      103.48      125.92       11.40 o   0.6878E-02
  -1   7  10      154.25      137.90       12.74 o   0.5499E-02
   0   7  10      125.40      128.49       12.16 o   0.6073E-02
   1   7  10      192.64      189.47       10.70 o   0.7013E-02
   2   7  10       76.37       74.30        9.32 o   0.1044E-01
   3   7  10       35.30       39.38       15.01 o   0.4358E-02
  -4   8  10       51.80       19.37       26.74 o   0.1392E-02
  -3   8  10       15.34       21.63       14.74 o   0.4561E-02
  -2   8  10       79.75       69.30       11.16 o   0.7508E-02
  -1   8  10       65.29       61.08       10.72 o   0.8186E-02
   0   8  10       33.57       44.06        9.80 o   0.9946E-02
   1   8  10       53.85       36.69        9.92 o   0.9691E-02
   2   8  10       35.17       50.33        9.19 o   0.1115E-01
   3   8  10       34.93       21.70       20.48 o   0.2369E-02
  -4   9  10        2.89       14.20       17.19 o   0.1015E-03
  -3   9  10       24.01       19.44       22.37 o   0.1990E-02
  -2   9  10       25.06       32.80       10.95 o   0.8122E-02
  -1   9  10       36.06       41.38       11.38 o   0.7470E-02
   0   9  10       39.19       38.77       12.02 o   0.6717E-02
   1   9  10       18.31       16.06       17.22 o   0.3353E-02
   2   9  10       23.13       21.02       20.37 o   0.2398E-02
  -3  10  10       34.29       25.83       12.26 o   0.6519E-02
  -2  10  10       38.15       35.24       12.38 o   0.6362E-02
  -1  10  10       28.83       38.16       12.21 o   0.6538E-02
   0  10  10       50.03       43.82       13.38 o   0.5428E-02
   1  10  10       15.10       22.68       19.28 o   0.2676E-02
  -3  11  10        0.72       25.96        2.99 o   0.2892E-03
  -2  11  10       35.90       34.62       12.82 o   0.5941E-02
  -1  11  10       51.08       44.84       13.55 o   0.5290E-02
   0  11  10       10.84       28.21       23.92 o   0.1966E-03
   0 -15  11      -11.56        4.73       22.70 o   0.1938E-02
   1 -15  11       12.77       13.26       20.85 o   0.2294E-02
   2 -15  11       -4.82        3.11        9.92 o   0.5077E-03
  -1 -14  11       -3.13        7.70        8.60 o   0.4393E-03
   0 -14  11       12.21       12.92       15.60 o   0.4088E-02
   1 -14  11       12.05        6.07       16.96 o   0.3466E-02
   2 -14  11       27.89       27.58       10.41 o   0.8981E-02
   3 -14  11       -5.42        7.95       12.90 o   0.3379E-03
  -2 -13  11        6.59        9.01       11.15 o   0.7991E-02
  -1 -13  11        5.54       12.55       10.08 o   0.9740E-02
   0 -13  11        4.28       23.12        7.52 o   0.1713E-01
   1 -13  11       33.79       26.28        9.65 o   0.1038E-01
   2 -13  11       33.83       37.94        8.95 o   0.1187E-01
   3 -13  11       37.91       21.90       13.15 o   0.5688E-02
   4 -13  11       10.60       10.53       21.09 o   0.2242E-02
  -3 -12  11      -17.59        7.49       25.52 o   0.1532E-02
  -2 -12  11       20.16       11.47       19.47 o   0.2627E-02
  -1 -12  11       35.50       28.37       11.00 o   0.8036E-02
   0 -12  11       57.22       44.37        9.52 o   0.1040E-01
   1 -12  11       55.56       57.54        8.13 o   0.1375E-01
   2 -12  11       47.03       45.87        8.22 o   0.1374E-01
   3 -12  11       56.05       44.97       12.87 o   0.5843E-02
   4 -12  11       11.62       26.43       14.85 o   0.4490E-02
  -3 -11  11       12.37        9.66       14.33 o   0.4846E-02
  -2 -11  11       19.51       22.08       17.40 o   0.3277E-02
  -1 -11  11       33.33       44.79        9.72 o   0.1010E-01
   0 -11  11       38.73       34.62        8.10 o   0.1435E-01
   1 -11  11       97.53       92.52        8.55 o   0.1180E-01
   2 -11  11       73.87       76.88        8.29 o   0.1286E-01
   3 -11  11       33.09       47.89       10.64 o   0.8466E-02
   4 -11  11       26.82       39.09       12.81 o   0.5957E-02
  -3 -10  11       13.49       11.20       14.27 o   0.4880E-02
  -2 -10  11       19.68       27.92       16.36 o   0.3699E-02
  -1 -10  11       32.77       48.39        8.67 o   0.1249E-01
   0 -10  11       45.41       57.97        7.77 o   0.1500E-01
   1 -10  11       70.20       62.32        7.42 o   0.1598E-01
   2 -10  11       52.95       59.45        7.29 o   0.1672E-01
   3 -10  11       55.99       61.12        8.14 o   0.1365E-01
   4 -10  11       38.55       28.93       12.54 o   0.6223E-02
   5 -10  11       -0.84       13.58        2.83 o   0.3235E-03
  -4  -9  11       11.81       11.43       24.96 o   0.1966E-03
  -3  -9  11        4.66        8.56        7.14 o   0.1932E-01
  -2  -9  11       38.63       44.87        8.79 o   0.1218E-01
  -1  -9  11       78.00       70.58        8.32 o   0.1284E-01
   0  -9  11      120.08      110.80        7.92 o   0.1292E-01
   1  -9  11       35.80       37.94        6.26 o   0.2308E-01
   2  -9  11       55.03       55.07        7.01 o   0.1800E-01
   3  -9  11       57.82       62.00        7.74 o   0.1493E-01
   4  -9  11       45.37       35.84       11.94 o   0.6812E-02
   5  -9  11       -3.77       13.01        9.28 o   0.4548E-03
  -4  -8  11        7.95       10.55       19.10 o   0.2261E-03
  -3  -8  11       23.53       32.62       17.01 o   0.3417E-02
  -2  -8  11       71.39       56.30        9.44 o   0.1038E-01
  -1  -8  11      116.67      118.11        8.62 o   0.1115E-01
   0  -8  11      144.55      140.07        8.00 o   0.1205E-01
   1  -8  11      156.12      150.78        8.55 o   0.1060E-01
   2  -8  11       81.19      100.19        7.49 o   0.1478E-01
   3  -8  11      128.33      131.81        8.01 o   0.1224E-01
   4  -8  11       37.74       30.53       11.04 o   0.7975E-02
   5  -8  11       38.79       23.85       12.80 o   0.5985E-02
  -4  -7  11        1.93       13.06        8.45 o   0.2800E-03
  -3  -7  11       71.96       68.11        9.18 o   0.1081E-01
  -2  -7  11       99.74       81.72        9.58 o   0.9751E-02
  -1  -7  11      163.77      167.61        8.95 o   0.9632E-02
   0  -7  11      303.40      296.39        8.80 o   0.7769E-02
   1  -7  11      322.59      331.58       11.81 o   0.5039E-02
   2  -7  11      271.37      265.47       10.42 o   0.6542E-02
   3  -7  11      113.67      117.76        8.42 o   0.1164E-01
   4  -7  11       99.02      105.61       12.47 o   0.5923E-02
   5  -7  11       47.62       43.15       13.17 o   0.5604E-02
  -5  -6  11       28.43        7.83       19.76 o   0.2552E-02
  -4  -6  11       52.52       23.30       18.07 o   0.3029E-02
  -3  -6  11       70.59       56.87        8.91 o   0.1155E-01
  -2  -6  11      154.51      152.81       10.30 o   0.7860E-02
  -1  -6  11      204.96      193.24        9.19 o   0.8792E-02
   0  -6  11      500.72      499.80       10.48 o   0.4543E-02
   1  -6  11      430.53      409.62       11.50 o   0.4640E-02
   2  -6  11      275.31      287.53       11.60 o   0.5479E-02
   3  -6  11      157.13      149.63        9.13 o   0.9616E-02
   4  -6  11      181.90      169.18       14.11 o   0.4465E-02
   5  -6  11       72.44       47.97       13.71 o   0.5143E-02
  -5  -5  11       -5.06        7.53       14.35 o   0.2548E-03
  -4  -5  11       33.97       33.71       16.62 o   0.3571E-02
  -3  -5  11       55.65       59.39        7.81 o   0.1477E-01
  -2  -5  11      111.23      118.46        8.88 o   0.1064E-01
  -1  -5  11      275.13      272.39       11.46 o   0.5656E-02
   0  -5  11      243.67      233.68        8.59 o   0.8970E-02
   1  -5  11      346.78      373.50       10.24 o   0.5765E-02
   2  -5  11      315.13      321.23       10.61 o   0.5917E-02
   3  -5  11      149.37      155.15        8.81 o   0.1013E-01
   4  -5  11       76.29       82.59       11.16 o   0.7442E-02
   5  -5  11       64.00       47.14       13.39 o   0.5395E-02
  -5  -4  11        2.89        8.63       10.68 o   0.2628E-03
  -4  -4  11       45.05       38.77       17.35 o   0.3274E-02
  -3  -4  11       73.08       70.41        8.00 o   0.1379E-01
  -2  -4  11      107.51      103.27        7.33 o   0.1493E-01
  -1  -4  11      173.30      184.44        9.48 o   0.8594E-02
   0  -4  11      169.22      170.39        7.23 o   0.1312E-01
   1  -4  11      224.30      238.15        9.77 o   0.7560E-02
   2  -4  11      160.02      160.37        8.50 o   0.1058E-01
   3  -4  11      147.73      133.78        8.76 o   0.1046E-01
   4  -4  11       44.89       53.23        9.95 o   0.9545E-02
   5  -4  11       31.16       30.33       12.55 o   0.6217E-02
  -5  -3  11       12.77       14.18       23.85 o   0.1753E-02
  -4  -3  11       34.33       28.76       12.11 o   0.6669E-02
  -3  -3  11      123.77      117.48        8.23 o   0.1201E-01
  -2  -3  11      127.15      135.88        7.64 o   0.1314E-01
  -1  -3  11      245.80      229.35        8.81 o   0.8727E-02
   0  -3  11      234.08      244.68        8.09 o   0.9670E-02
   1  -3  11      242.56      233.31        9.02 o   0.8439E-02
   2  -3  11      122.82      131.92        7.67 o   0.1318E-01
   3  -3  11      145.76      142.15        8.74 o   0.1044E-01
   4  -3  11       45.29       48.72       10.06 o   0.9384E-02
   5  -3  11       46.66       26.64       13.31 o   0.5531E-02
  -5  -2  11       13.73       16.40       25.46 o   0.1538E-02
  -4  -2  11       45.53       44.09       11.76 o   0.6981E-02
  -3  -2  11      129.44      115.59        8.14 o   0.1220E-01
  -2  -2  11      416.79      424.56       11.43 o   0.4649E-02
  -1  -2  11      238.21      223.33        8.53 o   0.9235E-02
   0  -2  11      383.64      396.12       11.15 o   0.4987E-02
   1  -2  11      507.48      533.29       11.92 o   0.3842E-02
   2  -2  11      429.13      440.48       11.77 o   0.4383E-02
   3  -2  11      122.39      132.00        8.36 o   0.1150E-01
   4  -2  11       52.04       76.16       10.62 o   0.8282E-02
   5  -2  11       42.56       34.29       12.88 o   0.5878E-02
  -5  -1  11       12.65       19.00       20.46 o   0.2379E-02
  -4  -1  11       62.88       64.87       12.61 o   0.6003E-02
  -3  -1  11      155.21      148.96        8.51 o   0.1073E-01
  -2  -1  11      409.81      391.94       11.46 o   0.4780E-02
  -1  -1  11      457.75      468.06       16.53 o   0.2696E-02
   0  -1  11      645.19      680.62       12.75 o   0.2969E-02
   1  -1  11      559.76      563.39       12.61 o   0.3451E-02
   2  -1  11      547.61      545.59       13.26 o   0.3311E-02
   3  -1  11      247.62      254.96       10.64 o   0.6485E-02
   4  -1  11       84.88       96.59       11.84 o   0.6594E-02
   5  -1  11       25.94       45.75       12.67 o   0.6066E-02
  -5   0  11       33.97       24.50       14.02 o   0.5010E-02
  -4   0  11       33.73       54.26       11.35 o   0.7445E-02
  -3   0  11      173.46      145.01       10.87 o   0.7162E-02
  -2   0  11      196.23      199.48        8.67 o   0.9574E-02
  -1   0  11      728.79      742.17       17.62 o   0.1945E-02
   0   0  11      527.90      510.63       11.59 o   0.4014E-02
   1   0  11      408.68      398.55       10.96 o   0.5021E-02
   2   0  11      324.04      338.97       11.19 o   0.5390E-02
   3   0  11      274.36      274.03       11.26 o   0.5799E-02
   4   0  11      106.33       94.51       13.68 o   0.5011E-02
   5   0  11       39.27       30.77       13.43 o   0.5434E-02
  -5   1  11       18.79       19.58       25.15 o   0.1576E-02
  -4   1  11       39.39       41.31       11.84 o   0.6906E-02
  -3   1  11       97.51      100.90        7.49 o   0.1456E-01
  -2   1  11      201.77      157.40        8.91 o   0.9623E-02
  -1   1  11      263.93      265.64       12.35 o   0.5102E-02
   0   1  11      325.65      319.21        8.64 o   0.7576E-02
   1   1  11      168.48      183.58        8.10 o   0.1097E-01
   2   1  11      230.90      227.49       10.09 o   0.7284E-02
   3   1  11      135.00      134.66        8.42 o   0.1125E-01
   4   1  11       63.92       67.54       13.02 o   0.5636E-02
   5   1  11        3.73       15.18       12.06 o   0.2666E-03
  -5   2  11       -6.02       15.80       12.84 o   0.3788E-03
  -4   2  11       44.69       46.58       12.11 o   0.6591E-02
  -3   2  11       65.17       70.11        6.90 o   0.1798E-01
  -2   2  11      111.49      113.74        9.66 o   0.9277E-02
  -1   2  11      190.81      174.32       11.54 o   0.6291E-02
   0   2  11      129.09      130.65        7.48 o   0.1368E-01
   1   2  11      131.54      136.66        7.97 o   0.1227E-01
   2   2  11      102.92       96.25        8.04 o   0.1301E-01
   3   2  11       63.41       76.14        8.14 o   0.1335E-01
   4   2  11       46.38       46.95       11.07 o   0.7824E-02
  -5   3  11       -3.37       18.84       17.49 o   0.1144E-03
  -4   3  11       58.06       52.55       20.48 o   0.2350E-02
  -3   3  11       77.64       73.06       10.09 o   0.9026E-02
  -2   3  11      173.04      188.65       11.96 o   0.5889E-02
  -1   3  11      198.16      179.59       11.80 o   0.6020E-02
   0   3  11      220.40      229.32       10.56 o   0.6833E-02
   1   3  11      178.76      187.38       10.14 o   0.7709E-02
   2   3  11       81.25       75.98        8.87 o   0.1138E-01
   3   3  11       87.94       65.85       11.36 o   0.7251E-02
   4   3  11       41.76       37.26       13.32 o   0.5500E-02
  -5   4  11       14.94       22.51       38.70 o   0.1035E-03
  -4   4  11       28.43       57.68       19.27 o   0.2653E-02
  -3   4  11      110.52      127.61       11.26 o   0.7003E-02
  -2   4  11      171.96      191.04       12.12 o   0.5759E-02
  -1   4  11      306.63      289.81       14.43 o   0.3861E-02
   0   4  11      316.75      312.06       14.49 o   0.3771E-02
   1   4  11      303.56      319.08       11.18 o   0.5550E-02
   2   4  11      138.65      136.71       10.43 o   0.7853E-02
   3   4  11       78.38       73.01       12.39 o   0.6154E-02
   4   4  11        5.06       30.85       13.13 o   0.3043E-03
  -5   5  11       15.90       19.97       39.15 o   0.1077E-03
  -4   5  11       65.77       54.31       24.81 o   0.1606E-02
  -3   5  11      125.44      118.31       10.61 o   0.7789E-02
  -2   5  11      183.40      156.41       13.39 o   0.4937E-02
  -1   5  11      252.73      260.87       14.24 o   0.4083E-02
   0   5  11      341.45      336.33       15.25 o   0.3400E-02
   1   5  11      200.11      211.04       10.24 o   0.7342E-02
   2   5  11      158.83      141.31       11.55 o   0.6513E-02
   3   5  11       46.98       69.99       15.73 o   0.3925E-02
   4   5  11        3.37       29.13       13.88 o   0.1815E-03
  -5   6  11       -4.34        9.32       20.85 o   0.1035E-03
  -4   6  11       27.95       35.67       26.02 o   0.1469E-02
  -3   6  11       74.20       65.53       10.38 o   0.8631E-02
  -2   6  11       95.47       98.20       11.42 o   0.7011E-02
  -1   6  11      108.11      109.92       11.59 o   0.6749E-02
   0   6  11      235.78      213.77       14.44 o   0.4121E-02
   1   6  11       58.78       89.78        8.04 o   0.1346E-01
   2   6  11       87.21       84.07       10.61 o   0.8138E-02
   3   6  11       35.54       36.76       15.86 o   0.3914E-02
  -4   7  11       34.21       13.27       26.50 o   0.1419E-02
  -3   7  11       40.64       40.81       10.25 o   0.9120E-02
  -2   7  11       52.52       46.12       10.15 o   0.9220E-02
  -1   7  11       34.75       42.72        9.75 o   0.1005E-01
   0   7  11       33.97       36.76        9.88 o   0.9848E-02
   1   7  11       77.28       81.53       10.16 o   0.8854E-02
   2   7  11       26.44       36.25       10.11 o   0.9449E-02
   3   7  11        9.40       16.89       22.27 o   0.1966E-03
  -4   8  11        5.54       11.57       24.96 o   0.9231E-04
  -3   8  11       16.70       25.73       17.34 o   0.3299E-02
  -2   8  11       31.24       36.00       10.94 o   0.8105E-02
  -1   8  11       44.57       36.86       11.38 o   0.7465E-02
   0   8  11       14.54       17.28       16.55 o   0.3629E-02
   1   8  11       46.98       37.05       12.58 o   0.6141E-02
   2   8  11       17.83       28.10       17.36 o   0.3288E-02
  -3   9  11       35.25       24.26       11.81 o   0.7015E-02
  -2   9  11       48.75       40.89       12.84 o   0.5890E-02
  -1   9  11       48.10       53.08       12.65 o   0.6031E-02
   0   9  11       46.42       35.14       13.00 o   0.5768E-02
   1   9  11       20.88       26.58       23.17 o   0.1854E-02
  -3  10  11       33.25       24.39       18.07 o   0.3035E-02
  -2  10  11       37.66       42.48       12.94 o   0.5817E-02
  -1  10  11       47.46       39.27       13.16 o   0.5621E-02
   0  10  11       24.65       46.13       12.80 o   0.5942E-02
   0 -14  12        4.88        8.61        8.88 o   0.1256E-01
   1 -14  12       17.43       21.66       21.51 o   0.2150E-02
   2 -14  12       20.12       10.31       18.84 o   0.2805E-02
  -1 -13  12       22.89       11.32       22.38 o   0.1990E-02
   0 -13  12       31.68       23.41       10.24 o   0.9289E-02
   1 -13  12       18.15       15.28       20.49 o   0.2371E-02
   2 -13  12       40.91       33.66        9.51 o   0.1058E-01
   3 -13  12       26.66       21.65       13.14 o   0.5708E-02
  -2 -12  12        8.59       10.82       12.48 o   0.6378E-02
  -1 -12  12       15.18       12.50       16.92 o   0.3478E-02
   0 -12  12       26.68       30.31        8.99 o   0.1191E-01
   1 -12  12       37.58       33.89        9.39 o   0.1086E-01
   2 -12  12       43.32       30.24        9.11 o   0.1151E-01
   3 -12  12       28.59       32.60       12.65 o   0.6116E-02
   4 -12  12       32.52       12.04       18.55 o   0.2889E-02
  -3 -11  12       -0.48        7.01        2.53 o   0.4053E-03
  -2 -11  12        5.46       12.65        9.48 o   0.1099E-01
  -1 -11  12       13.73       20.50       14.30 o   0.4846E-02
   0 -11  12       38.31       31.62        8.47 o   0.1324E-01
   1 -11  12       11.61       32.29        9.37 o   0.1104E-01
   2 -11  12       43.61       43.23        7.92 o   0.1478E-01
   3 -11  12       28.51       21.33       11.95 o   0.6873E-02
   4 -11  12        7.63       13.63       14.10 o   0.5001E-02
  -3 -10  12       12.13       10.53       13.60 o   0.5372E-02
  -2 -10  12       15.58       20.75       14.92 o   0.4454E-02
  -1 -10  12       47.54       42.75        9.67 o   0.1015E-01
   0 -10  12        9.34       18.96        8.30 o   0.1416E-01
   1 -10  12       45.49       47.17        7.19 o   0.1755E-01
   2 -10  12       43.94       46.93        7.48 o   0.1636E-01
   3 -10  12       24.57       31.16        9.31 o   0.1113E-01
   4 -10  12       22.41       17.68       24.15 o   0.1709E-02
  -3  -9  12       20.32       13.63       17.04 o   0.3425E-02
  -2  -9  12       33.73       34.83        9.14 o   0.1144E-01
  -1  -9  12       61.35       59.70        9.45 o   0.1039E-01
   0  -9  12       93.78       75.07        8.63 o   0.1186E-01
   1  -9  12       69.24       70.91        7.41 o   0.1581E-01
   2  -9  12       99.36       92.52        8.49 o   0.1192E-01
   3  -9  12       34.57       39.39        8.76 o   0.1237E-01
   4  -9  12       38.07       32.51       12.72 o   0.6042E-02
   5  -9  12      -30.60       12.35       13.73 o   0.5248E-02
  -4  -8  12       50.83       13.46       19.27 o   0.2672E-02
  -3  -8  12        4.66       15.27        6.81 o   0.2100E-01
  -2  -8  12       56.05       52.07        9.23 o   0.1095E-01
  -1  -8  12      128.57      106.78       10.39 o   0.8155E-02
   0  -8  12      186.96      180.38       12.06 o   0.5817E-02
   1  -8  12      149.42      157.95        8.76 o   0.1019E-01
   2  -8  12      109.86      111.63        8.43 o   0.1171E-01
   3  -8  12      122.63      112.51        9.34 o   0.9769E-02
   4  -8  12       42.16       66.58       12.31 o   0.6316E-02
   5  -8  12        9.16       19.56       15.59 o   0.4086E-02
  -4  -7  12       25.30       10.51       17.35 o   0.3305E-02
  -3  -7  12       30.12       36.44        8.50 o   0.1316E-01
  -2  -7  12       57.50       55.15        8.67 o   0.1224E-01
  -1  -7  12      187.92      167.30       11.60 o   0.6263E-02
   0  -7  12      201.97      193.86       11.87 o   0.5882E-02
   1  -7  12      188.21      192.95        9.08 o   0.9029E-02
   2  -7  12      119.02      126.97        9.66 o   0.9130E-02
   3  -7  12      241.11      233.95       11.13 o   0.6187E-02
   4  -7  12       50.75       62.97       12.24 o   0.6381E-02
   5  -7  12       16.54       26.60       20.90 o   0.2277E-02
  -4  -6  12      -17.83       11.55       24.46 o   0.1668E-02
  -3  -6  12       40.47       38.43        8.08 o   0.1436E-01
  -2  -6  12      101.11       85.56        9.33 o   0.1018E-01
  -1  -6  12       85.61       98.37        8.64 o   0.1157E-01
   0  -6  12      171.86      180.14       10.99 o   0.6836E-02
   1  -6  12      173.85      196.71        8.78 o   0.9557E-02
   2  -6  12      158.86      150.24        9.02 o   0.9749E-02
   3  -6  12       62.59       81.23        7.59 o   0.1501E-01
   4  -6  12       81.19       72.06       13.24 o   0.5426E-02
   5  -6  12       10.20       29.35       16.05 o   0.3846E-02
  -5  -5  12        5.30        7.12       16.05 o   0.2136E-03
  -4  -5  12        3.61       17.67       10.82 o   0.3200E-03
  -3  -5  12       33.65       34.95        7.59 o   0.1628E-01
  -2  -5  12       84.40       81.39        8.68 o   0.1171E-01
  -1  -5  12       83.60       81.01        8.22 o   0.1292E-01
   0  -5  12      158.35      166.77        8.86 o   0.9839E-02
   1  -5  12      143.78      142.17        8.07 o   0.1185E-01
   2  -5  12      111.69      117.15        8.05 o   0.1253E-01
   3  -5  12       36.28       42.32        6.75 o   0.2000E-01
   4  -5  12       27.06       46.71       10.84 o   0.8197E-02
   5  -5  12       21.36       29.01       23.33 o   0.1828E-02
  -5  -4  12       -9.88        6.16       19.44 o   0.2641E-02
  -4  -4  12        7.95       30.24       17.72 o   0.2627E-03
  -3  -4  12       50.43       49.33        7.99 o   0.1439E-01
  -2  -4  12       97.69       86.24        7.60 o   0.1451E-01
  -1  -4  12      147.56      158.78       12.11 o   0.5953E-02
   0  -4  12      175.63      158.27        9.07 o   0.9494E-02
   1  -4  12      142.82      125.65        8.05 o   0.1215E-01
   2  -4  12      173.46      166.97        9.03 o   0.9477E-02
   3  -4  12       47.99       64.06        7.27 o   0.1679E-01
   4  -4  12       28.43       42.22       11.11 o   0.7834E-02
   5  -4  12       27.22       25.76       12.66 o   0.6126E-02
  -5  -3  12        1.45        8.49        8.38 o   0.2136E-03
  -4  -3  12       23.37       32.40       22.83 o   0.1907E-02
  -3  -3  12      127.39      109.22        8.74 o   0.1096E-01
  -2  -3  12      123.71      115.04        7.94 o   0.1276E-01
  -1  -3  12      221.05      230.57       13.56 o   0.4561E-02
   0  -3  12      340.60      351.90       11.18 o   0.5295E-02
   1  -3  12      368.66      385.04       10.84 o   0.5256E-02
   2  -3  12      155.68      158.62        8.77 o   0.1013E-01
   3  -3  12      109.91      129.83        8.70 o   0.1090E-01
   4  -3  12       65.45       69.55       12.49 o   0.6098E-02
   5  -3  12       22.49       27.36       25.61 o   0.1518E-02
  -5  -2  12      -12.77       13.24       22.10 o   0.2042E-02
  -4  -2  12       18.43       31.90       19.52 o   0.2605E-02
  -3  -2  12      127.15      123.05        8.43 o   0.1143E-01
  -2  -2  12      186.65      170.67        8.85 o   0.9652E-02
  -1  -2  12      394.03      378.17       16.87 o   0.2789E-02
   0  -2  12      410.35      399.94       12.23 o   0.4370E-02
   1  -2  12      558.41      549.64       13.16 o   0.3320E-02
   2  -2  12      312.43      307.58       11.34 o   0.5465E-02
   3  -2  12      180.31      180.35       10.09 o   0.7830E-02
   4  -2  12       73.80       89.36       13.01 o   0.5574E-02
   5  -2  12       48.34       27.69       14.02 o   0.4990E-02
  -5  -1  12       -5.30       12.07       12.44 o   0.3551E-03
  -4  -1  12       41.80       37.69       12.03 o   0.6702E-02
  -3  -1  12       66.31       62.27        7.18 o   0.1693E-01
  -2  -1  12      318.98      316.25       12.71 o   0.4593E-02
  -1  -1  12      235.06      225.72       11.05 o   0.6340E-02
   0  -1  12      283.99      278.55       10.82 o   0.6092E-02
   1  -1  12      329.39      327.55       10.80 o   0.5701E-02
   2  -1  12      369.77      392.61       11.69 o   0.4743E-02
   3  -1  12      175.39      160.67       10.04 o   0.8057E-02
   4  -1  12       58.54       64.62       13.17 o   0.5535E-02
   5  -1  12       24.33       25.89       18.55 o   0.2883E-02
  -5   0  12       19.15       11.05       26.38 o   0.1434E-02
  -4   0  12       19.27       32.30       19.96 o   0.2491E-02
  -3   0  12       72.04       64.15        7.31 o   0.1632E-01
  -2   0  12      147.77      142.00        9.70 o   0.8800E-02
  -1   0  12      176.60      164.28       10.07 o   0.7992E-02
   0   0  12      178.28      149.11       10.83 o   0.7171E-02
   1   0  12      205.70      188.27        9.13 o   0.8946E-02
   2   0  12      151.11      156.36        8.97 o   0.9827E-02
   3   0  12       93.67      105.09        8.83 o   0.1102E-01
   4   0  12       20.88       29.49       22.54 o   0.1958E-02
   5   0  12       -2.17       24.24        9.97 o   0.2261E-03
  -5   1  12       10.24       13.82       18.28 o   0.2980E-02
  -4   1  12       35.54       27.90       12.08 o   0.6702E-02
  -3   1  12       65.83       60.38        7.33 o   0.1640E-01
  -2   1  12       80.31       82.25        8.31 o   0.1268E-01
  -1   1  12      142.06      133.54        9.84 o   0.8700E-02
   0   1  12      136.36      126.76       10.11 o   0.8380E-02
   1   1  12       85.53      102.97        7.33 o   0.1517E-01
   2   1  12       71.41       84.14        7.66 o   0.1463E-01
   3   1  12       69.14       66.53        8.44 o   0.1263E-01
   4   1  12       31.32       27.64       12.73 o   0.6053E-02
  -5   2  12       19.03       14.91       44.11 o   0.1015E-03
  -4   2  12        7.47       29.70       12.62 o   0.6190E-02
  -3   2  12       74.69       86.53        8.96 o   0.1107E-01
  -2   2  12      128.95      109.80       11.52 o   0.6765E-02
  -1   2  12      182.38      180.26       12.06 o   0.5839E-02
   0   2  12      206.15      203.47       15.12 o   0.3856E-02
   1   2  12       78.15       85.48        7.45 o   0.1526E-01
   2   2  12      119.88      113.84        8.93 o   0.1054E-01
   3   2  12       60.23       72.88        9.87 o   0.9469E-02
   4   2  12       42.88       36.48       15.84 o   0.3918E-02
  -5   3  12       27.95       14.88       24.33 o   0.1683E-02
  -4   3  12       39.27       42.67       22.41 o   0.1974E-02
  -3   3  12       95.81       88.99        9.53 o   0.9788E-02
  -2   3  12      175.81      167.17       12.71 o   0.5383E-02
  -1   3  12      250.50      270.38       13.96 o   0.4194E-02
   0   3  12      308.56      298.47       14.47 o   0.3823E-02
   1   3  12      193.04      193.48       11.06 o   0.6630E-02
   2   3  12      115.22      122.84       10.12 o   0.8471E-02
   3   3  12       69.06       73.62       12.04 o   0.6511E-02
   4   3  12       47.58       41.24       16.54 o   0.3592E-02
  -5   4  12       -8.91       14.01       29.60 o   0.1055E-03
  -4   4  12       68.42       41.30       24.81 o   0.1609E-02
  -3   4  12       62.40       62.77        9.22 o   0.1083E-01
  -2   4  12      155.88      167.97       11.84 o   0.6120E-02
  -1   4  12      246.64      237.73       14.84 o   0.3867E-02
   0   4  12      225.18      240.76       13.40 o   0.4610E-02
   1   4  12      214.54      220.08       11.84 o   0.5762E-02
   2   4  12      119.86      124.75       10.67 o   0.7701E-02
   3   4  12       67.54       64.12       12.55 o   0.6050E-02
  -4   5  12       65.53       25.52       26.50 o   0.1415E-02
  -3   5  12       42.08       49.11        9.62 o   0.1021E-01
  -2   5  12       64.33       64.31        9.56 o   0.1012E-01
  -1   5  12      157.62      154.62       13.09 o   0.5184E-02
   0   5  12       88.66       86.14       10.61 o   0.8118E-02
   1   5  12       95.89      125.34       11.59 o   0.6693E-02
   2   5  12       77.94       67.91       10.59 o   0.8298E-02
   3   5  12       34.57       42.96       15.54 o   0.4067E-02
  -4   6  12       23.85       18.19       49.38 o   0.1015E-03
  -3   6  12       39.51       29.76       10.38 o   0.8980E-02
  -2   6  12       15.02       30.74       13.32 o   0.5550E-02
  -1   6  12       23.29       30.82       17.20 o   0.3345E-02
   0   6  12       69.47       83.40       11.00 o   0.7662E-02
   1   6  12       48.43       40.02       14.16 o   0.4873E-02
   2   6  12       17.95       24.60       16.54 o   0.3623E-02
   3   6  12       13.97       17.44       27.89 o   0.1283E-02
  -4   7  12       20.48       14.51       47.53 o   0.9404E-04
  -3   7  12       26.18       23.91       11.11 o   0.7935E-02
  -2   7  12       27.55       31.73       10.75 o   0.8409E-02
  -1   7  12        9.07       18.07       11.88 o   0.7003E-02
   0   7  12       50.83       53.44       11.73 o   0.6969E-02
   1   7  12       48.43       35.32       15.49 o   0.4095E-02
   2   7  12       28.03       17.80       11.75 o   0.7119E-02
  -3   8  12        7.63       28.93       12.17 o   0.6645E-02
  -2   8  12       35.25       43.47       11.82 o   0.6931E-02
  -1   8  12       46.58       42.56       12.16 o   0.6544E-02
   0   8  12       37.58       32.52       12.53 o   0.6222E-02
   1   8  12       16.98       39.78       24.75 o   0.1624E-02
   2   8  12       36.86       23.31       19.51 o   0.2605E-02
  -3   9  12       34.21       27.51       16.86 o   0.3476E-02
  -2   9  12       55.33       36.44       13.15 o   0.5626E-02
  -1   9  12       58.46       53.02       13.85 o   0.5044E-02
   0   9  12       36.94       37.29       13.01 o   0.5768E-02
   1 -14  13       31.56       16.04       19.51 o   0.2610E-02
   2 -14  13        8.67       11.88       14.25 o   0.4896E-02
  -1 -13  13       -7.47        8.06       18.51 o   0.2261E-03
   0 -13  13       18.07       10.44       20.93 o   0.2275E-02
   1 -13  13        7.63       16.78       13.20 o   0.5691E-02
   2 -13  13       10.89       17.02       12.02 o   0.6851E-02
   3 -13  13        6.02        9.77       16.62 o   0.2261E-03
  -2 -12  13       11.32        5.57       24.78 o   0.1914E-03
  -1 -12  13        5.62       10.32        9.80 o   0.1032E-01
   0 -12  13       21.92       15.49       26.17 o   0.1457E-02
   1 -12  13       10.44       17.69       14.90 o   0.4471E-02
   2 -12  13        6.55       14.39        8.70 o   0.1298E-01
   3 -12  13        1.20       10.44        5.32 o   0.4421E-03
  -2 -11  13       15.42       11.71       16.64 o   0.3594E-02
  -1 -11  13        9.24        8.87       12.40 o   0.6460E-02
   0 -11  13       27.83       25.21       13.50 o   0.5405E-02
   1 -11  13       17.53       27.44       14.47 o   0.4717E-02
   2 -11  13       13.83       19.20       12.35 o   0.6475E-02
   3 -11  13       10.92       18.70       16.08 o   0.3842E-02
   4 -11  13        5.06        6.07       14.35 o   0.2548E-03
  -3 -10  13       11.40        7.71       13.59 o   0.5388E-02
  -2 -10  13       19.35       16.91       17.42 o   0.3276E-02
  -1 -10  13       20.16       25.10       17.00 o   0.3429E-02
   0 -10  13       28.03       37.69        9.73 o   0.1016E-01
   1 -10  13       40.11       47.27        8.50 o   0.1293E-01
   2 -10  13       36.76       41.56        7.95 o   0.1478E-01
   3 -10  13       36.68       31.49       10.35 o   0.9028E-02
   4 -10  13       15.34       14.52       20.07 o   0.2473E-02
  -3  -9  13        4.18       11.82        7.57 o   0.1715E-01
  -2  -9  13       35.09       27.09        9.74 o   0.1020E-01
  -1  -9  13       72.68       65.23       10.20 o   0.8921E-02
   0  -9  13       71.39       55.39        9.95 o   0.9431E-02
   1  -9  13       74.25       75.13        7.90 o   0.1399E-01
   2  -9  13       75.70       82.54        8.38 o   0.1250E-01
   3  -9  13       83.30       68.35       10.98 o   0.7734E-02
   4  -9  13       45.69       28.87       13.33 o   0.5514E-02
  -3  -8  13        7.63       12.70        9.28 o   0.1146E-01
  -2  -8  13       42.24       41.64        9.00 o   0.1166E-01
  -1  -8  13       74.36       67.95        9.65 o   0.9870E-02
   0  -8  13       97.73       92.10       10.67 o   0.7955E-02
   1  -8  13       75.02       73.19        7.66 o   0.1483E-01
   2  -8  13      183.34      188.78       11.48 o   0.6272E-02
   3  -8  13       66.19       56.61       10.12 o   0.9155E-02
   4  -8  13       39.11       37.51       13.20 o   0.5606E-02
  -4  -7  13        3.85        9.50       12.91 o   0.2398E-03
  -3  -7  13        8.11       18.28        8.99 o   0.1213E-01
  -2  -7  13       32.52       32.97        7.99 o   0.1482E-01
  -1  -7  13       71.79       64.80       11.42 o   0.7229E-02
   0  -7  13       88.42       97.11        9.93 o   0.9068E-02
   1  -7  13      112.70      102.56        8.24 o   0.1230E-01
   2  -7  13       56.52       61.55        7.56 o   0.1561E-01
   3  -7  13       69.10       74.21        8.72 o   0.1181E-01
   4  -7  13       30.36       42.49       12.72 o   0.6023E-02
  -4  -6  13       41.68        8.09       18.07 o   0.3044E-02
  -3  -6  13        7.31       26.40        7.93 o   0.1537E-01
  -2  -6  13       39.43       30.80        8.15 o   0.1427E-01
  -1  -6  13       93.60       81.78       11.76 o   0.6723E-02
   0  -6  13       72.68       84.95        9.00 o   0.1101E-01
   1  -6  13       80.81       80.40        7.45 o   0.1531E-01
   2  -6  13       20.33       23.24       11.58 o   0.7335E-02
   3  -6  13       56.42       64.43        8.09 o   0.1377E-01
   4  -6  13       26.02       38.73       12.55 o   0.6201E-02
   5  -6  13        5.54       11.30       15.71 o   0.2328E-03
  -4  -5  13        1.45       11.47        7.32 o   0.2801E-03
  -3  -5  13       27.71       26.53        7.79 o   0.1571E-01
  -2  -5  13       74.28       69.23        8.90 o   0.1141E-01
  -1  -5  13       63.96       84.85       10.56 o   0.8266E-02
   0  -5  13       96.29       94.85        9.43 o   0.9917E-02
   1  -5  13      139.67      130.45        9.50 o   0.9259E-02
   2  -5  13       60.86       73.42        7.32 o   0.1622E-01
   3  -5  13       31.56       44.81        7.35 o   0.1710E-01
   4  -5  13       32.93       36.74       12.71 o   0.6041E-02
   5  -5  13       25.06       13.73       19.03 o   0.2746E-02
  -4  -4  13       16.38       21.37       26.22 o   0.1450E-02
  -3  -4  13       33.01       36.68        7.80 o   0.1543E-01
  -2  -4  13       85.61       91.17        8.86 o   0.1117E-01
  -1  -4  13      145.28      150.53       12.78 o   0.5446E-02
   0  -4  13      245.58      238.79       12.57 o   0.5093E-02
   1  -4  13      162.72      157.52        8.95 o   0.9788E-02
   2  -4  13      162.86      165.51        9.47 o   0.8854E-02
   3  -4  13      102.30       99.91        9.05 o   0.1057E-01
   4  -4  13       46.74       43.32       13.10 o   0.5666E-02
   5  -4  13       44.57       24.29       20.00 o   0.2480E-02
  -4  -3  13       12.53       28.42       22.24 o   0.2012E-02
  -3  -3  13       59.39       48.93        7.53 o   0.1596E-01
  -2  -3  13      126.48      127.90       11.76 o   0.6445E-02
  -1  -3  13      175.15      191.62       13.38 o   0.4854E-02
   0  -3  13      352.63      333.59       14.15 o   0.3819E-02
   1  -3  13      246.13      240.71       10.05 o   0.7153E-02
   2  -3  13      213.02      228.64       10.39 o   0.7015E-02
   3  -3  13      113.33      125.67        9.22 o   0.9919E-02
   4  -3  13       54.37       59.00       13.35 o   0.5410E-02
   5  -3  13       22.41       28.78       36.71 o   0.7405E-03
  -5  -2  13       30.36        7.31       17.59 o   0.3216E-02
  -4  -2  13        9.03       17.19       14.29 o   0.4863E-02
  -3  -2  13       85.53       89.36        8.00 o   0.1338E-01
  -2  -2  13       82.80       82.15        8.49 o   0.1217E-01
  -1  -2  13      133.47      144.88       17.83 o   0.2968E-02
   0  -2  13      233.33      218.27       15.25 o   0.3744E-02
   1  -2  13      361.43      350.91       11.48 o   0.5059E-02
   2  -2  13      157.90      167.92        9.45 o   0.8890E-02
   3  -2  13       75.17       91.46        8.51 o   0.1206E-01
   4  -2  13       39.75       50.96       13.29 o   0.5495E-02
  -5  -1  13       -9.03        8.15       16.82 o   0.3525E-02
  -4  -1  13       11.81       18.02       16.94 o   0.3466E-02
  -3  -1  13       53.48       57.63        8.81 o   0.1188E-01
  -2  -1  13       60.15       63.32        7.98 o   0.1411E-01
  -1  -1  13      117.93       98.36       11.86 o   0.6488E-02
   0  -1  13      111.55      117.35       12.31 o   0.6011E-02
   1  -1  13      127.45      144.69        8.28 o   0.1147E-01
   2  -1  13      110.92      114.33        8.69 o   0.1109E-01
   3  -1  13       37.78       44.34        7.82 o   0.1520E-01
   4  -1  13       45.21       44.95       13.52 o   0.5327E-02
  -5   0  13        3.98        7.57       11.10 o   0.3348E-03
  -4   0  13       22.41       22.70       24.82 o   0.1617E-02
  -3   0  13       31.64       30.43        7.69 o   0.1602E-01
  -2   0  13       99.42      100.02        9.18 o   0.1033E-01
  -1   0  13       73.60       80.46       10.65 o   0.8145E-02
   0   0  13       76.01       82.66       11.42 o   0.7137E-02
   1   0  13       67.31       68.13        7.14 o   0.1696E-01
   2   0  13       79.41       75.38        8.01 o   0.1363E-01
   3   0  13       52.81       42.85        8.47 o   0.1301E-01
   4   0  13       16.14       23.12       20.52 o   0.2362E-02
  -5   1  13        5.78        8.16       14.64 o   0.2799E-03
  -4   1  13       43.37       27.29       14.13 o   0.4921E-02
  -3   1  13       43.37       48.69        8.15 o   0.1394E-01
  -2   1  13      121.59      104.73       10.06 o   0.8685E-02
  -1   1  13      162.50      156.79       13.72 o   0.4755E-02
   0   1  13       98.42       84.07       12.61 o   0.5889E-02
   1   1  13      151.49      141.44        9.02 o   0.9899E-02
   2   1  13       95.40      100.95        8.69 o   0.1138E-01
   3   1  13       68.18       62.54       10.53 o   0.8437E-02
   4   1  13        1.04       14.65        5.20 o   0.4003E-03
  -4   2  13       21.92       27.94       44.13 o   0.1168E-03
  -3   2  13       66.98       67.45        9.04 o   0.1116E-01
  -2   2  13      122.07      135.97       10.25 o   0.8159E-02
  -1   2  13      236.02      195.89       12.90 o   0.5053E-02
   0   2  13      192.50      195.50       15.43 o   0.3749E-02
   1   2  13      153.42      161.08        9.36 o   0.9113E-02
   2   2  13      113.57      133.17        9.49 o   0.9377E-02
   3   2  13       73.00       84.45       12.40 o   0.6110E-02
   4   2  13       63.36       24.54       22.65 o   0.1934E-02
  -4   3  13       24.09       19.75       46.26 o   0.4669E-03
  -3   3  13       60.59       70.87       11.73 o   0.6864E-02
  -2   3  13      140.10      114.16       12.74 o   0.5601E-02
  -1   3  13      177.62      166.55       13.43 o   0.4887E-02
   0   3  13      194.79      219.17       16.27 o   0.3370E-02
   1   3  13      120.62      140.63       11.97 o   0.6210E-02
   2   3  13      100.34      102.99       10.91 o   0.7582E-02
   3   3  13       54.61       64.77       12.33 o   0.6283E-02
  -4   4  13        9.40       18.15       28.59 o   0.1193E-03
  -3   4  13       28.31       29.87       11.89 o   0.6913E-02
  -2   4  13       85.77       78.86       10.11 o   0.8919E-02
  -1   4  13       72.70       70.07       10.19 o   0.8910E-02
   0   4  13      143.95      118.25       15.93 o   0.3697E-02
   1   4  13       92.39       84.84       15.17 o   0.4155E-02
   2   4  13       74.08       62.88       10.70 o   0.8169E-02
   3   4  13       24.81       29.73       14.87 o   0.4464E-02
  -4   5  13       12.77       14.48       34.03 o   0.1144E-03
  -3   5  13        8.43       16.37       13.88 o   0.5149E-02
  -2   5  13       28.43       24.16        9.19 o   0.1147E-01
  -1   5  13       59.27       59.72       10.34 o   0.8785E-02
   0   5  13       29.75       36.49       12.88 o   0.5898E-02
   1   5  13       34.09       28.97       14.47 o   0.4703E-02
   2   5  13       23.07       28.26       18.86 o   0.2788E-02
   3   5  13       10.36       20.02       22.75 o   0.2077E-03
  -3   6  13        8.11       21.49       11.67 o   0.7252E-02
  -2   6  13       13.97       15.82       15.21 o   0.4291E-02
  -1   6  13       55.17       54.23       11.45 o   0.7274E-02
   0   6  13       31.56       31.15       14.02 o   0.5000E-02
   1   6  13       35.42       24.33       14.43 o   0.4736E-02
   2   6  13        1.85       15.12        5.85 o   0.5594E-03
  -3   7  13        7.87       25.46       12.20 o   0.6621E-02
  -2   7  13       23.77       36.88       22.89 o   0.1895E-02
  -1   7  13       20.72       31.55       21.07 o   0.2237E-02
   0   7  13       52.52       57.90       15.15 o   0.4235E-02
   1   7  13       38.31       39.50       15.54 o   0.4067E-02
  -3   8  13       13.01       21.67       22.31 o   0.2001E-02
  -2   8  13       53.24       39.58       13.00 o   0.5751E-02
  -1   8  13       21.68       36.25       22.47 o   0.1967E-02
   0   8  13       42.88       42.37       20.24 o   0.2414E-02
   0 -13  14        7.47        4.98       19.85 o   0.1966E-03
   1 -13  14        1.45        8.71        8.50 o   0.2077E-03
   2 -13  14        9.03        6.56       14.74 o   0.4587E-02
  -1 -12  14       -5.78        8.51       15.34 o   0.2548E-03
   0 -12  14        7.95       10.89       15.81 o   0.3986E-02
   1 -12  14       25.14        9.94       12.14 o   0.6709E-02
   2 -12  14       26.50       14.04       10.20 o   0.9433E-02
   3 -12  14       17.35        4.97       27.80 o   0.1292E-02
  -2 -11  14        1.20        6.28        5.11 o   0.4792E-03
  -1 -11  14       16.26       13.39       22.17 o   0.2028E-02
   0 -11  14       17.83       19.22       24.54 o   0.1655E-02
   1 -11  14       17.75       25.99       19.36 o   0.2651E-02
   2 -11  14       25.39       21.49        8.91 o   0.1221E-01
   3 -11  14       -1.37       12.01        5.65 o   0.4435E-03
  -3 -10  14      -10.12        5.08       19.36 o   0.2663E-02
  -2 -10  14       16.62       16.17       16.93 o   0.3466E-02
  -1 -10  14       -2.41       14.40        7.44 o   0.4515E-03
   0 -10  14       53.85       35.05       14.54 o   0.4626E-02
   1 -10  14       48.51       44.98       11.48 o   0.7296E-02
   2 -10  14       48.23       44.10        9.09 o   0.1140E-01
   3 -10  14       26.68       31.64       10.24 o   0.9254E-02
  -3  -9  14        6.99        8.14       10.26 o   0.9435E-02
  -2  -9  14       31.96       17.90        9.90 o   0.9949E-02
  -1  -9  14       21.68       29.54       23.06 o   0.1870E-02
   0  -9  14       52.64       31.12       13.23 o   0.5579E-02
   1  -9  14       93.88       89.52       12.07 o   0.6375E-02
   2  -9  14       56.01       40.29        9.70 o   0.1008E-01
   3  -9  14       37.10       36.52       10.77 o   0.8323E-02
   4  -9  14       14.70       20.58       27.10 o   0.1358E-02
  -3  -8  14        1.20        8.74        3.88 o   0.8289E-03
  -2  -8  14        1.20       18.39        3.78 o   0.8751E-03
  -1  -8  14       19.03       40.32       19.68 o   0.2557E-02
   0  -8  14       35.54       44.91       11.34 o   0.7498E-02
   1  -8  14       37.95       37.61        8.14 o   0.1418E-01
   2  -8  14       50.06       50.09        8.21 o   0.1368E-01
   3  -8  14       31.68       41.33       10.12 o   0.9375E-02
   4  -8  14        0.80       17.14        2.38 o   0.4568E-03
  -3  -7  14        4.90        8.82        7.30 o   0.1848E-01
  -2  -7  14       42.28       27.92       11.17 o   0.7783E-02
  -1  -7  14       24.57       36.95       10.22 o   0.9251E-02
   0  -7  14       46.02       48.78       11.33 o   0.7473E-02
   1  -7  14       13.49       12.66       10.24 o   0.9416E-02
   2  -7  14       72.76       71.43        8.25 o   0.1303E-01
   3  -7  14       31.20       34.70        9.87 o   0.9884E-02
   4  -7  14      -12.29       13.05       16.50 o   0.3655E-02
  -4  -6  14       12.77        6.61       24.20 o   0.1704E-02
  -3  -6  14       27.95       19.01       10.82 o   0.8375E-02
  -2  -6  14       40.72       31.81       10.48 o   0.8801E-02
  -1  -6  14       53.48       47.53       11.33 o   0.7460E-02
   0  -6  14       64.09       69.40       11.89 o   0.6696E-02
   1  -6  14       72.52       66.41       10.16 o   0.8982E-02
   2  -6  14       34.16       36.92        7.42 o   0.1696E-01
   3  -6  14       36.50       41.21        9.72 o   0.1010E-01
   4  -6  14       17.83       20.57       21.87 o   0.2082E-02
  -4  -5  14       33.01        7.84       18.55 o   0.2891E-02
  -3  -5  14       32.28       26.28       10.39 o   0.8999E-02
  -2  -5  14       35.54       45.89       10.15 o   0.9272E-02
  -1  -5  14       91.79      104.74       12.36 o   0.6047E-02
   0  -5  14      106.13      106.58       12.79 o   0.5651E-02
   1  -5  14      158.04      138.81       10.70 o   0.7448E-02
   2  -5  14       71.02       88.03        8.06 o   0.1333E-01
   3  -5  14       53.29       53.11        8.70 o   0.1222E-01
   4  -5  14       49.79       42.71       13.71 o   0.5182E-02
  -4  -4  14      -11.32       10.67       20.15 o   0.2456E-02
  -3  -4  14       34.21       29.91       10.60 o   0.8633E-02
  -2  -4  14       56.38       65.36       10.57 o   0.8407E-02
  -1  -4  14      134.19      134.11       13.38 o   0.5078E-02
   0  -4  14      146.24      134.82       20.96 o   0.2183E-02
   1  -4  14      195.75      187.41       11.16 o   0.6551E-02
   2  -4  14      137.18      129.48        9.48 o   0.9320E-02
   3  -4  14       84.95       86.85        9.36 o   0.1018E-01
   4  -4  14       39.75       51.40       13.24 o   0.5529E-02
  -4  -3  14       29.15       18.38       16.62 o   0.3588E-02
  -3  -3  14       35.66       24.36       13.01 o   0.5803E-02
  -2  -3  14       66.25       56.00       10.91 o   0.7942E-02
  -1  -3  14       98.78       96.71       17.59 o   0.3111E-02
   0  -3  14      173.58      193.32       14.91 o   0.4007E-02
   1  -3  14       99.20      117.19        9.17 o   0.1018E-01
   2  -3  14      107.40       91.62        8.90 o   0.1097E-01
   3  -3  14       83.26       75.36        9.62 o   0.9801E-02
   4  -3  14       46.02       42.87       13.32 o   0.5487E-02
  -4  -2  14       12.53       16.84       19.29 o   0.2676E-02
  -3  -2  14       10.72       21.50       11.98 o   0.6881E-02
  -2  -2  14       24.81       48.55       12.77 o   0.5966E-02
  -1  -2  14       60.95       61.59       10.74 o   0.8167E-02
   0  -2  14      102.27      103.20       12.78 o   0.5672E-02
   1  -2  14       78.60       81.96        8.69 o   0.1172E-01
   2  -2  14       47.94       50.20        7.49 o   0.1620E-01
   3  -2  14       42.79       50.63        8.59 o   0.1261E-01
   4  -2  14       13.57       21.71       18.00 o   0.3069E-02
  -4  -1  14       13.49        9.18       20.16 o   0.2453E-02
  -3  -1  14       39.03       44.89       10.52 o   0.8662E-02
  -2  -1  14       27.10       38.47        9.28 o   0.1111E-01
  -1  -1  14       55.77       54.17       10.86 o   0.8051E-02
   0  -1  14       38.07       51.80       11.07 o   0.7818E-02
   1  -1  14       87.39       78.85        9.01 o   0.1098E-01
   2  -1  14       42.40       51.00        7.63 o   0.1570E-01
   3  -1  14       27.22       31.14        9.73 o   0.1022E-01
   4  -1  14        2.41       14.36        9.07 o   0.3039E-03
  -4   0  14        6.02       14.53       20.96 o   0.1422E-03
  -3   0  14       20.60       43.44       17.49 o   0.3227E-02
  -2   0  14       62.64       75.29       10.99 o   0.7739E-02
  -1   0  14       64.09       62.90       11.50 o   0.7159E-02
   0   0  14       92.88      115.29       12.78 o   0.5651E-02
   1   0  14       85.17      104.70        9.31 o   0.1011E-01
   2   0  14       74.44       81.59        8.52 o   0.1216E-01
   3   0  14       16.62       21.34       15.85 o   0.3947E-02
   4   0  14       14.21       23.54       30.35 o   0.1601E-03
  -4   1  14       19.51       20.26       37.73 o   0.7015E-03
  -3   1  14       40.84       42.84       11.28 o   0.7584E-02
  -2   1  14      109.86       97.43       12.35 o   0.6046E-02
  -1   1  14      101.43      129.65       12.95 o   0.5456E-02
   0   1  14      142.51      145.13       14.57 o   0.4311E-02
   1   1  14      143.11      154.40       12.95 o   0.5312E-02
   2   1  14      117.91      116.64        9.91 o   0.8820E-02
   3   1  14       53.36       45.09       11.00 o   0.7916E-02
  -4   2  14       14.94       20.45       35.28 o   0.1245E-03
  -3   2  14       25.90       39.59       11.43 o   0.7436E-02
  -2   2  14       64.17       75.13        9.33 o   0.1046E-01
  -1   2  14      146.48      145.20       14.48 o   0.4355E-02
   0   2  14      125.88      107.70       14.82 o   0.4267E-02
   1   2  14      132.51      120.43       15.93 o   0.3701E-02
   2   2  14      100.58      104.25       11.22 o   0.7199E-02
   3   2  14       35.09       59.08       11.72 o   0.6982E-02
  -4   3  14       44.57       11.01       25.30 o   0.1557E-02
  -3   3  14       38.55       30.63       12.89 o   0.5885E-02
  -2   3  14       42.48       42.30        9.28 o   0.1100E-01
  -1   3  14       53.24       70.82       12.35 o   0.6243E-02
   0   3  14       66.49       70.62       13.57 o   0.5204E-02
   1   3  14       67.94       60.61       15.44 o   0.4071E-02
   2   3  14       22.49       40.91       21.36 o   0.2173E-02
   3   3  14       22.16       38.22       29.12 o   0.1174E-02
  -3   4  14        3.37       15.90        9.18 o   0.4148E-03
  -2   4  14       32.52       33.77        9.72 o   0.1018E-01
  -1   4  14       23.61       28.96       24.03 o   0.1723E-02
   0   4  14       30.60       28.68       13.54 o   0.5361E-02
   1   4  14       32.89       31.46       14.87 o   0.4453E-02
   2   4  14       11.00       23.68       14.64 o   0.4622E-02
  -3   5  14        0.88       10.46        2.03 o   0.6322E-03
  -2   5  14       43.61       37.48       11.28 o   0.7591E-02
  -1   5  14       23.73       24.67       25.58 o   0.1523E-02
   0   5  14       23.61       28.79       28.35 o   0.1240E-02
   1   5  14        8.07       19.29       15.68 o   0.4041E-02
   2   5  14       27.83       22.80       15.46 o   0.4140E-02
  -3   6  14       23.05       20.37       21.95 o   0.2066E-02
  -2   6  14       22.65       23.09       21.29 o   0.2194E-02
  -1   6  14       62.28       54.71       14.75 o   0.4461E-02
   0   6  14       47.82       46.51       15.32 o   0.4169E-02
   1   6  14       38.79       26.28       15.47 o   0.4122E-02
  -2   7  14       26.50       23.86       14.61 o   0.4630E-02
  -1   7  14       64.57       44.76       20.48 o   0.2352E-02
   0   7  14       56.38       50.03       21.68 o   0.2100E-02
   0 -12  15       29.87        9.09       19.76 o   0.2551E-02
   1 -12  15       12.77       10.97       26.66 o   0.1864E-03
  -1 -11  15       19.27       11.04       31.03 o   0.1037E-02
   0 -11  15        3.98       17.48       11.18 o   0.3296E-03
   1 -11  15        6.34       17.90       11.71 o   0.7218E-02
   2 -11  15       13.01       23.02       16.20 o   0.3782E-02
  -2 -10  15       24.57        6.84       17.11 o   0.3402E-02
  -1 -10  15        4.94       10.58       12.17 o   0.3457E-03
   0 -10  15       26.62       28.51       13.75 o   0.5209E-02
   1 -10  15       40.60       23.13       14.39 o   0.4756E-02
   2 -10  15       20.00       24.39       19.75 o   0.2548E-02
   3 -10  15        7.71       17.57       18.26 o   0.2398E-03
  -2  -9  15       21.92       12.54       24.27 o   0.1693E-02
  -1  -9  15        0.36       12.95        2.47 o   0.4237E-03
   0  -9  15       16.74       18.37       21.40 o   0.2175E-02
   1  -9  15       10.96       25.38       17.81 o   0.3129E-02
   2  -9  15       18.79       27.47       17.24 o   0.3333E-02
   3  -9  15        0.96       14.99        2.01 o   0.6440E-03
  -3  -8  15       -5.06        6.75       12.81 o   0.3200E-03
  -2  -8  15       19.15       12.00       21.91 o   0.2076E-02
  -1  -8  15       26.74       22.28       12.60 o   0.6195E-02
   0  -8  15       12.05        7.40       17.50 o   0.3255E-02
   1  -8  15       41.20       50.67       13.75 o   0.5144E-02
   2  -8  15       12.09       22.50       11.51 o   0.7442E-02
   3  -8  15       10.30       11.44       12.53 o   0.6320E-02
  -3  -7  15       12.41        8.38       15.26 o   0.4278E-02
  -2  -7  15       13.01       15.79       16.55 o   0.3628E-02
  -1  -7  15       18.67       28.90       20.97 o   0.2261E-02
   0  -7  15       38.79       41.21       12.62 o   0.6101E-02
   1  -7  15       19.76       26.84       29.23 o   0.1167E-02
   2  -7  15       40.52       34.98        8.52 o   0.1303E-01
   3  -7  15       29.09       24.81       10.19 o   0.9380E-02
  -3  -6  15        8.55       10.44       12.44 o   0.6416E-02
  -2  -6  15       33.01       31.85       11.43 o   0.7458E-02
  -1  -6  15       52.52       44.58       12.18 o   0.6504E-02
   0  -6  15       95.40       77.17       14.14 o   0.4759E-02
   1  -6  15       35.90       47.53       12.56 o   0.6152E-02
   2  -6  15       40.19       55.04        8.30 o   0.1339E-01
   3  -6  15       43.73       53.06       10.70 o   0.8327E-02
   4  -6  15       57.10       20.30       21.20 o   0.2207E-02
  -3  -5  15       10.12       16.55       16.86 o   0.3498E-02
  -2  -5  15       31.80       38.94       10.91 o   0.8127E-02
  -1  -5  15       61.19       55.08       12.10 o   0.6534E-02
   0  -5  15       48.18       94.14       16.62 o   0.3498E-02
   1  -5  15       64.81       92.86       10.85 o   0.7827E-02
   2  -5  15       72.71       78.85        8.94 o   0.1121E-01
   3  -5  15       71.67       61.45       11.19 o   0.7529E-02
   4  -5  15      -13.25       25.24       23.94 o   0.1738E-02
  -3  -4  15       30.60       16.61       14.21 o   0.4894E-02
  -2  -4  15       18.91       30.99       17.97 o   0.3070E-02
  -1  -4  15       77.58       73.85       17.59 o   0.3141E-02
   0  -4  15       56.26       63.20       12.36 o   0.6259E-02
   1  -4  15       66.65       69.05       10.78 o   0.8053E-02
   2  -4  15       80.13       75.96        9.05 o   0.1094E-01
   3  -4  15       41.74       46.73       10.28 o   0.9034E-02
  -3  -3  15       -6.50       16.30       12.52 o   0.6325E-02
  -2  -3  15       36.14       25.94       14.70 o   0.4563E-02
  -1  -3  15       47.46       53.47       11.60 o   0.7127E-02
   0  -3  15       45.17       42.49       11.51 o   0.7284E-02
   1  -3  15       41.84       44.61        9.98 o   0.9573E-02
   2  -3  15       41.97       38.98        8.06 o   0.1442E-01
   3  -3  15       11.32       25.64       12.92 o   0.5910E-02
  -3  -2  15       21.20       14.20       24.86 o   0.1613E-02
  -2  -2  15       23.13       27.73       19.20 o   0.2693E-02
  -1  -2  15       40.35       34.27       11.33 o   0.7554E-02
   0  -2  15       59.27       64.69       12.53 o   0.6085E-02
   1  -2  15       53.48       43.16       13.12 o   0.5637E-02
   2  -2  15       27.22       30.01        7.74 o   0.1585E-01
   3  -2  15        8.79       15.66       11.56 o   0.7407E-02
  -4  -1  15        4.34       12.54       18.40 o   0.1329E-03
  -3  -1  15       13.49       23.80       18.75 o   0.2827E-02
  -2  -1  15       40.35       33.61       10.74 o   0.8384E-02
  -1  -1  15       67.58       64.40       12.18 o   0.6405E-02
   0  -1  15      113.96       85.49       14.82 o   0.4321E-02
   1  -1  15       93.36       79.45       15.01 o   0.4246E-02
   2  -1  15       31.02       28.95        9.39 o   0.1095E-01
   3  -1  15       41.74       39.14       10.66 o   0.8472E-02
  -4   0  15        7.95        9.57       23.53 o   0.1490E-03
  -3   0  15       38.07       35.39       13.97 o   0.5018E-02
  -2   0  15       48.67       54.30       11.34 o   0.7435E-02
  -1   0  15      103.11       83.51       13.73 o   0.5010E-02
   0   0  15      129.50      110.26       15.51 o   0.3914E-02
   1   0  15       81.43      113.33       15.60 o   0.3901E-02
   2   0  15       42.96       61.84       11.24 o   0.7533E-02
   3   0  15       38.19       42.08       10.74 o   0.8335E-02
  -4   1  15        5.06       10.42       19.87 o   0.1329E-03
  -3   1  15       22.65       25.34       25.69 o   0.1509E-02
  -2   1  15       81.67       64.79       12.53 o   0.6048E-02
  -1   1  15       58.54       58.50       12.78 o   0.5880E-02
   0   1  15       95.04       93.26       14.96 o   0.4246E-02
   1   1  15      109.62      106.08       16.82 o   0.3374E-02
   2   1  15       81.91       83.74       11.49 o   0.7034E-02
   3   1  15       16.94       26.37       18.60 o   0.2869E-02
  -3   2  15       12.41       17.48       17.41 o   0.3282E-02
  -2   2  15       24.45       32.00       10.92 o   0.8159E-02
  -1   2  15       30.36       43.09       12.44 o   0.6292E-02
   0   2  15       55.65       44.51       14.17 o   0.4851E-02
   1   2  15       62.64       42.94       15.77 o   0.3933E-02
   2   2  15       52.04       52.08       12.25 o   0.6412E-02
  -3   3  15       14.29       15.16       15.22 o   0.4288E-02
  -2   3  15       16.38       17.79       18.37 o   0.2948E-02
  -1   3  15       34.09       23.45       13.41 o   0.5476E-02
   0   3  15       19.88       24.66       24.86 o   0.1612E-02
   1   3  15       21.32       20.35       27.11 o   0.1356E-02
   2   3  15        7.83       18.87       16.05 o   0.3155E-03
  -3   4  15       20.48       17.91       19.12 o   0.2720E-02
  -2   4  15       30.72       17.77       12.81 o   0.6013E-02
  -1   4  15       46.02       26.14       14.49 o   0.4685E-02
   0   4  15       46.02       20.70       15.01 o   0.4375E-02
   1   4  15       37.70       27.56       14.77 o   0.4517E-02
  -3   5  15       13.73       12.40       22.55 o   0.1961E-02
  -2   5  15       30.60       33.40       13.26 o   0.5571E-02
  -1   5  15       31.68       38.92       14.44 o   0.4706E-02
   0   5  15       17.59       28.98       24.91 o   0.1604E-02
   1   5  15       20.48       25.76       35.09 o   0.8102E-03
  -1   6  15       38.31       37.08       18.55 o   0.2871E-02
  -1 -10  16       35.17        6.88       17.83 o   0.3129E-02
   0 -10  16       -0.96       10.97        3.19 o   0.2548E-03
   1 -10  16       -9.52       12.70       16.44 o   0.3682E-02
   2 -10  16       -9.88       10.55       20.67 o   0.2398E-03
  -2  -9  16       14.21        6.65       25.91 o   0.1488E-02
  -1  -9  16       -1.81        3.88        6.70 o   0.4171E-03
   0  -9  16       33.25       21.99       13.88 o   0.5113E-02
   1  -9  16       -4.34       12.48       13.49 o   0.2471E-03
   2  -9  16        9.32        8.64       14.85 o   0.4519E-02
  -2  -8  16       10.96        9.56       16.83 o   0.3516E-02
  -1  -8  16       20.24       15.60       23.98 o   0.1734E-02
   0  -8  16        9.03       15.35       16.14 o   0.3818E-02
   1  -8  16       21.68       20.79       32.46 o   0.9473E-03
   2  -8  16       13.57       21.58       17.66 o   0.3187E-02
   3  -8  16        6.14       10.35       11.67 o   0.7297E-02
  -3  -7  16       -6.02        6.98       13.73 o   0.3314E-03
  -2  -7  16       25.42       12.39       12.60 o   0.6225E-02
  -1  -7  16       38.91       30.30       13.57 o   0.5328E-02
   0  -7  16       26.86       17.77       13.62 o   0.5327E-02
   1  -7  16       56.50       43.62       15.37 o   0.4136E-02
   2  -7  16       50.53       43.34       10.48 o   0.8700E-02
   3  -7  16       30.03       22.90       11.46 o   0.7455E-02
  -3  -6  16      -18.55        8.56       23.25 o   0.1845E-02
  -2  -6  16        5.18       16.08       10.54 o   0.4834E-03
  -1  -6  16       23.25       31.01       24.11 o   0.1712E-02
   0  -6  16       60.71       45.77       18.07 o   0.3009E-02
   1  -6  16       36.50       46.30       14.58 o   0.4600E-02
   2  -6  16       43.00       49.67       10.14 o   0.9243E-02
   3  -6  16       23.85       28.52       20.87 o   0.2282E-02
  -3  -5  16       10.36        7.69       14.06 o   0.5033E-02
  -2  -5  16        5.66       21.63       10.62 o   0.8737E-02
  -1  -5  16       22.65       26.09       29.90 o   0.1115E-02
   0  -5  16       25.42       39.02       13.21 o   0.5612E-02
   1  -5  16       38.79       46.09       14.77 o   0.4480E-02
   2  -5  16       22.59       34.13       18.29 o   0.2960E-02
   3  -5  16       27.47       30.28       10.01 o   0.9666E-02
  -3  -4  16      -17.59        8.30       21.82 o   0.2095E-02
  -2  -4  16        9.40       20.30       17.45 o   0.3264E-02
  -1  -4  16        1.81       19.25        6.00 o   0.5208E-03
   0  -4  16       33.49       30.40       13.00 o   0.5797E-02
   1  -4  16       26.14       25.22       13.85 o   0.5139E-02
   2  -4  16       27.83       23.21        9.54 o   0.1067E-01
   3  -4  16       29.33       22.90       10.31 o   0.9166E-02
  -3  -3  16        4.22       10.04        8.42 o   0.1394E-01
  -2  -3  16        7.23       16.18       11.81 o   0.7100E-02
  -1  -3  16       37.82       35.85       12.48 o   0.6260E-02
   0  -3  16       16.50       27.33       20.17 o   0.2444E-02
   1  -3  16       12.53       23.48       19.96 o   0.2498E-02
   2  -3  16        8.59       16.58       12.75 o   0.6098E-02
   3  -3  16       -2.17       19.05        6.14 o   0.5960E-03
  -3  -2  16        7.95       12.23       18.27 o   0.2471E-03
  -2  -2  16       36.38       25.23       12.11 o   0.6670E-02
  -1  -2  16       53.85       50.05       13.00 o   0.5718E-02
   0  -2  16       51.92       51.55       14.41 o   0.4683E-02
   1  -2  16       10.36       31.51       17.30 o   0.3314E-02
   2  -2  16       55.25       43.04       12.18 o   0.6509E-02
   3  -2  16       27.38       20.91       11.38 o   0.7577E-02
  -3  -1  16       33.25       15.50       17.35 o   0.3298E-02
  -2  -1  16       19.64       32.46       20.86 o   0.2282E-02
  -1  -1  16       66.98       52.19       14.30 o   0.4739E-02
   0  -1  16       87.58       80.47       15.39 o   0.4048E-02
   1  -1  16       52.28       59.23       14.82 o   0.4423E-02
   2  -1  16       59.99       56.52       15.78 o   0.3909E-02
   3  -1  16       33.61       27.41       13.68 o   0.5253E-02
  -3   0  16       34.93       19.63       17.59 o   0.3205E-02
  -2   0  16       35.05       23.46       12.29 o   0.6495E-02
  -1   0  16       52.76       46.65       14.18 o   0.4842E-02
   0   0  16       50.59       69.45       14.52 o   0.4586E-02
   1   0  16       84.68       78.26       16.46 o   0.3563E-02
   2   0  16       42.80       27.10       11.95 o   0.6830E-02
  -3   1  16       34.45       12.34       17.83 o   0.3125E-02
  -2   1  16       21.08       19.97       22.07 o   0.2043E-02
  -1   1  16       22.16       26.12       24.41 o   0.1670E-02
   0   1  16       12.89       31.65       19.79 o   0.2536E-02
   1   1  16       66.61       45.78       16.14 o   0.3750E-02
   2   1  16       36.38       21.32       15.45 o   0.4142E-02
  -2   2  16       -5.42       15.35       10.62 o   0.8764E-02
  -1   2  16       16.26       15.72       21.54 o   0.2148E-02
   0   2  16       18.91       15.93       24.25 o   0.1696E-02
   1   2  16        8.91       17.92       17.50 o   0.3249E-02
  -2   3  16       19.27       16.23       21.69 o   0.2117E-02
  -1   3  16       16.14       16.78       22.12 o   0.2037E-02
   0   3  16       16.98       24.06       24.17 o   0.1705E-02
   1   3  16        9.16       13.31       21.09 o   0.2136E-03
  -2   4  16        7.95       22.27       18.55 o   0.2398E-03
  -1   4  16       24.09       23.53       34.69 o   0.8291E-03
   0   4  16       20.96       27.68       34.61 o   0.8331E-03
   0  -9  17       15.90        9.10       28.18 o   0.1257E-02
   1  -9  17       24.81       12.81       18.55 o   0.2891E-02
  -1  -8  17        2.89        5.26       11.02 o   0.2472E-03
   0  -8  17       49.87       22.14       19.76 o   0.2540E-02
   1  -8  17        1.45       22.63        8.14 o   0.2261E-03
  -1  -7  17        4.34       15.71       10.59 o   0.4012E-03
   0  -7  17       36.86       19.64       15.01 o   0.4383E-02
   1  -7  17       25.78       27.14       14.51 o   0.4687E-02
   2  -7  17       19.51       22.78       34.26 o   0.8503E-03
  -2  -6  17       -1.69        7.75        7.78 o   0.2893E-03
  -1  -6  17        9.40       16.79       18.96 o   0.2712E-03
   0  -6  17       14.33       17.15       21.49 o   0.2156E-02
   1  -6  17        2.41       19.85        8.88 o   0.3172E-03
   2  -6  17       -1.57       23.59        6.29 o   0.4101E-03
  -2  -5  17        8.43        7.42       17.39 o   0.2893E-03
  -1  -5  17        1.20       14.26        5.74 o   0.3794E-03
   0  -5  17        0.96       14.40        2.69 o   0.3583E-03
   1  -5  17       29.39       15.06       14.91 o   0.4454E-02
   2  -5  17        2.09       19.11        6.87 o   0.4589E-03
  -2  -4  17       24.81       13.49       12.73 o   0.6105E-02
  -1  -4  17        6.63       13.63       12.76 o   0.6095E-02
   0  -4  17       -0.96       16.04        2.66 o   0.3675E-03
   1  -4  17       53.00       15.88       15.64 o   0.4039E-02
   2  -4  17        2.53       16.07        9.11 o   0.3164E-03
  -2  -3  17       17.47       19.48       20.96 o   0.2266E-02
  -1  -3  17       16.38       22.24       20.88 o   0.2282E-02
   0  -3  17        7.11       24.20       14.43 o   0.3541E-03
   1  -3  17       23.97       32.52       28.90 o   0.1193E-02
   2  -3  17       10.12       20.57       18.61 o   0.2872E-02
  -2  -2  17       12.41       17.54       17.78 o   0.3147E-02
  -1  -2  17       32.16       39.63       14.05 o   0.4960E-02
   0  -2  17       41.80       36.38       14.81 o   0.4475E-02
   1  -2  17       69.99       47.08       16.48 o   0.3600E-02
   2  -2  17       26.50       27.81       19.27 o   0.2671E-02
  -2  -1  17       18.91       16.32       22.34 o   0.1997E-02
  -1  -1  17       11.81       32.50       18.20 o   0.2993E-02
   0  -1  17       39.39       48.65       15.04 o   0.4322E-02
   1  -1  17       12.89       20.86       21.41 o   0.2173E-02
   2  -1  17       60.71       32.84       20.24 o   0.2414E-02
  -2   0  17       27.71       11.93       15.42 o   0.4174E-02
  -1   0  17       21.56       16.24       26.17 o   0.1456E-02
   0   0  17       23.13       28.54       28.35 o   0.1240E-02
   1   0  17       30.36       16.09       19.27 o   0.2676E-02
  -2   1  17       20.24        8.28       28.71 o   0.1212E-02
  -1   1  17       17.83       11.03       29.01 o   0.1186E-02
   0   1  17       10.84       13.18       23.92 o   0.1966E-03
  -1   2  17        8.91       16.13       21.40 o   0.2020E-03
   0   2  17      -13.97       12.37       23.49 o   0.1809E-02
   0  -5  18       42.88       10.25       19.27 o   0.2676E-02
  -1  -4  18       17.59       12.26       29.23 o   0.1168E-02
   0  -4  18       13.25       17.95       25.01 o   0.1594E-02
  -1  -3  18        6.50       14.75       17.28 o   0.2261E-03
   0  -3  18       29.39       24.77       18.79 o   0.2809E-02
  -1  -2  18       22.89       19.96       34.28 o   0.8492E-03
