# Supplementary material for: Synthesis and structure of two novel trans-platinum complexes
Source: Acta Crystallogr B Struct Sci Cryst Eng Mater. 2023 May 6;79(Pt 3):213–9. doi: 10.1107/S205252062300327X (PMC10245382; doi:10.1107/S205252062300327X)
Supplement: Supplementary file 3 [file b-79-00213-2sup3.hkl]

data_2 
#  DV_PVHNH3Pt4_0m in P2(1)                
_audit_creation_date        "15-11-13"
_audit_creation_method      CRYSTALS 

_cell_length_a                    6.0583(2)
_cell_angle_alpha                 90
_cell_length_b                    12.1949(4)
_cell_angle_beta                  97.302(2)
_cell_length_c                    17.7364(5)
_cell_angle_gamma                 90
loop_
 _symmetry_equiv_pos_as_xyz
 'x,y,z'
 '-x,y+1/2,-z'

# Requested output type does not correspond to refinement type
# Weights cannot be converted

# NOTE Fc on scale of Fo,      0.33754
# Status flags: 
#    o - used in refinement 
#    < - excluded by I/sigmaI cutoff 
#    l - excluded at low resolution  
#    h - excluded at high resolution  
#    x - excluded for another reason  

loop_
_refln_index_h
_refln_index_k
_refln_index_l
_refln_F_squared_meas
_refln_F_squared_calc
_refln_F_squared_sigma
_refln_observed_status
   2   0   0      912.55      982.98       39.47 o
   3   0   0     2174.65     2224.75       58.65 o
   4   0   0      144.03      136.33        4.90 o
   5   0   0     1059.02     1071.93       31.98 o
   6   0   0       62.97       53.83        4.26 o
   7   0   0      348.32      374.96       12.17 o
   8   0   0       50.51       54.55        5.27 o
   9   0   0        2.85        3.06        5.35 <
  10   0   0       23.46       21.04        9.27 <
   1   1   0     9482.52        0.00      527.45 l
   2   1   0      850.23      856.34       23.02 o
   3   1   0     1008.29     1019.28       19.09 o
   4   1   0     2107.81     2120.33       37.60 o
   5   1   0       27.62       28.29        1.97 o
   6   1   0      519.55      543.90       11.79 o
   7   1   0      135.19      132.94        4.66 o
   8   1   0       52.99       52.83        3.74 o
   9   1   0       18.37       21.84        4.60 o
  10   1   0       11.28        9.40        6.43 <
   1   2   0      498.45      459.67       19.76 o
   2   2   0      325.74      321.48        8.08 o
   3   2   0     1349.52     1360.88       25.45 o
   4   2   0      773.41      806.55       14.86 o
   5   2   0      298.63      312.34        6.30 o
   6   2   0      182.26      186.97        5.55 o
   7   2   0      216.35      224.66        6.14 o
   8   2   0       40.18       32.00        3.81 o
   9   2   0       64.70       54.02        5.49 o
   1   3   0      261.66      243.80        7.65 o
   2   3   0      686.04      705.84       16.61 o
   3   3   0      860.47      899.57       15.46 o
   4   3   0      113.44      127.08        3.20 o
   5   3   0      256.80      268.16        5.88 o
   6   3   0       49.05       47.07        2.69 o
   7   3   0       70.66       65.94        3.84 o
   8   3   0      125.58      113.63        5.67 o
   9   3   0       -4.12        1.59        4.55 <
   0   4   0     1212.96     1133.84       48.07 o
   1   4   0      823.87      796.98       21.53 o
   2   4   0      334.69      360.46        7.67 o
   3   4   0      278.44      274.31        5.52 o
   4   4   0      471.44      494.77        9.86 o
   5   4   0       36.82       42.78        2.18 o
   6   4   0      153.90      163.72        4.59 o
   7   4   0      147.39      141.45        5.74 o
   8   4   0       38.48       33.38        4.13 o
   9   4   0       75.47       68.41        5.84 o
   1   5   0     2456.04     2415.01       57.68 o
   2   5   0     1543.42     1623.04       37.09 o
   3   5   0      638.96      618.79       12.13 o
   4   5   0      701.81      713.92       14.19 o
   5   5   0      135.31      147.76        3.99 o
   6   5   0      192.96      200.87        5.33 o
   7   5   0      126.98      124.82        5.22 o
   8   5   0       93.40       91.95        5.17 o
   9   5   0        9.75       11.60        4.96 <
   0   6   0     6019.42     5455.14      236.37 o
   1   6   0      666.40      633.02       15.96 o
   2   6   0     1437.87     1439.90       31.83 o
   3   6   0     1249.64     1225.42       26.48 o
   4   6   0      391.41      385.29        8.26 o
   5   6   0      747.27      748.35       16.35 o
   6   6   0       46.10       39.98        2.84 o
   7   6   0      167.04      177.86        5.50 o
   8   6   0       47.12       48.10        4.34 o
   9   6   0        5.78       12.92        5.90 <
   1   7   0     3592.27     3612.25       84.34 o
   2   7   0      954.35      952.54       21.30 o
   3   7   0      614.62      643.12       13.30 o
   4   7   0     1302.02     1353.11       27.69 o
   5   7   0        1.46        0.51        1.82 <
   6   7   0      397.29      382.58        9.48 o
   7   7   0       64.90       60.09        3.74 o
   8   7   0       35.26       39.04        4.31 o
   9   7   0       21.04       22.98        6.01 o
   0   8   0     2953.41     2890.65      100.78 o
   1   8   0      237.45      230.84        6.20 o
   2   8   0      912.72      932.69       20.47 o
   3   8   0     1101.38     1122.43       23.47 o
   4   8   0      186.37      204.05        4.76 o
   5   8   0      446.21      464.98       10.15 o
   6   8   0       86.55       81.89        3.87 o
   7   8   0       74.67       68.87        4.01 o
   8   8   0       22.92       23.23        4.85 o
   9   8   0       25.63       25.26        6.34 o
   1   9   0      519.68      552.83       12.77 o
   2   9   0      366.68      388.99        8.68 o
   3   9   0      307.58      312.66        7.60 o
   4   9   0      188.55      189.15        5.29 o
   5   9   0      114.46      112.65        3.72 o
   6   9   0       55.16       51.79        3.35 o
   7   9   0       30.54       32.30        4.04 o
   8   9   0       68.57       64.14        6.74 o
   0  10   0        3.52       12.66        2.17 <
   1  10   0       59.17       67.04        2.69 o
   2  10   0      135.00      158.45        4.01 o
   3  10   0       13.62       15.62        2.17 o
   4  10   0      211.90      193.71        6.96 o
   5  10   0       39.00       32.32        2.80 o
   6  10   0       72.10       68.81        4.60 o
   7  10   0       54.90       51.51        5.28 o
   8  10   0        1.72        2.63        7.18 <
   1  11   0      264.94      268.40        7.17 o
   2  11   0      142.89      136.96        4.27 o
   3  11   0       61.49       58.30        3.14 o
   4  11   0       53.20       53.28        3.43 o
   5  11   0       83.17       80.23        4.43 o
   6  11   0       91.80       92.20        5.85 o
   7  11   0       28.78       29.06        6.34 o
   8  11   0       43.53       45.58       10.82 o
   0  12   0      909.22      891.52       37.10 o
   1  12   0      135.94      127.12        5.06 o
   2  12   0      340.79      357.70        9.23 o
   3  12   0      127.17      138.15        4.65 o
   4  12   0       42.59       43.39        4.09 o
   5  12   0      238.98      240.09        8.21 o
   6  12   0       26.69       21.70        4.89 o
   7  12   0       49.56       44.49        7.86 o
   8  12   0        5.66       12.53        7.97 <
   1  13   0      933.38      909.77       24.29 o
   2  13   0      249.86      236.51        7.27 o
   3  13   0       71.90       73.68        4.04 o
   4  13   0      212.18      213.73        8.33 o
   5  13   0       22.05       23.62        3.81 o
   6  13   0      130.13      130.66        7.49 o
   7  13   0       22.22       11.65        7.95 <
   0  14   0      585.20      553.77       24.97 o
   1  14   0       81.61       82.97        4.12 o
   2  14   0      322.32      333.51        9.79 o
   3  14   0      167.75      177.15        6.34 o
   4  14   0       39.26       43.90        4.45 o
   5  14   0      183.34      183.87        7.31 o
   6  14   0        2.20        4.27        6.92 <
   7  14   0       22.00       25.69        8.16 <
   1  15   0      220.68      221.78        7.45 o
   2  15   0       65.78       74.42        4.76 o
   3  15   0       95.69      105.05        5.70 o
   4  15   0       95.45      104.08        6.87 o
   5  15   0       15.37       16.51        4.49 o
   6  15   0       33.77       38.35        7.96 o
   0  16   0       41.90       46.20        4.86 o
   1  16   0       -1.91        0.18        3.48 <
   2  16   0       99.04      102.32        5.72 o
   3  16   0       17.86       23.72        4.28 o
   4  16   0       36.10       33.97        6.02 o
   5  16   0       27.25       29.34        5.93 o
   6  16   0        7.76        8.73        7.63 <
   1  17   0       25.53       27.12        4.57 o
   2  17   0        7.51        6.08        4.50 <
   3  17   0       27.43       29.53        5.19 o
   4  17   0        1.16        5.80        6.32 <
   5  17   0       11.93       13.88        5.86 <
   0  18   0       69.84       68.67        6.59 o
   1  18   0        4.30        7.64        4.83 <
   2  18   0       34.82       40.59        5.27 o
   3  18   0        0.86        9.12        5.16 <
   4  18   0       10.76       10.66        7.27 <
   1  19   0       86.64       86.78        6.14 o
   2  19   0       15.29       16.69        5.50 <
   3  19   0       20.98       17.36        7.38 <
   0  20   0       65.83       71.26       10.06 o
   1  20   0        3.24        9.33        5.29 <
 -10   0   1        7.01        0.35        9.08 <
  -9   0   1        3.16        5.39        5.27 <
  -8   0   1        8.13        9.08        4.55 <
  -7   0   1       53.47       61.20        4.52 o
  -6   0   1       11.23       14.13        3.20 o
  -5   0   1       11.88       11.54        2.60 o
  -4   0   1       54.50       46.98        3.06 o
  -3   0   1       95.20       71.82        3.04 o
  -2   0   1       18.13       19.34        1.88 o
   2   0   1     1161.13     1150.39       39.92 o
   3   0   1       87.63       85.02        2.65 o
   4   0   1     1631.29     1743.07       49.25 o
   5   0   1      533.91      570.95       15.25 o
   6   0   1       71.04       58.02        4.57 o
   7   0   1      655.01      672.66       20.93 o
   8   0   1        7.15        5.80        4.39 <
   9   0   1       64.41       66.18        8.03 o
 -10   1   1       25.54       20.61        5.42 o
  -9   1   1        6.87        6.91        3.91 <
  -8   1   1       41.94       46.10        3.60 o
  -7   1   1        9.18       12.39        2.72 o
  -6   1   1      195.09      198.08        5.35 o
  -5   1   1       54.45       51.81        2.46 o
  -4   1   1      825.95      823.91       14.99 o
  -3   1   1      715.58      714.28       15.47 o
  -2   1   1      397.00      567.00       13.68 o
  -1   1   1     2692.78        0.00      149.92 l
   2   1   1       90.63      153.75        3.71 o
   3   1   1     2418.14     2460.51       43.63 o
   4   1   1      222.43      221.62        4.50 o
   5   1   1      407.42      423.75        8.82 o
   6   1   1      903.39      903.84       19.62 o
   7   1   1        3.10        7.20        2.58 <
   8   1   1      138.01      148.63        5.11 o
   9   1   1       31.44       27.24        4.88 o
 -10   2   1       28.35       19.00        6.00 o
  -9   2   1       49.11       48.99        5.18 o
  -8   2   1       18.62       17.83        3.36 o
  -7   2   1      425.37      427.00       10.18 o
  -6   2   1      154.77      159.94        4.63 o
  -5   2   1      634.60      669.25       12.97 o
  -4   2   1     1174.04     1210.47       22.30 o
  -3   2   1      326.44      303.83        6.47 o
  -2   2   1     2102.86     2017.95       70.25 o
  -1   2   1     1910.89     1763.67       75.23 o
   0   2   1     3016.01        0.00      167.63 l
   1   2   1     2448.85     2565.90       96.41 o
   2   2   1     1423.28     1442.41       34.22 o
   3   2   1     1911.05     1838.26       35.89 o
   4   2   1      819.05      800.29       15.71 o
   5   2   1      219.83      215.37        4.87 o
   6   2   1       91.67       86.38        3.36 o
   7   2   1      197.23      202.33        5.87 o
   8   2   1       -2.35        2.55        3.55 <
   9   2   1       17.01       25.01        4.85 o
  -9   3   1       27.52       27.30        4.86 o
  -8   3   1      221.42      222.24        7.06 o
  -7   3   1        0.45        0.98        2.75 <
  -6   3   1      576.77      592.62       12.81 o
  -5   3   1      433.41      459.66        9.26 o
  -4   3   1     1265.36     1320.49       25.42 o
  -3   3   1     5455.39     5412.69      101.76 o
  -2   3   1      467.46      449.75       12.51 o
  -1   3   1     4695.51     4547.20      130.74 o
   0   3   1     1074.59      964.20       30.01 o
   1   3   1      359.43      290.08       11.91 o
   2   3   1     4838.38     4750.64      112.75 o
   3   3   1      181.65      195.48        3.99 o
   4   3   1      694.67      700.05       14.21 o
   5   3   1      114.84      122.62        3.30 o
   6   3   1       78.27       73.23        3.02 o
   7   3   1       29.47       36.31        3.43 o
   8   3   1        7.64        9.99        3.59 <
   9   3   1        8.95        8.92        4.76 <
  -9   4   1       66.60       64.08        5.63 o
  -8   4   1       25.72       16.06        3.83 o
  -7   4   1      484.21      485.27       12.19 o
  -6   4   1       80.04       81.82        3.21 o
  -5   4   1      610.42      613.41       12.74 o
  -4   4   1     1337.31     1340.77       26.86 o
  -3   4   1      357.65      374.83        7.03 o
  -2   4   1     6861.15     6923.56      150.15 o
  -1   4   1     2809.57     2748.10       78.38 o
   0   4   1     2378.11     2235.92       66.17 o
   1   4   1     2457.30     2508.06       57.68 o
   2   4   1      133.88      162.19        3.64 o
   3   4   1     2333.03     2290.70       43.22 o
   4   4   1       57.00       55.23        2.71 o
   5   4   1       91.11       89.93        3.14 o
   6   4   1      133.42      149.00        4.23 o
   7   4   1       38.26       42.05        3.66 o
   8   4   1        4.66        7.80        3.57 <
   9   4   1       11.31       13.44        4.94 <
  -9   5   1       16.03       16.48        4.89 o
  -8   5   1      113.24      113.13        5.57 o
  -7   5   1        7.67        7.41        3.17 <
  -6   5   1      347.62      353.29        8.79 o
  -5   5   1      208.24      200.98        5.05 o
  -4   5   1      501.89      501.60       10.33 o
  -3   5   1     1332.25     1381.05       24.85 o
  -2   5   1      934.89      907.09       22.62 o
  -1   5   1     3395.22     3311.18       79.64 o
   0   5   1      613.22      524.58       20.10 o
   1   5   1      698.50      708.27       16.68 o
   2   5   1     1780.95     1809.28       42.75 o
   3   5   1      678.38      706.79       12.85 o
   4   5   1      279.25      289.84        6.48 o
   5   5   1      531.18      563.14       11.86 o
   6   5   1      376.44      389.40        8.95 o
   7   5   1       14.53       15.09        3.29 o
   8   5   1       61.25       64.37        4.58 o
   9   5   1       17.50       15.62        5.72 o
  -9   6   1       13.90       14.29        5.12 <
  -8   6   1        5.42        2.35        3.75 <
  -7   6   1       88.96       83.22        4.15 o
  -6   6   1       39.76       34.60        2.74 o
  -5   6   1       84.37       82.01        3.16 o
  -4   6   1      171.64      183.80        4.12 o
  -3   6   1      173.45      184.17        4.17 o
  -2   6   1      323.43      319.31        7.52 o
  -1   6   1     1285.42     1289.75       30.39 o
   0   6   1     2254.03     2214.38       62.86 o
   1   6   1      273.09      260.05        6.85 o
   2   6   1     1585.18     1608.38       35.05 o
   3   6   1      205.14      193.73        4.53 o
   4   6   1      707.59      744.18       14.35 o
   5   6   1      436.12      462.34        9.96 o
   6   6   1       88.21       84.76        3.51 o
   7   6   1      282.55      291.04        7.39 o
   8   6   1       12.60       11.90        3.86 o
   9   6   1       50.56       48.11        6.30 o
  -9   7   1        5.90        0.64        5.92 <
  -8   7   1       19.38       16.12        4.10 o
  -7   7   1        9.90        8.34        2.91 o
  -6   7   1       35.78       37.75        2.76 o
  -5   7   1        8.17       14.18        1.83 o
  -4   7   1       54.10       53.35        2.28 o
  -3   7   1       18.25       23.50        1.45 o
  -2   7   1      393.26      371.89        9.10 o
  -1   7   1      277.01      250.76        7.00 o
   0   7   1     1104.19     1079.03       31.09 o
   1   7   1     1303.84     1301.84       30.91 o
   2   7   1       73.02       72.01        2.41 o
   3   7   1     1110.31     1136.67       23.63 o
   4   7   1      291.85      270.32        6.82 o
   5   7   1      357.62      360.06        7.83 o
   6   7   1      445.56      443.78       10.43 o
   7   7   1        5.80        7.97        2.85 <
   8   7   1      115.89      119.28        6.53 o
   9   7   1       25.63       23.79        6.02 o
  -9   8   1       28.35       23.64        6.49 o
  -8   8   1        3.08        5.48        4.56 <
  -7   8   1       88.35       82.89        4.28 o
  -6   8   1       35.03       33.07        2.97 o
  -5   8   1      263.58      285.97        6.49 o
  -4   8   1      139.48      145.36        3.87 o
  -3   8   1      119.56      114.81        3.32 o
  -2   8   1      848.05      862.99       19.06 o
  -1   8   1      679.76      653.03       16.40 o
   0   8   1      589.58      565.15       15.69 o
   1   8   1      274.47      281.42        7.69 o
   2   8   1      498.42      619.74       13.79 o
   3   8   1      424.83      446.16        9.44 o
   4   8   1     1115.73     1146.64       23.88 o
   5   8   1      259.60      263.51        6.42 o
   6   8   1       22.40       22.69        2.73 o
   7   8   1      161.32      159.59        5.70 o
   8   8   1        5.01        7.51        5.20 <
   9   8   1       33.19       27.58        6.69 o
  -9   9   1        5.84       13.35        6.39 <
  -8   9   1       87.07       84.03        7.22 o
  -7   9   1        2.36        4.08        3.06 <
  -6   9   1      213.99      210.66        6.32 o
  -5   9   1      123.66      127.54        3.94 o
  -4   9   1      434.09      424.03       10.44 o
  -3   9   1     1294.02     1288.54       29.31 o
  -2   9   1       59.86       54.73        2.45 o
  -1   9   1     1275.16     1248.82       30.35 o
   0   9   1     1028.85     1029.74       25.15 o
   1   9   1      291.00      272.67        7.54 o
   2   9   1      625.93      608.91       14.30 o
   3   9   1      332.42      353.06        8.15 o
   4   9   1      277.55      287.55        7.12 o
   5   9   1       74.27       78.24        3.07 o
   6   9   1       92.19       95.89        4.45 o
   7   9   1        5.58       11.38        3.35 <
   8   9   1       31.30       30.69        6.03 o
  -8  10   1       14.89        5.10        7.63 <
  -7  10   1      166.69      158.71        7.82 o
  -6  10   1       38.75       42.62        3.56 o
  -5  10   1      341.83      339.41        8.70 o
  -4  10   1      535.23      552.51       15.15 o
  -3  10   1      126.10      133.23        4.32 o
  -2  10   1     1720.37     1702.37       38.26 o
  -1  10   1      249.24      260.64        6.69 o
   0  10   1      510.29      500.52       13.82 o
   1  10   1      641.06      654.73       15.68 o
   2  10   1      110.34      116.22        3.51 o
   3  10   1      564.79      566.66       14.32 o
   4  10   1       28.34       27.07        2.54 o
   5  10   1       91.17      102.24        4.07 o
   6  10   1       31.96       35.71        3.90 o
   7  10   1        9.12       11.64        4.07 <
   8  10   1       -0.63        6.81        6.99 <
  -8  11   1       75.22       69.26       12.45 o
  -7  11   1       -0.04        2.65        5.81 <
  -6  11   1      253.67      252.04       11.36 o
  -5  11   1      133.26      141.76        5.01 o
  -4  11   1      142.07      139.18        5.43 o
  -3  11   1      601.98      597.30       15.24 o
  -2  11   1      113.83      121.88        3.74 o
  -1  11   1      867.98      837.10       21.03 o
   0  11   1      238.61      247.73        7.09 o
   1  11   1      501.53      504.49       12.57 o
   2  11   1      533.28      525.90       13.60 o
   3  11   1       66.62       74.70        3.20 o
   4  11   1      177.29      176.31        6.29 o
   5  11   1       77.41       77.48        4.43 o
   6  11   1       48.54       44.71        5.02 o
   7  11   1       10.84       10.38        5.69 <
   8  11   1       12.75       19.12       10.06 <
  -8  12   1       -3.86        0.53        7.70 <
  -7  12   1       61.63       58.92        7.82 o
  -6  12   1       14.83       13.35        5.26 <
  -5  12   1      168.79      170.36        6.50 o
  -4  12   1      104.78      106.17        4.76 o
  -3  12   1       24.29       17.83        2.61 o
  -2  12   1      364.26      351.80        9.76 o
  -1  12   1      217.99      217.36        7.61 o
   0  12   1      553.76      539.63       16.50 o
   1  12   1      192.56      181.55        5.74 o
   2  12   1      365.88      370.82        9.79 o
   3  12   1       90.85       93.91        4.36 o
   4  12   1       77.41       81.83        4.84 o
   5  12   1      133.66      137.65        5.77 o
   6  12   1       18.58       14.84        4.47 o
   7  12   1       72.95       77.75        8.27 o
   8  12   1        5.34        5.60        6.97 <
  -7  13   1        3.10        2.90        7.45 <
  -6  13   1       37.65       36.52        6.37 o
  -5  13   1       15.87       18.04        3.61 o
  -4  13   1       24.42       23.84        3.86 o
  -3  13   1        8.61       11.70        2.61 o
  -2  13   1       73.15       71.91        3.87 o
  -1  13   1      132.27      139.27        5.24 o
   0  13   1       49.78       50.71        3.63 o
   1  13   1      499.30      483.56       13.67 o
   2  13   1       55.46       58.75        3.55 o
   3  13   1      149.32      160.49        5.82 o
   4  13   1       68.99       70.75        4.97 o
   5  13   1       78.34       79.59        4.75 o
   6  13   1      145.36      145.97        7.90 o
   7  13   1      -10.74        0.44        7.08 <
  -7  14   1        3.54        4.88        7.78 <
  -6  14   1        7.46        2.42        6.79 <
  -5  14   1       37.73       33.91        4.68 o
  -4  14   1       14.94       12.53        4.05 o
  -3  14   1       36.30       41.68        4.01 o
  -2  14   1       81.77       83.47        4.32 o
  -1  14   1       97.64       96.91        4.61 o
   0  14   1      119.44      124.71        5.66 o
   1  14   1        6.38        8.35        2.85 <
   2  14   1      237.83      235.23        8.65 o
   3  14   1       23.03       24.74        3.53 o
   4  14   1      150.16      154.02        7.04 o
   5  14   1      130.90      135.10        6.21 o
   6  14   1        8.23        7.03        5.64 <
   7  14   1       47.73       53.14        8.39 o
  -6  15   1       30.40       31.27        7.83 o
  -5  15   1       21.74       21.44        5.06 o
  -4  15   1       30.12       36.44        5.34 o
  -3  15   1      152.67      149.13        7.03 o
  -2  15   1       36.61       37.97        3.53 o
  -1  15   1      127.25      128.05        4.95 o
   0  15   1       83.93       78.17        4.88 o
   1  15   1      125.59      122.73        6.26 o
   2  15   1       70.59       70.10        4.96 o
   3  15   1      101.08      113.72        5.68 o
   4  15   1      110.04      103.48        6.44 o
   5  15   1       21.23       22.51        4.43 o
   6  15   1       27.18       32.88        8.06 o
  -6  16   1       -4.94        4.98        7.31 <
  -5  16   1       60.25       54.91        6.43 o
  -4  16   1       98.13       87.05        7.54 o
  -3  16   1       21.32       24.10        4.24 o
  -2  16   1      293.34      291.21       10.44 o
  -1  16   1       11.98       13.12        3.39 o
   0  16   1       78.69       71.62        4.25 o
   1  16   1       89.53       95.05        5.50 o
   2  16   1       58.75       66.74        5.06 o
   3  16   1      112.22      112.14        6.29 o
   4  16   1        9.82       10.88        5.74 <
   5  16   1       24.73       32.60        5.77 o
   6  16   1       -7.47        1.39        7.48 <
  -5  17   1       25.01       23.76        6.32 o
  -4  17   1       41.44       36.67        7.22 o
  -3  17   1      137.40      136.51        7.39 o
  -2  17   1        6.09        5.81        4.31 <
  -1  17   1      169.73      164.16       10.44 o
   0  17   1       49.32       55.11        4.25 o
   1  17   1       66.40       71.68        5.25 o
   2  17   1       76.87       87.50        5.58 o
   3  17   1       -2.19        3.21        4.65 <
   4  17   1       45.74       48.67        7.44 o
   5  17   1      -11.82        2.22        5.83 <
  -4  18   1       29.34       30.33        7.35 o
  -3  18   1        8.24        9.36        5.33 <
  -2  18   1       97.86      103.67        6.48 o
  -1  18   1       11.27       15.14        4.81 <
   0  18   1       91.79       93.90        5.43 o
   1  18   1       36.67       39.74        5.12 o
   2  18   1       25.53       28.46        5.42 o
   3  18   1       26.25       31.63        5.83 o
   4  18   1        0.55        8.62        7.24 <
  -3  19   1       19.05       21.28        5.90 o
  -2  19   1        4.35        7.45        5.54 <
  -1  19   1       41.75       50.15        5.48 o
   0  19   1        7.00        6.87        5.55 <
   1  19   1       57.13       60.31        5.71 o
   2  19   1        6.84       16.58        5.72 <
   3  19   1       26.21       21.19        7.31 o
  -1  20   1        4.02        9.28        5.18 <
   0  20   1       27.65       30.37        6.40 o
   1  20   1       -3.17        3.15        5.20 <
 -10   0   2       17.05        6.07        7.18 <
  -9   0   2       94.43       79.17        7.10 o
  -8   0   2       31.55       31.80        4.77 o
  -7   0   2      398.30      408.80       13.61 o
  -6   0   2      630.63      632.70       19.85 o
  -5   0   2       72.76       73.42        4.03 o
  -4   0   2     2366.51     2362.15       69.91 o
  -3   0   2      227.11      217.18        6.42 o
  -2   0   2       35.38       33.44        2.46 o
  -1   0   2     1403.45        0.00       78.22 l
   1   0   2     2851.56     2589.78      158.77 o
   2   0   2      114.14      119.58        4.50 o
   3   0   2        6.51        5.99        1.18 o
   4   0   2       13.23       12.98        1.94 o
   5   0   2       20.66       22.98        2.52 o
   6   0   2       -0.95        2.23        3.08 <
   7   0   2       62.71       63.34        4.92 o
   8   0   2        6.32        5.41        4.37 <
   9   0   2       44.80       34.29        7.37 o
 -10   1   2       60.14       49.56        6.14 o
  -9   1   2       -1.79        1.25        3.78 <
  -8   1   2      152.30      162.49        5.27 o
  -7   1   2      165.18      159.50        5.23 o
  -6   1   2      236.54      244.66        6.14 o
  -5   1   2     1041.20     1109.47       22.26 o
  -4   1   2      491.11      482.16       10.74 o
  -3   1   2      903.32      949.84       16.87 o
  -2   1   2      308.42      391.74       10.83 o
  -1   1   2     2012.87     1824.65       79.25 o
   1   1   2     1303.91     1193.55       51.38 o
   2   1   2      796.65      751.32       19.82 o
   3   1   2      549.45      507.69        9.67 o
   4   1   2      589.71      594.95       11.62 o
   5   1   2       21.25       21.56        1.76 o
   6   1   2      379.81      396.65        8.52 o
   7   1   2       40.02       40.29        3.11 o
   8   1   2       21.39       25.88        3.54 o
   9   1   2       25.33       17.24        5.55 o
 -10   2   2       12.86        5.01        5.41 <
  -9   2   2       41.48       37.75        4.46 o
  -8   2   2       22.13       19.80        3.45 o
  -7   2   2      218.40      236.89        6.16 o
  -6   2   2      188.51      214.06        5.27 o
  -5   2   2      406.33      406.76        8.61 o
  -4   2   2      627.37      620.22       12.68 o
  -3   2   2     1252.68     1271.01       21.37 o
  -2   2   2     2192.79     2257.10       53.48 o
  -1   2   2      760.45      763.02       30.21 o
   0   2   2     7753.25        0.00      215.58 l
   1   2   2     1289.36     1162.13       71.83 o
   2   2   2     3887.26     3756.84      100.68 o
   3   2   2     2732.87     2792.53       44.87 o
   4   2   2       91.33       95.18        2.37 o
   5   2   2      796.10      803.75       15.44 o
   6   2   2       78.64       79.00        3.17 o
   7   2   2      125.28      151.16        4.82 o
   8   2   2       43.45       48.16        4.23 o
   9   2   2       21.57       20.30        4.77 o
  -9   3   2        0.21        3.37        4.49 <
  -8   3   2       47.49       49.52        3.93 o
  -7   3   2       20.21       25.07        2.99 o
  -6   3   2      123.00      128.65        3.93 o
  -5   3   2       80.51       88.73        2.88 o
  -4   3   2     1527.89     1481.91       30.60 o
  -3   3   2     1057.81      990.47       19.98 o
  -2   3   2     2735.49     2791.26       61.07 o
  -1   3   2     4859.87     4536.84      155.72 o
   0   3   2       19.02       11.45        1.23 o
   1   3   2     3676.47     3654.14       94.97 o
   2   3   2     2775.48     2874.34       59.77 o
   3   3   2     1855.01     1731.43       36.49 o
   4   3   2     1730.02     1766.84       36.49 o
   5   3   2        1.09        0.24        1.67 <
   6   3   2      765.64      807.38       16.83 o
   7   3   2      119.12      119.81        5.17 o
   8   3   2       34.74       40.85        4.03 o
   9   3   2       86.26       80.02        5.90 o
  -9   4   2       14.35       14.12        4.82 o
  -8   4   2       12.09        7.52        3.58 o
  -7   4   2      168.86      164.90        5.65 o
  -6   4   2       66.18       70.33        2.94 o
  -5   4   2      397.83      379.68        9.00 o
  -4   4   2      482.53      471.18        8.95 o
  -3   4   2     2453.57     2479.16       43.57 o
  -2   4   2     2082.31     2032.48       43.19 o
  -1   4   2      566.68      622.24       18.64 o
   0   4   2     2065.82     1924.85       57.57 o
   1   4   2       86.69       93.85        3.17 o
   2   4   2     3769.21     3776.04       88.17 o
   3   4   2     2683.61     2719.14       49.68 o
   4   4   2      159.44      153.16        3.55 o
   5   4   2     1279.17     1306.52       27.30 o
   6   4   2      124.89      129.72        4.12 o
   7   4   2      180.60      189.99        5.94 o
   8   4   2       68.96       68.68        4.61 o
   9   4   2        6.73       12.40        4.70 <
  -9   5   2        4.86        2.14        4.86 <
  -8   5   2       98.34      103.38        5.15 o
  -7   5   2       61.82       67.36        4.00 o
  -6   5   2      230.00      227.79        5.96 o
  -5   5   2      268.20      267.62        6.18 o
  -4   5   2      713.66      717.97       13.76 o
  -3   5   2     1229.30     1254.58       23.24 o
  -2   5   2      904.99      907.38       21.94 o
  -1   5   2     1582.92     1478.28       37.30 o
   0   5   2      202.40      195.55        6.11 o
   1   5   2     2829.53     2778.90       66.43 o
   2   5   2      948.31      968.48       24.87 o
   3   5   2      578.96      613.25       11.04 o
   4   5   2      736.90      768.92       14.89 o
   5   5   2      117.29      123.65        3.71 o
   6   5   2      457.54      461.17       10.59 o
   7   5   2       27.80       25.66        3.18 o
   8   5   2       31.19       31.11        4.07 o
   9   5   2       42.43       38.85        6.14 o
  -9   6   2       70.56       61.85        5.76 o
  -8   6   2       25.55       21.31        4.10 o
  -7   6   2      254.05      255.46        7.18 o
  -6   6   2      370.90      365.95        9.30 o
  -5   6   2       62.73       67.75        2.73 o
  -4   6   2      800.54      846.48       16.13 o
  -3   6   2      801.94      841.65       17.15 o
  -2   6   2      697.31      686.54       15.66 o
  -1   6   2      643.55      643.03       15.42 o
   0   6   2      721.48      660.31       23.63 o
   1   6   2      542.08      530.95       13.10 o
   2   6   2       76.43       73.31        2.39 o
   3   6   2      182.03      182.34        4.11 o
   4   6   2       11.78       10.58        1.57 o
   5   6   2      169.41      173.03        4.72 o
   6   6   2       17.84       14.98        2.44 o
   7   6   2       66.88       65.14        3.54 o
   8   6   2       10.03        9.91        4.52 <
   9   6   2       24.25       18.62        5.85 o
  -9   7   2        1.71        0.54        4.95 <
  -8   7   2      133.22      129.88        6.07 o
  -7   7   2      115.76      113.18        4.72 o
  -6   7   2      158.42      164.09        5.04 o
  -5   7   2      707.71      699.86       14.51 o
  -4   7   2      130.06      142.43        3.64 o
  -3   7   2      609.89      631.93       13.19 o
  -2   7   2      431.11      426.23       10.80 o
  -1   7   2      267.82      290.37        6.80 o
   0   7   2     1109.90     1038.98       36.11 o
   1   7   2      107.81      115.19        3.55 o
   2   7   2      304.14      314.66        7.18 o
   3   7   2       34.25       33.20        1.73 o
   4   7   2       29.34       28.31        1.91 o
   5   7   2       22.65       18.51        2.06 o
   6   7   2       69.20       69.81        3.28 o
   7   7   2       14.40       12.42        3.18 o
   8   7   2       31.19       25.06        4.92 o
   9   7   2        0.08        2.52        5.61 <
  -9   8   2       58.40       52.52        7.21 o
  -8   8   2       21.28       17.68        4.28 o
  -7   8   2      144.85      142.89        5.27 o
  -6   8   2      126.09      124.28        4.76 o
  -5   8   2      120.30      117.74        3.79 o
  -4   8   2      734.58      751.78       15.92 o
  -3   8   2      323.43      316.94        7.83 o
  -2   8   2      635.55      630.57       14.45 o
  -1   8   2      362.82      373.40        9.05 o
   0   8   2      700.89      660.56       20.07 o
   1   8   2      267.40      268.18        7.54 o
   2   8   2      580.82      625.88       13.26 o
   3   8   2      416.93      414.81        9.31 o
   4   8   2       33.05       21.98        2.10 o
   5   8   2      241.82      244.14        6.09 o
   6   8   2       32.10       26.73        3.18 o
   7   8   2       56.04       61.53        4.06 o
   8   8   2        4.66       11.30        5.14 <
   9   8   2       16.77       10.54        6.36 <
  -9   9   2        7.82        3.80        8.07 <
  -8   9   2       56.53       46.11        6.37 o
  -7   9   2       11.46        8.38        3.26 o
  -6   9   2      110.42      104.12        4.61 o
  -5   9   2      109.08      110.75        3.65 o
  -4   9   2      451.19      467.33       10.92 o
  -3   9   2      726.89      746.28       16.76 o
  -2   9   2      525.22      496.05       12.14 o
  -1   9   2     1054.19     1054.15       25.18 o
   0   9   2       -0.61        4.01        1.67 <
   1   9   2      850.21      847.87       22.45 o
   2   9   2      409.98      440.99        9.63 o
   3   9   2      519.74      542.45       12.25 o
   4   9   2     1005.49     1012.44       23.06 o
   5   9   2        0.06        0.21        2.23 <
   6   9   2      176.04      184.61        6.08 o
   7   9   2       57.65       51.02        4.30 o
   8   9   2       24.42       28.29        5.96 o
  -8  10   2       19.68        8.09        7.55 <
  -7  10   2       42.49       41.41        4.31 o
  -6  10   2        6.22        2.45        3.15 <
  -5  10   2      196.90      205.94        5.66 o
  -4  10   2       36.14       38.66        2.95 o
  -3  10   2      649.96      626.28       16.30 o
  -2  10   2      949.28      927.24       21.43 o
  -1  10   2      160.89      154.03        4.73 o
   0  10   2     1212.99     1186.12       31.81 o
   1  10   2      170.43      169.61        4.99 o
   2  10   2     1009.75     1085.64       22.74 o
   3  10   2      868.38      899.22       21.52 o
   4  10   2       83.70       83.26        4.11 o
   5  10   2      413.51      430.41       11.12 o
   6  10   2       38.31       32.67        4.02 o
   7  10   2       92.35       96.89        5.57 o
   8  10   2       52.46       43.06        8.08 o
  -8  11   2       27.77       22.79        7.90 o
  -7  11   2       -0.12        4.25        5.58 <
  -6  11   2       95.97       94.22        5.66 o
  -5  11   2       50.95       46.96        3.38 o
  -4  11   2      274.16      267.36        8.59 o
  -3  11   2      188.16      195.31        5.76 o
  -2  11   2      234.73      233.41        6.15 o
  -1  11   2      730.42      732.30       21.29 o
   0  11   2       81.33       86.89        3.57 o
   1  11   2     1256.31     1281.54       30.11 o
   2  11   2      389.71      405.41       10.24 o
   3  11   2      260.22      280.71        8.16 o
   4  11   2      351.26      371.50       10.47 o
   5  11   2       14.78       12.94        3.13 o
   6  11   2      164.27      174.77        7.80 o
   7  11   2       30.36       24.61        5.73 o
   8  11   2       36.51       29.87       10.64 o
  -8  12   2       -3.88        2.40        7.26 <
  -7  12   2       65.03       60.59        7.98 o
  -6  12   2       83.41       75.26        6.79 o
  -5  12   2       91.80       80.50        4.70 o
  -4  12   2      160.25      156.38        5.98 o
  -3  12   2      176.96      183.38        5.59 o
  -2  12   2      229.09      203.14        6.74 o
  -1  12   2       41.45       47.84        2.96 o
   0  12   2      517.40      520.55       15.49 o
   1  12   2      252.37      265.02        7.05 o
   2  12   2      268.92      290.35        8.29 o
   3  12   2       87.53       90.11        4.28 o
   4  12   2       11.46       13.06        3.02 o
   5  12   2      142.32      148.32        5.96 o
   6  12   2        7.93        7.20        4.28 <
   7  12   2       53.89       62.94        6.90 o
  -7  13   2       12.92       22.80        7.18 <
  -6  13   2       90.13       81.55        7.46 o
  -5  13   2      206.95      194.60        8.29 o
  -4  13   2       -0.69        2.24        2.95 <
  -3  13   2      181.75      175.63        5.92 o
  -2  13   2       90.72       93.91        4.28 o
  -1  13   2       67.98       64.69        3.70 o
   0  13   2      138.32      140.05        5.75 o
   1  13   2       71.28       77.04        3.92 o
   2  13   2       65.21       70.70        3.89 o
   3  13   2        3.18       10.88        2.84 <
   4  13   2       21.90       25.87        3.32 o
   5  13   2        4.68        3.72        3.36 <
   6  13   2       24.70       32.68        5.42 o
   7  13   2       -2.59        0.50        7.01 <
  -7  14   2       30.34       31.09        8.11 o
  -6  14   2       60.86       56.01        7.87 o
  -5  14   2       38.44       34.99        4.59 o
  -4  14   2      200.14      186.56        9.27 o
  -3  14   2        9.71       15.77        3.18 o
  -2  14   2      140.26      149.49        5.59 o
  -1  14   2       59.60       56.55        3.68 o
   0  14   2       40.00       39.19        3.67 o
   1  14   2      103.12      101.38        4.69 o
   2  14   2       19.46       30.00        3.56 o
   3  14   2       24.28       27.52        3.45 o
   4  14   2        6.15        5.89        3.81 <
   5  14   2       26.53       32.67        3.98 o
   6  14   2       -1.21        3.29        5.54 <
   7  14   2        4.25       15.34        7.63 <
  -6  15   2       29.74       20.04        7.91 o
  -5  15   2       58.87       55.99        5.75 o
  -4  15   2       49.67       47.75        5.49 o
  -3  15   2      180.85      182.65        7.64 o
  -2  15   2       32.68       36.25        3.58 o
  -1  15   2      138.26      129.30        5.71 o
   0  15   2       25.97       29.32        3.39 o
   1  15   2      127.15      132.71        6.15 o
   2  15   2       68.66       76.00        4.85 o
   3  15   2       30.89       36.68        4.27 o
   4  15   2      135.36      141.01        6.95 o
   5  15   2       -1.79        1.10        4.18 <
   6  15   2       16.03       22.78        6.44 <
  -6  16   2       -1.62        4.72        7.66 <
  -5  16   2       23.01       26.55        5.80 o
  -4  16   2       28.72       26.60        5.80 o
  -3  16   2       70.89       69.59        5.31 o
  -2  16   2      235.41      222.02        9.15 o
  -1  16   2       33.13       37.04        3.74 o
   0  16   2      189.40      163.90        6.93 o
   1  16   2       23.00       30.85        4.08 o
   2  16   2       97.16      117.35        5.66 o
   3  16   2      171.43      150.05        7.88 o
   4  16   2       12.43       12.74        5.94 <
   5  16   2       72.76       82.78        6.50 o
   6  16   2      -13.36        1.42        7.20 <
  -5  17   2       -3.53        2.75        5.71 <
  -4  17   2       42.71       40.45        6.80 o
  -3  17   2       54.07       54.31        5.41 o
  -2  17   2       20.59       27.96        4.36 o
  -1  17   2      163.03      160.41        6.77 o
   0  17   2       -1.86        2.81        3.22 <
   1  17   2      195.59      179.44        9.79 o
   2  17   2       65.56       65.73        5.45 o
   3  17   2       49.65       51.42        5.63 o
   4  17   2      106.48      111.81        7.10 o
   5  17   2      -11.62        1.75        5.75 <
  -4  18   2       23.07       16.53        6.93 o
  -3  18   2       21.41       25.16        5.46 o
  -2  18   2       70.98       67.12        6.05 o
  -1  18   2       -2.90        3.03        4.34 <
   0  18   2      119.88      121.91        6.09 o
   1  18   2       27.48       26.78        5.26 o
   2  18   2       57.77       69.10        6.02 o
   3  18   2       43.37       45.83        6.23 o
   4  18   2       -0.71        3.54        5.67 <
  -3  19   2       28.91       27.26        6.15 o
  -2  19   2        9.85       12.70        5.65 <
  -1  19   2       38.29       44.68        5.40 o
   0  19   2        9.78       13.93        5.67 <
   1  19   2       27.32       37.92        5.05 o
   2  19   2       13.79       20.04        5.96 <
   3  19   2       -2.87        3.80        7.14 <
  -1  20   2        8.84       10.45        5.25 <
   0  20   2        9.80       14.34        6.26 <
   1  20   2       10.42       13.84        5.39 <
 -10   0   3       25.19       12.22        7.16 o
  -9   0   3       38.53       43.61        5.91 o
  -8   0   3        7.82       10.72        4.37 <
  -7   0   3      470.40      474.43       15.58 o
  -6   0   3      110.48      107.43        5.56 o
  -5   0   3     1564.30     1668.55       46.73 o
  -4   0   3     3547.60     3556.99       83.70 o
  -3   0   3      231.04      235.25        7.42 o
  -2   0   3     1511.19     1471.45       51.01 o
  -1   0   3     1568.35     1418.93       87.61 o
   0   0   3     5526.41        0.00      306.81 l
   1   0   3     3689.52     3208.77      204.99 o
   2   0   3      544.74      541.19       18.98 o
   3   0   3     4382.45     4421.29      134.43 o
   4   0   3      628.50      693.63       14.40 o
   5   0   3      371.80      359.40       11.00 o
   6   0   3      327.37      325.68       10.16 o
   7   0   3       13.34       15.88        3.88 o
   8   0   3       61.39       66.78        6.50 o
   9   0   3       -1.01        0.01        6.31 <
 -10   1   3       22.37       20.39        4.85 o
  -9   1   3       11.37       12.18        4.01 <
  -8   1   3      182.41      191.39        5.83 o
  -7   1   3       54.50       44.95        3.28 o
  -6   1   3      589.18      595.30       13.20 o
  -5   1   3     1091.58     1081.90       21.79 o
  -4   1   3      925.57      963.43       18.44 o
  -3   1   3     2034.02     2015.50       37.52 o
  -2   1   3      114.20      130.08        3.17 o
  -1   1   3     9303.94     8609.02      365.90 o
   0   1   3     2926.46        0.00       93.87 l
   1   1   3     1554.14     1427.87       61.27 o
   2   1   3     5981.10     5761.15      144.43 o
   3   1   3      405.04      446.66        7.61 o
   4   1   3      553.44      561.88       10.96 o
   5   1   3      191.07      211.91        4.21 o
   6   1   3      299.35      298.64        7.01 o
   7   1   3      136.96      134.43        5.01 o
   8   1   3       35.01       31.76        3.70 o
   9   1   3       34.54       36.56        5.57 o
 -10   2   3       10.65        6.34        5.31 <
  -9   2   3       48.99       47.19        4.53 o
  -8   2   3       61.84       57.10        4.03 o
  -7   2   3      155.53      160.35        5.00 o
  -6   2   3       55.65       50.73        2.85 o
  -5   2   3      281.07      296.70        6.27 o
  -4   2   3     1748.57     1774.55       34.36 o
  -3   2   3      413.54      405.70        7.92 o
  -2   2   3     1899.68     1788.25       49.71 o
  -1   2   3      913.05      959.16       29.48 o
   0   2   3      971.17      863.34       27.13 o
   1   2   3     2378.52     2274.75       76.37 o
   2   2   3     1072.15     1138.68       27.96 o
   3   2   3     1728.41     1685.70       30.98 o
   4   2   3      277.43      288.12        5.52 o
   5   2   3      335.14      363.17        6.71 o
   6   2   3      100.05      103.66        3.76 o
   7   2   3      130.17      134.18        4.61 o
   8   2   3       34.65       34.15        4.06 o
   9   2   3       34.29       34.73        5.71 o
  -9   3   3       31.05       26.96        4.36 o
  -8   3   3       92.59       90.34        4.61 o
  -7   3   3      123.00      124.68        4.76 o
  -6   3   3       49.56       53.93        2.67 o
  -5   3   3      241.96      237.53        5.86 o
  -4   3   3       42.74       44.24        1.56 o
  -3   3   3      126.63      140.17        3.00 o
  -2   3   3       46.98       45.31        1.77 o
  -1   3   3      728.17      700.18       20.54 o
   0   3   3      108.67       98.70        3.44 o
   1   3   3       40.75       37.84        2.14 o
   2   3   3      702.74      705.38       15.40 o
   3   3   3      554.38      606.97       10.72 o
   4   3   3      296.69      321.98        6.34 o
   5   3   3      293.24      294.15        6.95 o
   6   3   3      370.58      382.65        8.78 o
   7   3   3        8.27        5.96        2.80 o
   8   3   3      108.29      101.93        5.34 o
   9   3   3       43.45       40.54        6.13 o
  -9   4   3       43.04       41.59        5.21 o
  -8   4   3       95.35       81.74        4.73 o
  -7   4   3       66.94       64.90        3.72 o
  -6   4   3      124.19      128.88        3.99 o
  -5   4   3      150.51      150.53        4.19 o
  -4   4   3      270.23      293.02        5.82 o
  -3   4   3        1.04        2.98        0.92 <
  -2   4   3      749.07      749.87       17.00 o
  -1   4   3       34.04       36.36        1.77 o
   0   4   3      133.00      116.82        4.80 o
   1   4   3     1832.70     1915.12       45.82 o
   2   4   3      832.00      854.57       18.20 o
   3   4   3      763.23      767.52       14.40 o
   4   4   3      276.03      293.59        5.61 o
   5   4   3      345.56      362.27        8.07 o
   6   4   3       47.51       50.30        2.73 o
   7   4   3      155.08      150.41        5.54 o
   8   4   3       17.57       16.11        3.81 o
   9   4   3       41.57       41.87        6.03 o
  -9   5   3       31.67       20.80        5.14 o
  -8   5   3      116.55      114.72        5.61 o
  -7   5   3       60.11       52.34        3.29 o
  -6   5   3      258.52      271.06        6.49 o
  -5   5   3      477.31      510.99       10.66 o
  -4   5   3      164.93      160.33        3.74 o
  -3   5   3     1150.13     1192.80       21.76 o
  -2   5   3      115.12      120.78        3.07 o
  -1   5   3     2534.71     2402.70       59.51 o
   0   5   3     1044.51     1026.78       29.32 o
   1   5   3      592.96      611.42       16.84 o
   2   5   3     2306.26     2266.79       59.84 o
   3   5   3      486.91      476.56        9.38 o
   4   5   3      469.61      494.25        9.75 o
   5   5   3      110.70      105.55        3.59 o
   6   5   3      214.21      222.45        5.77 o
   7   5   3       52.41       51.49        3.65 o
   8   5   3       49.87       47.84        4.91 o
   9   5   3       25.02       29.13        5.95 o
  -9   6   3       29.93       37.23        5.23 o
  -8   6   3       28.76       25.12        3.99 o
  -7   6   3      287.43      303.84        7.87 o
  -6   6   3       84.41       87.77        3.65 o
  -5   6   3      727.90      727.12       14.74 o
  -4   6   3     1095.01     1128.86       21.85 o
  -3   6   3      309.84      295.00        6.95 o
  -2   6   3     3087.75     3015.44       67.96 o
  -1   6   3      970.05      927.29       23.03 o
   0   6   3     3130.84     3030.70       87.14 o
   1   6   3     2770.80     2699.86       71.58 o
   2   6   3      203.92      219.03        5.37 o
   3   6   3     1231.14     1257.24       24.44 o
   4   6   3      303.03      313.94        6.59 o
   5   6   3      339.90      355.48        8.04 o
   6   6   3      168.75      169.74        4.96 o
   7   6   3       62.73       56.59        3.82 o
   8   6   3       39.37       41.60        4.95 o
   9   6   3        7.29        2.74        5.88 <
  -9   7   3       10.12        5.54        5.10 <
  -8   7   3      113.83      113.64        5.61 o
  -7   7   3       23.46       22.98        3.08 o
  -6   7   3      468.55      462.48       11.44 o
  -5   7   3      463.53      463.47       10.24 o
  -4   7   3      544.38      550.91       11.94 o
  -3   7   3     1657.79     1677.97       37.28 o
  -2   7   3       19.39       17.42        1.48 o
  -1   7   3     4298.70     4180.54      100.83 o
   0   7   3     2062.31     1901.15       66.54 o
   1   7   3      799.06      739.99       21.01 o
   2   7   3     1611.75     1679.81       35.71 o
   3   7   3       52.71       48.96        1.93 o
   4   7   3      759.33      783.16       16.46 o
   5   7   3      204.16      207.65        5.04 o
   6   7   3      123.05      129.77        4.63 o
   7   7   3       70.85       77.53        4.07 o
   8   7   3       11.13        6.37        4.92 <
   9   7   3       19.42       18.32        5.98 o
  -9   8   3       44.90       40.31        8.56 o
  -8   8   3        8.41        7.21        3.96 <
  -7   8   3      182.08      182.03        5.89 o
  -6   8   3      107.81      105.61        4.44 o
  -5   8   3      215.08      216.76        5.79 o
  -4   8   3      686.47      687.00       16.10 o
  -3   8   3      141.88      167.73        3.98 o
  -2   8   3     1847.45     1797.98       44.52 o
  -1   8   3      249.11      213.69        7.06 o
   0   8   3     1682.29     1696.46       47.19 o
   1   8   3      905.74      914.23       23.81 o
   2   8   3      246.82      253.37        6.50 o
   3   8   3     1081.03     1081.28       23.10 o
   4   8   3      180.64      172.80        4.73 o
   5   8   3      299.08      316.50        7.71 o
   6   8   3       54.17       50.69        3.60 o
   7   8   3       36.82       33.09        3.84 o
   8   8   3       35.95       37.88        5.90 o
   9   8   3        6.92        8.85        6.34 <
  -9   9   3       12.92        4.16        8.24 <
  -8   9   3       53.15       48.89        6.50 o
  -7   9   3       64.68       55.01        4.45 o
  -6   9   3       99.18       98.46        4.36 o
  -5   9   3      181.78      177.51        5.64 o
  -4   9   3       86.80       93.03        3.55 o
  -3   9   3      442.94      476.89       11.37 o
  -2   9   3       35.96       36.03        2.05 o
  -1   9   3      584.75      556.19       14.26 o
   0   9   3       88.85       84.50        3.89 o
   1   9   3      172.97      176.32        5.36 o
   2   9   3      348.22      362.00        8.94 o
   3   9   3      250.74      265.04        6.45 o
   4   9   3      402.84      424.80       10.61 o
   5   9   3       71.58       71.69        3.34 o
   6   9   3       87.22       77.04        4.35 o
   7   9   3       15.58       13.57        3.63 o
   8   9   3       59.81       51.31        6.74 o
  -8  10   3       32.21       26.09        7.37 o
  -7  10   3       12.78       14.10        3.93 o
  -6  10   3       81.54       75.85        4.61 o
  -5  10   3        4.45        9.24        2.57 <
  -4  10   3       50.60       48.29        3.27 o
  -3  10   3       57.74       54.18        2.91 o
  -2  10   3       65.75       72.48        2.76 o
  -1  10   3       83.17       94.67        3.15 o
   0  10   3       39.94       40.13        2.56 o
   1  10   3        3.23        3.93        1.75 <
   2  10   3      188.09      204.49        5.38 o
   3  10   3       44.71       44.46        3.12 o
   4  10   3      103.43      112.34        4.56 o
   5  10   3      135.35      138.44        5.01 o
   6  10   3       11.53       15.37        3.58 o
   7  10   3      108.42       99.75        5.99 o
   8  10   3       11.08       12.02        7.37 <
  -8  11   3       14.68       16.55        7.74 <
  -7  11   3       48.58       35.93        6.85 o
  -6  11   3       44.94       50.61        4.58 o
  -5  11   3       92.58       89.49        4.46 o
  -4  11   3       11.99        9.12        2.63 o
  -3  11   3      199.67      205.09        6.07 o
  -2  11   3       16.52       22.24        2.03 o
  -1  11   3      213.54      216.33        6.50 o
   0  11   3       61.11       64.46        3.14 o
   1  11   3      200.70      208.30        5.85 o
   2  11   3      218.23      210.94        7.70 o
   3  11   3      191.34      198.67        7.14 o
   4  11   3      110.01      129.95        4.79 o
   5  11   3       20.52       20.06        3.29 o
   6  11   3       99.92       91.92        6.27 o
   7  11   3        8.00        9.01        5.18 <
   8  11   3       33.09       34.68       11.40 <
  -8  12   3       13.19        8.53        7.89 <
  -7  12   3       54.94       50.77        7.51 o
  -6  12   3       83.95       79.18        5.63 o
  -5  12   3      163.09      149.08        6.28 o
  -4  12   3      224.30      218.38        8.21 o
  -3  12   3       22.94       19.48        2.67 o
  -2  12   3      441.09      452.09       12.43 o
  -1  12   3       31.00       31.61        2.73 o
   0  12   3      508.74      503.68       14.04 o
   1  12   3      630.72      617.13       15.69 o
   2  12   3       76.29       77.97        3.98 o
   3  12   3      197.48      191.45        7.40 o
   4  12   3       24.09       30.05        3.25 o
   5  12   3       86.47       92.87        4.82 o
   6  12   3       33.90       38.73        4.92 o
   7  12   3       38.45       42.74        6.84 o
  -7  13   3        6.96        0.69        7.36 <
  -6  13   3      146.92      143.69        8.98 o
  -5  13   3      170.70      170.89        6.61 o
  -4  13   3       99.53      100.64        5.35 o
  -3  13   3      457.47      456.91       13.03 o
  -2  13   3       -5.20        0.62        2.55 <
  -1  13   3      473.14      455.89       13.00 o
   0  13   3      330.60      311.39       10.69 o
   1  13   3      366.30      375.86        9.78 o
   2  13   3      508.66      488.27       16.10 o
   3  13   3       -1.25        3.47        2.83 <
   4  13   3      187.88      183.87        7.47 o
   5  13   3       44.90       49.86        4.07 o
   6  13   3       27.76       33.92        5.54 o
   7  13   3       18.36       30.58        6.76 <
  -7  14   3       52.26       53.64        8.45 o
  -6  14   3       19.68       20.96        6.75 <
  -5  14   3      102.13       99.16        6.06 o
  -4  14   3      221.97      233.12        8.50 o
  -3  14   3       20.12       20.54        3.28 o
  -2  14   3      491.42      481.37       15.64 o
  -1  14   3       37.08       38.59        3.30 o
   0  14   3      393.28      372.21       12.51 o
   1  14   3      393.82      418.43       11.26 o
   2  14   3       25.14       32.81        3.33 o
   3  14   3      251.31      241.09        9.27 o
   4  14   3       20.80       15.99        3.82 o
   5  14   3       88.32       90.56        5.52 o
   6  14   3       16.77       19.16        5.93 <
   7  14   3        5.62        9.77        6.78 <
  -6  15   3       56.29       41.43        8.40 o
  -5  15   3       32.29       36.33        5.24 o
  -4  15   3       30.36       32.46        5.09 o
  -3  15   3      269.09      270.54        8.74 o
  -2  15   3       -0.51        1.47        2.94 <
  -1  15   3      210.91      201.11        7.19 o
   0  15   3       83.73       85.36        4.95 o
   1  15   3       55.53       66.20        4.47 o
   2  15   3      128.12      139.82        6.30 o
   3  15   3       16.11       14.82        3.59 o
   4  15   3      164.85      157.27        8.64 o
   5  15   3        0.36        9.66        4.16 <
   6  15   3       12.84       22.05        6.38 <
  -6  16   3       22.05       17.70        8.04 <
  -5  16   3        2.98        8.81        5.59 <
  -4  16   3       19.24       26.02        5.40 o
  -3  16   3       -0.95        5.87        3.75 <
  -2  16   3      105.49      110.56        5.28 o
  -1  16   3       17.03       18.20        3.50 o
   0  16   3       27.11       32.89        3.63 o
   1  16   3       14.56       20.99        3.87 o
   2  16   3       33.00       37.49        4.29 o
   3  16   3       46.80       50.01        5.10 o
   4  16   3       12.03       17.47        5.00 <
   5  16   3       35.55       44.28        5.23 o
  -5  17   3       13.04       13.95        6.11 <
  -4  17   3       -4.41        1.31        5.68 <
  -3  17   3       22.45       22.59        4.68 o
  -2  17   3       -0.18        1.45        4.03 <
  -1  17   3       20.62       22.15        3.90 o
   0  17   3       -2.78        2.11        3.17 <
   1  17   3       37.75       38.02        4.72 o
   2  17   3        6.03        8.00        4.42 <
   3  17   3       28.85       31.46        5.45 o
   4  17   3       33.22       35.06        5.84 o
   5  17   3       -5.21        1.91        5.98 <
  -4  18   3       15.56       18.12        6.78 <
  -3  18   3       -4.39        0.35        5.01 <
  -2  18   3       32.63       33.64        5.43 o
  -1  18   3        1.88        3.21        4.47 <
   0  18   3       57.54       59.50        4.84 o
   1  18   3       46.31       39.71        5.02 o
   2  18   3       22.43       24.33        5.30 o
   3  18   3       14.12       21.45        6.88 <
   4  18   3       -0.90        3.04        5.74 <
  -3  19   3       39.52       42.30        6.30 o
  -2  19   3       -2.81        0.50        5.48 <
  -1  19   3       56.87       61.53        5.68 o
   0  19   3       32.53       35.69        5.79 o
   1  19   3       31.74       39.75        5.15 o
   2  19   3       45.67       45.24        6.24 o
   3  19   3      -13.01        1.04        6.92 <
  -1  20   3        9.02        8.68        5.30 <
   0  20   3       45.51       47.36        6.55 o
   1  20   3       47.50       44.54        5.89 o
 -10   0   4        8.18        3.15        6.81 <
  -9   0   4        7.63        7.08        5.21 <
  -8   0   4        5.06        4.91        4.32 <
  -7   0   4        1.65        0.72        3.57 <
  -6   0   4       -4.61        0.33        2.90 <
  -5   0   4      341.68      327.61       11.28 o
  -4   0   4      122.37      121.67        4.13 o
  -3   0   4      415.48      465.18       11.27 o
  -2   0   4      578.70      585.39       19.78 o
  -1   0   4     1432.90     1331.40       80.01 o
   0   0   4     7029.08     6972.49      275.83 o
   1   0   4      985.90      969.22       55.24 o
   2   0   4     3445.15     3176.63      117.76 o
   3   0   4     1898.77     1903.65       46.22 o
   4   0   4      477.03      529.72       12.12 o
   5   0   4      913.51      962.97       25.34 o
   6   0   4      112.39      117.14        4.96 o
   7   0   4      258.57      252.18       11.39 o
   8   0   4      153.03      143.01        9.09 o
   9   0   4       13.18        6.30        7.08 <
 -10   1   4       19.95       15.49        4.86 o
  -9   1   4       -1.57        4.30        3.77 <
  -8   1   4       75.44       79.61        4.10 o
  -7   1   4      107.52      104.70        4.20 o
  -6   1   4       30.46       32.13        2.47 o
  -5   1   4      465.77      513.15        9.75 o
  -4   1   4      371.38      339.86        6.90 o
  -3   1   4       92.33      107.47        2.88 o
  -2   1   4      964.40      922.31       23.11 o
  -1   1   4     5244.59     4785.25      168.18 o
   0   1   4     1984.34     1779.95       55.23 o
   1   1   4     1788.90     1715.06       70.51 o
   2   1   4     2156.40     2145.53       52.26 o
   3   1   4     1778.69     1793.44       33.63 o
   4   1   4      828.02      902.83       15.28 o
   5   1   4       71.21       62.64        2.35 o
   6   1   4      565.95      571.39       12.22 o
   7   1   4       97.63       90.34        4.08 o
   8   1   4       46.86       49.26        4.24 o
   9   1   4       82.85       79.99        6.51 o
 -10   2   4        7.04        3.02        4.76 <
  -9   2   4       95.16       99.58        5.33 o
  -8   2   4       33.30       36.15        3.67 o
  -7   2   4      142.88      142.58        4.79 o
  -6   2   4      391.07      408.90        8.56 o
  -5   2   4      312.02      319.23        6.88 o
  -4   2   4     2193.01     2210.46       38.49 o
  -3   2   4      671.25      685.86       12.63 o
  -2   2   4     2255.24     2122.14       59.02 o
  -1   2   4     3380.89     2979.14       94.03 o
   0   2   4     1825.77     1756.52       50.84 o
   1   2   4      244.05      297.06       10.09 o
   2   2   4      664.88      681.19       16.31 o
   3   2   4     1069.03     1082.43       20.37 o
   4   2   4      280.87      291.05        5.21 o
   5   2   4      503.28      527.18       10.12 o
   6   2   4       76.03       70.76        3.25 o
   7   2   4       86.85       75.85        3.90 o
   8   2   4       52.55       52.44        4.85 o
   9   2   4        5.52        4.75        5.31 <
  -9   3   4        7.26        1.60        4.07 <
  -8   3   4      339.60      334.14        9.40 o
  -7   3   4      226.83      233.09        6.77 o
  -6   3   4      145.78      154.44        4.33 o
  -5   3   4     1475.90     1520.62       31.12 o
  -4   3   4      162.39      167.84        3.80 o
  -3   3   4     2732.65     2736.41       53.22 o
  -2   3   4     2515.55     2410.68       59.58 o
  -1   3   4     2799.22     2911.62       64.98 o
   0   3   4     1262.55     1269.28       35.27 o
   1   3   4     1147.93     1268.60       28.80 o
   2   3   4     1175.35     1093.52       27.68 o
   3   3   4      453.17      453.84        8.86 o
   4   3   4      207.47      211.14        4.50 o
   5   3   4      177.62      181.04        4.76 o
   6   3   4       22.66       20.65        2.34 o
   7   3   4        0.19        2.36        2.66 <
   8   3   4        5.64        3.86        3.53 <
   9   3   4       10.14       12.88        5.37 <
  -9   4   4      134.29      126.92        6.81 o
  -8   4   4       52.13       46.25        3.85 o
  -7   4   4      213.37      226.88        6.51 o
  -6   4   4      564.60      586.02       12.62 o
  -5   4   4       98.62      100.15        3.26 o
  -4   4   4     1958.27     1999.44       38.35 o
  -3   4   4      567.39      539.68       10.72 o
  -2   4   4     2786.38     2702.22       65.99 o
  -1   4   4     2544.81     2368.70       71.04 o
   0   4   4      342.56      342.31       11.42 o
   1   4   4     2201.55     2255.44       61.54 o
   2   4   4      503.86      496.11       11.20 o
   3   4   4      500.58      519.50        9.24 o
   4   4   4      165.29      169.04        3.95 o
   5   4   4      172.72      163.24        4.66 o
   6   4   4       55.82       53.04        2.87 o
   7   4   4        4.85        9.29        2.91 <
   8   4   4        7.39       10.89        4.18 <
   9   4   4        6.97        3.03        5.27 <
  -9   5   4        5.40        2.08        4.63 <
  -8   5   4      147.08      138.47        5.65 o
  -7   5   4      118.91      124.06        4.29 o
  -6   5   4      107.29      104.97        3.69 o
  -5   5   4      845.77      852.77       17.00 o
  -4   5   4       53.21       45.65        2.52 o
  -3   5   4      570.12      577.89       11.44 o
  -2   5   4     2005.55     2025.07       43.86 o
  -1   5   4     3313.68     3122.72       82.66 o
   0   5   4     1699.89     1516.16       47.48 o
   1   5   4     2317.86     2279.87       64.59 o
   2   5   4      954.03      969.36       22.73 o
   3   5   4       53.85       33.97        2.15 o
   4   5   4      420.46      422.91        8.81 o
   5   5   4      168.44      171.35        4.66 o
   6   5   4      241.75      250.30        6.30 o
   7   5   4       40.29       43.93        3.86 o
   8   5   4       25.22       31.25        4.62 o
   9   5   4       31.31       35.49        5.86 o
  -9   6   4       19.72       15.97        5.00 o
  -8   6   4        0.50        4.52        3.63 <
  -7   6   4       32.89       32.72        3.16 o
  -6   6   4      124.89      122.60        4.12 o
  -5   6   4      236.61      234.12        5.45 o
  -4   6   4      242.95      239.85        5.39 o
  -3   6   4      294.37      296.24        7.54 o
  -2   6   4      226.35      206.44        5.85 o
  -1   6   4      533.34      502.63       15.34 o
   0   6   4     3077.38     2916.03       85.67 o
   1   6   4      338.03      323.86        9.94 o
   2   6   4      815.90      852.86       19.56 o
   3   6   4      681.75      712.76       13.76 o
   4   6   4      196.57      194.90        4.64 o
   5   6   4      838.28      845.11       17.05 o
   6   6   4       97.91       82.86        4.06 o
   7   6   4      157.64      159.21        5.56 o
   8   6   4       81.75       77.08        5.36 o
   9   6   4        1.57        2.77        5.58 <
  -9   7   4       13.79        5.67        5.75 <
  -8   7   4        5.47        4.93        3.86 <
  -7   7   4       16.28       16.46        2.95 o
  -6   7   4       45.79       47.50        3.06 o
  -5   7   4       73.23       67.70        2.85 o
  -4   7   4      235.30      248.24        6.44 o
  -3   7   4      144.21      153.60        4.72 o
  -2   7   4      313.20      310.46        7.90 o
  -1   7   4     1585.85     1502.29       39.87 o
   0   7   4      236.72      258.10        8.44 o
   1   7   4     1560.51     1591.21       40.57 o
   2   7   4      595.43      642.86       14.50 o
   3   7   4      588.38      605.01       11.99 o
   4   7   4      878.15      906.61       20.14 o
   5   7   4        6.98        4.22        2.02 o
   6   7   4      379.73      382.53        9.76 o
   7   7   4       96.80       84.89        4.47 o
   8   7   4       33.83       37.43        4.88 o
   9   7   4       42.99       44.83        6.35 o
  -9   8   4       27.81       29.20        7.89 o
  -8   8   4       19.25       11.69        4.67 o
  -7   8   4       51.76       43.24        3.94 o
  -6   8   4      120.81      115.08        4.69 o
  -5   8   4       56.65       59.88        3.00 o
  -4   8   4      330.25      348.40        9.47 o
  -3   8   4      131.96      123.41        4.52 o
  -2   8   4      834.10      864.00       19.92 o
  -1   8   4     1453.33     1425.69       36.67 o
   0   8   4     1631.86     1595.74       45.82 o
   1   8   4      340.64      336.94        9.46 o
   2   8   4      336.43      342.30        9.36 o
   3   8   4      585.25      611.21       12.65 o
   4   8   4       94.83       87.98        3.41 o
   5   8   4      384.35      373.56        9.59 o
   6   8   4       53.14       47.86        3.60 o
   7   8   4       98.67      101.79        4.95 o
   8   8   4       54.54       49.88        5.77 o
  -9   9   4        8.19        3.23       10.95 <
  -8   9   4      111.17       90.45        7.46 o
  -7   9   4      107.65      107.26        5.41 o
  -6   9   4       81.73       74.65        4.41 o
  -5   9   4      329.07      346.31        8.86 o
  -4   9   4       54.67       52.15        3.46 o
  -3   9   4     1057.66     1039.06       27.72 o
  -2   9   4      394.59      374.40        9.94 o
  -1   9   4      750.63      728.71       19.35 o
   0   9   4     1082.37     1028.43       30.72 o
   1   9   4      128.37      131.87        4.42 o
   2   9   4      308.80      316.70        8.79 o
   3   9   4      327.68      346.07        8.76 o
   4   9   4      266.83      277.73        7.54 o
   5   9   4       38.35       34.47        2.80 o
   6   9   4       93.87       90.21        4.56 o
   7   9   4       17.88       13.84        3.66 o
   8   9   4       13.03        7.52        5.08 <
  -8  10   4       14.99       16.70        7.54 <
  -7  10   4      136.44      126.69        7.17 o
  -6  10   4      271.78      283.26        9.95 o
  -5  10   4       36.62       29.84        3.19 o
  -4  10   4      659.53      667.93       20.04 o
  -3  10   4      174.37      162.52        5.79 o
  -2  10   4      873.78      891.28       20.99 o
  -1  10   4      849.11      859.17       24.38 o
   0  10   4       39.33       39.07        2.91 o
   1  10   4      522.04      506.69       14.23 o
   2  10   4      154.45      164.42        5.22 o
   3  10   4      194.32      213.12        6.55 o
   4  10   4       47.72       43.72        3.50 o
   5  10   4       21.14       21.74        2.84 o
   6  10   4       11.50       10.54        3.62 o
   7  10   4        1.77        3.42        4.22 <
   8  10   4        8.88        5.97        6.55 <
  -8  11   4       54.21       54.88        8.14 o
  -7  11   4       63.32       60.44        5.93 o
  -6  11   4       96.51       90.79        5.78 o
  -5  11   4      402.07      394.31       11.70 o
  -4  11   4       13.74       13.92        3.08 o
  -3  11   4      640.11      652.49       17.37 o
  -2  11   4      489.58      519.54       12.28 o
  -1  11   4      186.28      178.96        5.97 o
   0  11   4      574.19      544.39       15.64 o
   1  11   4      132.05      130.70        4.42 o
   2  11   4      284.17      297.92        9.59 o
   3  11   4        4.77       10.71        2.66 <
   4  11   4      124.65      134.22        5.26 o
   5  11   4       33.39       42.16        3.62 o
   6  11   4       24.73       21.87        4.71 o
   7  11   4       21.33       23.10        5.88 o
   8  11   4        8.16        6.55       10.65 <
  -8  12   4        1.77        5.41        7.56 <
  -7  12   4       18.83       29.16        6.70 <
  -6  12   4      112.97      107.04        6.37 o
  -5  12   4       44.07       39.91        3.74 o
  -4  12   4      220.27      219.95        8.12 o
  -3  12   4       44.68       44.95        3.21 o
  -2  12   4      151.05      176.10        5.55 o
  -1  12   4      172.13      178.38        5.80 o
   0  12   4      452.77      433.52       12.67 o
   1  12   4      347.74      351.49        9.24 o
   2  12   4      181.65      198.58        6.30 o
   3  12   4      199.11      198.60        7.45 o
   4  12   4       29.27       34.26        3.33 o
   5  12   4      125.29      129.11        5.66 o
   6  12   4       16.15       22.99        4.72 o
   7  12   4       31.78       39.46        6.59 o
  -7  13   4        4.94        4.18        7.31 <
  -6  13   4       33.41       22.67        6.31 o
  -5  13   4       45.93       45.25        4.06 o
  -4  13   4       43.19       40.86        4.15 o
  -3  13   4       94.41       93.22        4.52 o
  -2  13   4       60.53       60.92        3.74 o
  -1  13   4      234.69      230.17        8.27 o
   0  13   4       21.71       14.30        3.31 o
   1  13   4      521.46      531.27       13.29 o
   2  13   4      164.74      171.49        6.06 o
   3  13   4       38.57       55.43        3.43 o
   4  13   4      226.64      223.30        9.97 o
   5  13   4        3.05        0.58        3.42 <
   6  13   4       95.26       97.40        6.97 o
   7  13   4       31.99       32.88        6.92 o
  -7  14   4        1.93        7.86        7.52 <
  -6  14   4        7.95        8.83        6.45 <
  -5  14   4        6.92       12.54        3.60 <
  -4  14   4       38.04       36.33        4.18 o
  -3  14   4       21.82       23.08        3.27 o
  -2  14   4      150.93      145.02        6.03 o
  -1  14   4       64.38       63.13        3.88 o
   0  14   4      335.14      330.18       10.97 o
   1  14   4       71.42       69.69        4.07 o
   2  14   4       80.81      102.18        4.31 o
   3  14   4      186.52      178.75        7.55 o
   4  14   4       11.85       20.59        3.44 o
   5  14   4      133.30      144.23        6.41 o
   6  14   4        6.96        8.20        5.91 <
  -6  15   4       21.81       20.02        7.69 <
  -5  15   4       32.99       34.57        5.28 o
  -4  15   4        1.19        6.79        3.65 <
  -3  15   4      226.08      216.86        7.91 o
  -2  15   4       56.36       50.09        4.09 o
  -1  15   4      121.25      118.24        5.30 o
   0  15   4       86.00       83.39        4.51 o
   1  15   4       72.27       80.45        4.80 o
   2  15   4       53.15       60.67        4.61 o
   3  15   4       43.82       48.59        4.12 o
   4  15   4      153.99      152.06        7.10 o
   5  15   4        0.69        5.28        4.32 <
   6  15   4       19.58       29.32        6.61 o
  -6  16   4       44.85       43.41        8.23 o
  -5  16   4        2.34        6.31        5.48 <
  -4  16   4      108.66      105.78        7.47 o
  -3  16   4       19.38       22.21        3.77 o
  -2  16   4      183.74      184.30        7.01 o
  -1  16   4      110.05      104.09        5.41 o
   0  16   4       29.61       28.50        3.59 o
   1  16   4       72.87       72.28        5.17 o
   2  16   4       22.32       27.88        4.24 o
   3  16   4       66.11       71.33        5.48 o
   4  16   4        9.37       14.33        4.37 <
   5  16   4       12.14       20.15        4.95 <
  -5  17   4       71.94       64.41        7.09 o
  -4  17   4        2.87        1.15        5.79 <
  -3  17   4      117.01      123.95        6.56 o
  -2  17   4       45.62       47.04        4.43 o
  -1  17   4       52.03       52.57        4.51 o
   0  17   4      134.18      123.29        5.54 o
   1  17   4        1.22        3.84        4.20 <
   2  17   4       48.18       50.19        5.34 o
   3  17   4        2.30        6.34        4.97 <
   4  17   4       18.14       24.96        5.64 o
   5  17   4       -2.81        6.24        5.99 <
  -4  18   4       62.35       52.06        7.64 o
  -3  18   4        3.43        4.22        5.11 <
  -2  18   4       48.64       48.21        5.59 o
  -1  18   4       48.35       54.97        4.75 o
   0  18   4       51.92       51.65        4.78 o
   1  18   4       74.80       72.45        5.50 o
   2  18   4        5.08        6.20        5.14 <
   3  18   4       23.96       29.86        6.83 o
   4  18   4       -8.69        3.86        5.62 <
  -3  19   4       24.31       26.72        6.00 o
  -2  19   4       -4.66        5.69        5.40 <
  -1  19   4       34.88       36.91        5.82 o
   0  19   4       20.42       24.53        5.73 o
   1  19   4       43.67       41.84        5.55 o
   2  19   4       23.01       31.31        5.94 o
   3  19   4       -3.11        8.36        7.24 <
  -1  20   4       -3.59        0.24        5.06 <
   0  20   4       34.54       39.59        6.46 o
 -10   0   5       16.28       10.19        6.98 <
  -9   0   5       66.80       67.80        6.49 o
  -8   0   5      169.97      177.47        7.90 o
  -7   0   5        2.04        1.22        3.66 <
  -6   0   5      594.05      600.89       18.78 o
  -5   0   5       73.30       65.09        3.37 o
  -4   0   5      611.38      654.98       16.49 o
  -3   0   5     1273.07     1411.43       33.41 o
  -2   0   5        4.25       10.14        1.60 <
  -1   0   5     1080.22     1073.23       42.90 o
   0   0   5      216.12      196.73        9.26 o
   1   0   5     1583.79     1561.70       62.58 o
   2   0   5        1.59       11.57        1.24 <
   3   0   5      268.66      265.80        7.65 o
   4   0   5       79.75       91.75        3.85 o
   5   0   5      135.20      143.36        4.85 o
   6   0   5        3.18        1.95        3.24 <
   7   0   5       96.61       77.17        5.67 o
   8   0   5       29.48       28.41        5.59 o
   9   0   5       19.33       14.77        8.51 <
 -10   1   5       43.14       38.43        5.08 o
  -9   1   5       47.16       45.85        4.44 o
  -8   1   5       79.74       81.43        4.20 o
  -7   1   5      280.97      271.05        7.32 o
  -6   1   5       93.57       90.14        3.60 o
  -5   1   5      831.29      842.86       15.80 o
  -4   1   5     1029.48     1004.60       19.28 o
  -3   1   5      887.40      886.18       16.58 o
  -2   1   5     1064.28     1072.48       25.46 o
  -1   1   5     1051.99     1012.43       29.51 o
   0   1   5      429.41      440.41       12.33 o
   1   1   5      290.04      275.78        8.48 o
   2   1   5     1713.49     1704.31       33.97 o
   3   1   5       22.55       20.41        1.14 o
   4   1   5      184.96      200.28        4.09 o
   5   1   5      149.43      170.56        3.75 o
   6   1   5      125.44      121.63        3.94 o
   7   1   5       43.35       37.07        3.42 o
   8   1   5       38.45       34.93        4.15 o
   9   1   5       35.07       33.29        5.60 o
 -10   2   5        7.69        7.06        5.26 <
  -9   2   5       53.66       50.74        4.57 o
  -8   2   5       53.38       52.73        3.93 o
  -7   2   5      116.80      116.11        4.34 o
  -6   2   5      222.27      230.63        5.43 o
  -5   2   5      681.26      702.81       13.89 o
  -4   2   5      806.75      789.26       15.23 o
  -3   2   5     1391.41     1435.85       25.79 o
  -2   2   5     5690.98     5469.09      134.39 o
  -1   2   5      833.13     1000.87       28.18 o
   0   2   5     1237.33     1250.01       34.62 o
   1   2   5     3233.10     3146.50       89.87 o
   2   2   5      529.51      479.22       10.57 o
   3   2   5     1818.54     1846.46       34.39 o
   4   2   5      188.95      188.70        3.95 o
   5   2   5      645.44      625.77       12.74 o
   6   2   5      306.72      321.08        7.22 o
   7   2   5       15.01       17.83        3.29 o
   8   2   5       82.22       85.21        5.34 o
   9   2   5       14.80        8.67        5.45 <
  -9   3   5        9.71        7.17        3.90 <
  -8   3   5      126.24      132.53        5.29 o
  -7   3   5       20.35       18.52        3.03 o
  -6   3   5      355.15      359.69        8.37 o
  -5   3   5      247.70      240.26        6.03 o
  -4   3   5      482.89      490.45        9.85 o
  -3   3   5     2916.84     2851.96       53.62 o
  -2   3   5      119.20      136.50        3.39 o
  -1   3   5     6376.14     6184.91      162.10 o
   0   3   5     1010.76      988.15       28.36 o
   1   3   5     2292.36     2323.06       57.26 o
   2   3   5     5590.16     5547.84      108.75 o
   3   3   5       62.56       69.61        1.87 o
   4   3   5     1414.95     1457.52       26.91 o
   5   3   5      711.39      719.61       14.81 o
   6   3   5      131.18      137.02        4.18 o
   7   3   5      112.13      112.96        4.58 o
   8   3   5       -0.85        0.07        3.91 <
   9   3   5       51.87       52.93        6.01 o
  -9   4   5       31.38       32.54        4.33 o
  -8   4   5       25.82       22.86        3.49 o
  -7   4   5      125.63      136.78        4.83 o
  -6   4   5       56.31       57.37        2.78 o
  -5   4   5      676.04      680.28       13.73 o
  -4   4   5      724.38      706.65       14.52 o
  -3   4   5      358.32      340.83        7.76 o
  -2   4   5     5615.38     5458.77      122.12 o
  -1   4   5     1551.77     1592.92       38.87 o
   0   4   5     2701.34     2607.44       75.19 o
   1   4   5     4052.14     4212.81      100.98 o
   2   4   5      720.84      677.85       16.10 o
   3   4   5     1492.22     1494.93       26.80 o
   4   4   5      235.39      242.24        5.04 o
   5   4   5      747.24      767.95       16.33 o
   6   4   5      300.19      316.70        7.40 o
   7   4   5       18.61       18.32        3.31 o
   8   4   5      101.10       92.44        5.50 o
   9   4   5        1.17        1.72        5.39 <
  -9   5   5       24.08       20.13        5.61 o
  -8   5   5       75.49       72.71        4.34 o
  -7   5   5      120.11      138.89        4.29 o
  -6   5   5       85.92       81.61        3.39 o
  -5   5   5      368.54      366.82        7.87 o
  -4   5   5      851.90      899.75       17.00 o
  -3   5   5     1270.83     1279.82       27.95 o
  -2   5   5      364.60      390.98        9.08 o
  -1   5   5     2274.53     2284.33       63.61 o
   0   5   5     1200.58     1147.38       38.90 o
   1   5   5      543.22      547.25       15.63 o
   2   5   5     1914.48     1882.14       39.22 o
   3   5   5      114.29      115.18        2.92 o
   4   5   5      608.22      633.95       12.44 o
   5   5   5      390.53      392.15        8.41 o
   6   5   5      115.32      119.59        4.30 o
   7   5   5       67.12       69.75        4.37 o
   8   5   5       29.03       24.18        4.39 o
   9   5   5       33.37       29.62        5.82 o
  -9   6   5       48.62       40.62        6.17 o
  -8   6   5      125.49      127.89        5.79 o
  -7   6   5       41.25       40.62        3.08 o
  -6   6   5      400.02      420.67        9.34 o
  -5   6   5       89.02       86.90        2.91 o
  -4   6   5      377.34      374.46        8.37 o
  -3   6   5      501.25      518.64       12.38 o
  -2   6   5      224.46      227.92        5.83 o
  -1   6   5      316.95      324.64        9.41 o
   0   6   5      622.12      622.30       17.79 o
   1   6   5      836.62      872.97       21.30 o
   2   6   5       92.16       95.56        2.80 o
   3   6   5      202.12      203.16        4.86 o
   4   6   5      126.87      143.25        3.70 o
   5   6   5      105.15       99.70        3.55 o
   6   6   5       16.10       13.36        2.70 o
   7   6   5       62.72       59.78        3.83 o
   8   6   5       28.72       23.36        4.58 o
   9   6   5        8.83        7.47        5.64 <
  -9   7   5       42.67       32.91        7.22 o
  -8   7   5       43.70       37.43        4.83 o
  -7   7   5      237.67      248.80        7.38 o
  -6   7   5        8.38        5.25        2.66 o
  -5   7   5      564.42      577.79       13.02 o
  -4   7   5      279.02      304.58        7.40 o
  -3   7   5       42.47       32.79        2.72 o
  -2   7   5      496.62      498.49       12.10 o
  -1   7   5       49.95       49.92        2.33 o
   0   7   5      263.87      260.57        8.09 o
   1   7   5      111.26      134.15        4.07 o
   2   7   5      110.20      109.17        3.26 o
   3   7   5       30.96       29.30        1.87 o
   4   7   5       21.87       24.33        2.22 o
   5   7   5        5.40        4.97        2.07 <
   6   7   5      107.58       92.14        4.33 o
   7   7   5        6.88        4.69        3.11 <
   8   7   5       34.16       26.39        4.86 o
   9   7   5       14.22       11.56        6.09 <
  -9   8   5       42.23       35.74        8.44 o
  -8   8   5       71.33       62.08        7.76 o
  -7   8   5       36.40       34.80        3.97 o
  -6   8   5      187.71      198.92        6.67 o
  -5   8   5       84.28       89.90        3.54 o
  -4   8   5      383.17      404.06       12.07 o
  -3   8   5      622.73      605.38       16.66 o
  -2   8   5      755.35      786.22       18.11 o
  -1   8   5      408.36      399.88       10.82 o
   0   8   5      294.41      290.12        9.02 o
   1   8   5      422.90      420.87       12.48 o
   2   8   5       48.21       53.74        2.17 o
   3   8   5      500.52      498.68       10.96 o
   4   8   5       16.88       14.22        2.09 o
   5   8   5      148.78      154.17        4.75 o
   6   8   5      109.64      105.68        4.86 o
   7   8   5       46.83       37.18        3.98 o
   8   8   5       20.15       17.88        5.18 o
  -9   9   5       17.50       11.53        8.17 <
  -8   9   5       53.38       49.24        7.52 o
  -7   9   5       52.11       48.73        4.84 o
  -6   9   5      128.93      133.06        6.19 o
  -5   9   5       85.66       79.27        4.09 o
  -4   9   5      116.39      111.63        4.94 o
  -3   9   5     1228.99     1197.74       32.09 o
  -2   9   5      230.50      229.20        6.68 o
  -1   9   5     1620.39     1590.86       40.90 o
   0   9   5      630.80      608.72       18.31 o
   1   9   5      303.68      296.39        8.62 o
   2   9   5      874.75      911.03       19.75 o
   3   9   5       29.58       24.15        2.21 o
   4   9   5      591.28      603.55       13.99 o
   5   9   5      114.31      124.64        4.11 o
   6   9   5       82.16       74.36        4.37 o
   7   9   5       82.28       79.96        4.82 o
   8   9   5        6.90        1.18        5.19 <
  -8  10   5        0.80        1.32        6.96 <
  -7  10   5       96.31       92.66        6.13 o
  -6  10   5       33.70       31.74        4.28 o
  -5  10   5      137.71      142.49        5.36 o
  -4  10   5      340.83      343.50       11.13 o
  -3  10   5       67.05       62.38        3.39 o
  -2  10   5     1658.40     1662.75       41.95 o
  -1  10   5      205.72      193.98        6.24 o
   0  10   5      895.46      843.27       25.70 o
   1  10   5      887.63      865.30       21.52 o
   2  10   5      104.50      109.60        4.37 o
   3  10   5     1079.48     1102.08       28.86 o
   4  10   5       82.17       71.13        3.82 o
   5  10   5      180.57      189.24        6.07 o
   6  10   5      151.72      147.81        6.49 o
   7  10   5        5.78        7.39        4.25 <
   8  10   5       36.15       38.92        6.88 o
  -8  11   5       25.06       26.91        6.19 o
  -7  11   5       23.27       20.57        5.10 o
  -6  11   5       98.13       91.29        5.89 o
  -5  11   5      144.63      139.36        5.73 o
  -4  11   5      241.41      225.68        8.51 o
  -3  11   5      561.00      575.37       15.42 o
  -2  11   5        1.93        6.62        2.07 <
  -1  11   5      759.88      731.50       19.79 o
   0  11   5      526.39      497.41       15.71 o
   1  11   5      353.16      343.58        9.25 o
   2  11   5      802.99      837.18       21.74 o
   3  11   5       18.71       23.85        2.86 o
   4  11   5      300.75      304.78        9.31 o
   5  11   5      131.46      123.81        5.81 o
   6  11   5       43.28       45.26        5.05 o
   7  11   5       63.18       66.67        6.51 o
   8  11   5        7.49        1.79        9.02 <
  -8  12   5       18.84       21.74        7.73 <
  -7  12   5       29.29       26.04        5.86 o
  -6  12   5       96.73      100.31        5.95 o
  -5  12   5       65.33       55.67        4.25 o
  -4  12   5      271.41      269.39        9.55 o
  -3  12   5      105.78      108.21        4.61 o
  -2  12   5      192.15      219.50        6.50 o
  -1  12   5       77.48       84.93        3.69 o
   0  12   5      286.10      282.73        8.58 o
   1  12   5      473.19      450.19       12.14 o
   2  12   5       32.58       39.18        3.22 o
   3  12   5      207.01      228.45        7.10 o
   4  12   5       35.27       34.05        3.54 o
   5  12   5       46.82       49.63        4.11 o
   6  12   5       31.42       27.63        5.16 o
   7  12   5       22.19       22.52        6.53 o
  -7  13   5       51.11       55.20        7.99 o
  -6  13   5        0.20        3.01        4.51 <
  -5  13   5      132.75      133.58        5.84 o
  -4  13   5       55.80       51.57        4.30 o
  -3  13   5      113.94      109.67        5.01 o
  -2  13   5       82.53       87.63        4.26 o
  -1  13   5       51.60       55.18        3.45 o
   0  13   5      103.41      104.89        4.56 o
   1  13   5        0.56        3.41        2.37 <
   2  13   5       61.35       65.53        3.89 o
   3  13   5       -4.50        0.72        2.92 <
   4  13   5       25.88       26.99        3.70 o
   5  13   5        5.23        6.21        3.62 <
   6  13   5       37.35       34.72        6.02 o
   7  13   5        9.57       10.68        6.26 <
  -7  14   5       12.40        6.89        7.80 <
  -6  14   5       69.36       63.71        7.76 o
  -5  14   5       15.66       17.41        3.62 o
  -4  14   5      116.49      105.60        6.10 o
  -3  14   5      131.62      120.85        5.61 o
  -2  14   5       30.06       40.39        3.48 o
  -1  14   5       85.84       82.19        4.31 o
   0  14   5        9.63        9.91        2.86 o
   1  14   5       37.91       34.47        3.13 o
   2  14   5        5.64        7.23        3.00 <
   3  14   5       35.13       36.78        3.85 o
   4  14   5        4.99        4.82        3.44 <
   5  14   5       13.33       19.42        4.13 o
   6  14   5        0.99        7.14        6.07 <
  -6  15   5        4.55        9.85        7.10 <
  -5  15   5       33.58       37.76        5.32 o
  -4  15   5       42.81       45.29        4.63 o
  -3  15   5      173.97      174.62        6.85 o
  -2  15   5       54.27       51.03        4.04 o
  -1  15   5      130.90      125.66        5.58 o
   0  15   5       84.83       88.55        4.42 o
   1  15   5       29.61       36.11        3.90 o
   2  15   5       73.48       71.28        5.14 o
   3  15   5        0.63        1.07        3.49 <
   4  15   5       95.97      103.65        6.27 o
   5  15   5       16.89       20.29        4.81 o
   6  15   5        8.50       16.29        6.18 <
  -6  16   5       16.88       19.32        7.71 <
  -5  16   5       15.34       15.84        5.75 <
  -4  16   5       73.17       69.41        5.65 o
  -3  16   5        8.15        7.83        3.58 <
  -2  16   5      221.75      217.24        7.92 o
  -1  16   5       63.98       61.15        4.57 o
   0  16   5      142.90      135.77        6.00 o
   1  16   5      104.35      108.16        5.92 o
   2  16   5        1.08        9.96        3.93 <
   3  16   5      213.68      194.21        8.92 o
   4  16   5       18.01       18.61        4.55 o
   5  16   5       26.57       35.38        5.45 o
  -5  17   5       23.41       27.42        6.23 o
  -4  17   5       16.64       18.19        6.20 <
  -3  17   5      120.66      115.05        6.15 o
  -2  17   5       -1.94        2.30        3.66 <
  -1  17   5      145.54      146.47        6.50 o
   0  17   5      128.25      117.81        6.04 o
   1  17   5       44.82       48.58        4.40 o
   2  17   5      139.70      129.86        7.42 o
   3  17   5       -2.90        2.52        5.02 <
   4  17   5       75.10       79.13        6.99 o
   5  17   5       17.36       15.88       10.94 <
  -4  18   5       43.01       47.71        7.03 o
  -3  18   5        7.39        9.43        5.28 <
  -2  18   5       59.23       64.08        4.98 o
  -1  18   5       17.42       25.49        4.22 o
   0  18   5       66.28       65.16        5.16 o
   1  18   5       84.63       90.13        5.63 o
   2  18   5        4.14        9.02        5.42 <
   3  18   5       59.29       67.58        8.00 o
   4  18   5       -2.34        3.64        6.01 <
  -3  19   5       26.53       26.36        5.98 o
  -2  19   5        3.88        7.30        5.37 <
  -1  19   5       15.89       25.60        4.77 o
   0  19   5       30.47       32.15        5.98 o
   1  19   5       17.46       15.17        5.06 o
   2  19   5       28.79       32.16        6.18 o
   0  20   5        4.20        6.90        5.18 <
 -10   0   6        1.15        0.67        8.57 <
  -9   0   6      115.30      124.14        7.46 o
  -8   0   6       40.17       44.06        4.97 o
  -7   0   6      245.97      248.36        9.41 o
  -6   0   6      723.49      764.13       22.54 o
  -5   0   6      130.75      136.34        4.82 o
  -4   0   6     3289.98     3245.76       85.75 o
  -3   0   6      869.51      874.41       25.37 o
  -2   0   6     2843.54     2778.87       81.79 o
  -1   0   6     5019.29     4901.51      197.22 o
   0   0   6       61.57       73.59        4.00 o
   1   0   6     6571.78     6449.19      258.06 o
   2   0   6      606.25      582.18       16.28 o
   3   0   6      326.04      314.53        9.15 o
   4   0   6      708.34      732.50       19.23 o
   5   0   6       92.80       98.81        3.94 o
   6   0   6      121.60      131.69        5.86 o
   7   0   6       14.20       11.16        4.03 o
   8   0   6       55.06       59.59        6.31 o
   9   0   6       -3.11        1.64        8.15 <
 -10   1   6       34.07       34.61        6.55 o
  -9   1   6       11.50       12.81        3.93 <
  -8   1   6      167.36      176.75        5.56 o
  -7   1   6      121.89      126.22        4.45 o
  -6   1   6      266.61      271.55        6.28 o
  -5   1   6     1707.37     1733.93       31.79 o
  -4   1   6       74.39       75.91        2.24 o
  -3   1   6     3061.05     3082.98       62.06 o
  -2   1   6     3299.46     3193.41       67.05 o
  -1   1   6     1116.11      869.09       37.65 o
   0   1   6     2685.47     2547.99       74.81 o
   1   1   6      917.77      910.01       25.87 o
   2   1   6     3557.79     3424.64       62.79 o
   3   1   6     1599.31     1617.26       29.98 o
   4   1   6      271.01      287.48        5.97 o
   5   1   6      323.28      342.76        6.72 o
   6   1   6       54.94       47.18        2.98 o
   7   1   6       55.71       52.95        3.67 o
   8   1   6       18.13       13.40        4.09 o
   9   1   6       15.98       20.58        5.27 o
 -10   2   6       10.71       10.56        6.20 <
  -9   2   6       60.05       55.94        4.72 o
  -8   2   6       81.42       81.76        4.40 o
  -7   2   6      132.74      142.03        4.92 o
  -6   2   6      259.83      262.35        6.15 o
  -5   2   6       47.51       51.64        2.07 o
  -4   2   6      813.01      814.05       15.34 o
  -3   2   6      466.91      435.11        9.81 o
  -2   2   6     1703.68     1682.44       37.28 o
  -1   2   6     1779.84     1751.65       45.54 o
   0   2   6      210.72      233.23        7.40 o
   1   2   6     3660.10     3563.33      101.77 o
   2   2   6     1158.50     1184.61       21.73 o
   3   2   6      266.84      255.15        5.12 o
   4   2   6      410.67      401.69        8.23 o
   5   2   6      565.19      596.35       11.83 o
   6   2   6       53.12       51.47        2.70 o
   7   2   6       82.63       83.36        4.38 o
   8   2   6       89.20       86.88        5.58 o
   9   2   6        2.03        1.95        5.16 <
  -9   3   6       65.04       53.27        5.36 o
  -8   3   6       14.93       17.47        3.30 o
  -7   3   6       62.87       61.28        3.61 o
  -6   3   6       46.52       46.16        2.63 o
  -5   3   6       60.39       55.50        2.33 o
  -4   3   6        3.64        4.09        1.24 <
  -3   3   6      169.12      168.27        3.98 o
  -2   3   6      335.05      310.44        7.67 o
  -1   3   6      276.01      290.63        7.52 o
   0   3   6      311.79      321.89        9.16 o
   1   3   6     1172.21     1200.74       29.50 o
   2   3   6      312.85      327.21        5.82 o
   3   3   6      340.11      333.55        6.79 o
   4   3   6      925.57      939.23       17.78 o
   5   3   6       21.23       20.95        1.95 o
   6   3   6      265.52      286.82        6.67 o
   7   3   6       45.14       48.03        3.71 o
   8   3   6       37.22       31.64        4.20 o
   9   3   6       64.70       54.93        6.27 o
  -9   4   6       17.92       15.32        4.53 o
  -8   4   6       77.42       71.03        4.29 o
  -7   4   6       22.31       27.37        2.72 o
  -6   4   6       83.66       86.04        3.35 o
  -5   4   6       32.56       26.55        1.91 o
  -4   4   6      154.67      158.78        3.94 o
  -3   4   6       78.93       79.34        2.51 o
  -2   4   6      570.39      571.36       12.77 o
  -1   4   6      207.32      203.86        5.64 o
   0   4   6      377.92      370.08       11.00 o
   1   4   6      192.18      186.69        5.35 o
   2   4   6      758.99      782.46       15.97 o
   3   4   6      345.89      347.70        7.29 o
   4   4   6       93.07       88.23        2.63 o
   5   4   6      844.65      837.58       17.12 o
   6   4   6       52.31       44.24        3.13 o
   7   4   6       70.63       72.91        4.38 o
   8   4   6       94.28       83.62        5.41 o
   9   4   6        6.76        6.77        5.33 <
  -9   5   6       29.94       21.99        6.42 o
  -8   5   6       75.99       73.97        4.73 o
  -7   5   6       98.61       94.73        4.00 o
  -6   5   6      238.72      242.38        6.20 o
  -5   5   6      915.63      923.72       19.37 o
  -4   5   6      106.64      112.31        3.37 o
  -3   5   6     1045.72     1066.43       23.11 o
  -2   5   6      777.94      810.14       17.30 o
  -1   5   6      148.43      148.02        4.33 o
   0   5   6     1855.47     1824.90       51.85 o
   1   5   6      305.44      360.81       10.61 o
   2   5   6     1108.86     1093.29       23.18 o
   3   5   6      577.61      613.65       11.15 o
   4   5   6      321.66      317.32        7.39 o
   5   5   6      186.97      192.04        4.95 o
   6   5   6      143.50      137.37        4.88 o
   7   5   6       76.58       64.70        4.59 o
   8   5   6       19.02       16.54        4.33 o
   9   5   6       22.89       28.02        5.58 o
  -9   6   6       69.32       63.44        7.28 o
  -8   6   6       26.25       26.24        4.34 o
  -7   6   6      149.50      160.27        5.24 o
  -6   6   6      512.12      520.12       12.37 o
  -5   6   6       72.15       65.22        2.83 o
  -4   6   6     1880.51     1946.58       41.22 o
  -3   6   6      230.24      227.06        6.19 o
  -2   6   6      958.32     1004.67       24.97 o
  -1   6   6     2394.04     2371.16       67.01 o
   0   6   6      149.89      163.82        5.75 o
   1   6   6     4516.35     4432.68      126.03 o
   2   6   6      430.37      399.09        8.76 o
   3   6   6      283.81      273.33        6.48 o
   4   6   6      397.37      409.70        8.94 o
   5   6   6       82.07       82.33        3.17 o
   6   6   6      102.49      108.91        4.16 o
   7   6   6        8.98        6.13        2.97 o
   8   6   6       37.52       31.63        4.91 o
   9   6   6        2.82        4.74        5.43 <
  -9   7   6       12.52        3.46        6.38 <
  -8   7   6      138.65      137.47        7.62 o
  -7   7   6      137.28      135.14        5.93 o
  -6   7   6      139.73      137.00        4.75 o
  -5   7   6      998.63     1023.59       22.40 o
  -4   7   6       30.81       24.75        2.49 o
  -3   7   6     1581.05     1587.40       40.90 o
  -2   7   6      967.30     1016.97       22.95 o
  -1   7   6      740.42      736.20       18.96 o
   0   7   6     3619.61     3522.78      100.82 o
   1   7   6       14.62       13.14        1.93 o
   2   7   6     1479.98     1450.20       30.94 o
   3   7   6      620.50      611.34       13.36 o
   4   7   6      103.13       91.02        3.58 o
   5   7   6      187.85      184.43        5.44 o
   6   7   6        4.75        5.52        2.65 <
   7   7   6       52.71       53.53        3.85 o
   8   7   6        6.56        4.35        4.57 <
  -9   8   6       41.98       40.56        8.18 o
  -8   8   6       32.13       28.85        6.68 o
  -7   8   6      161.59      158.14        7.29 o
  -6   8   6      261.40      271.40        9.45 o
  -5   8   6       45.62       41.51        3.18 o
  -4   8   6      894.43      898.03       26.58 o
  -3   8   6      592.46      573.89       15.93 o
  -2   8   6      771.98      763.69       19.84 o
  -1   8   6     1159.36     1140.77       29.40 o
   0   8   6      124.96      121.10        4.63 o
   1   8   6     1267.92     1257.23       35.82 o
   2   8   6      225.41      226.54        5.74 o
   3   8   6      421.57      416.88        9.39 o
   4   8   6      335.34      348.63        8.38 o
   5   8   6      100.06       99.07        3.84 o
   6   8   6       81.37       79.19        4.21 o
   7   8   6       42.81       35.69        3.94 o
   8   8   6       21.10       23.28        5.17 o
  -9   9   6       14.01       15.78        8.53 <
  -8   9   6       34.19       30.48        7.41 o
  -7   9   6       72.30       61.57        5.25 o
  -6   9   6       20.23       22.93        3.83 o
  -5   9   6      119.26      118.87        4.96 o
  -4   9   6        4.92        7.48        2.55 <
  -3   9   6      413.01      415.96       11.58 o
  -2   9   6      345.83      343.08        9.50 o
  -1   9   6      230.62      243.02        6.73 o
   0   9   6      373.12      372.94       11.31 o
   1   9   6      205.46      217.33        6.20 o
   2   9   6      322.34      313.04        7.89 o
   3   9   6      256.81      233.29        6.66 o
   4   9   6      370.03      364.20        9.18 o
   5   9   6       44.76       38.52        2.95 o
   6   9   6      112.28      110.90        5.01 o
   7   9   6       48.05       42.92        4.15 o
   8   9   6       10.56        8.48        5.10 <
  -8  10   6       46.94       32.67        7.87 o
  -7  10   6       -0.02        0.44        4.25 <
  -6  10   6       25.11       25.14        4.02 o
  -5  10   6       16.91       13.80        2.92 o
  -4  10   6       26.26       26.80        3.23 o
  -3  10   6        2.08        6.55        2.25 <
  -2  10   6       73.13       71.49        3.40 o
  -1  10   6        4.20        4.62        2.08 <
   0  10   6      231.31      223.39        7.74 o
   1  10   6       61.37       37.77        3.70 o
   2  10   6      299.73      310.25        8.98 o
   3  10   6      347.47      342.01        9.24 o
   4  10   6        5.61        5.42        2.50 <
   5  10   6      200.41      197.51        6.40 o
   6  10   6       25.34       17.77        3.90 o
   7  10   6       45.10       42.47        5.08 o
   8  10   6       30.62       29.53        6.63 o
  -8  11   6       16.33        9.23        6.13 <
  -7  11   6       57.39       51.68        5.74 o
  -6  11   6       54.93       53.72        4.90 o
  -5  11   6       65.71       66.73        4.10 o
  -4  11   6       14.93       15.63        3.29 o
  -3  11   6      116.30      107.08        4.83 o
  -2  11   6       56.98       58.71        3.23 o
  -1  11   6      127.71      127.54        4.77 o
   0  11   6      169.33      162.22        6.30 o
   1  11   6      179.52      162.51        5.53 o
   2  11   6      218.32      214.11        7.16 o
   3  11   6      107.42      118.28        4.21 o
   4  11   6      179.11      178.15        6.55 o
   5  11   6       10.43        8.12        3.27 o
   6  11   6       95.15       89.77        6.30 o
   7  11   6       30.61       32.70        6.17 o
  -8  12   6        3.88       13.37        7.25 <
  -7  12   6       24.64       32.92        5.62 o
  -6  12   6      119.81      119.79        6.73 o
  -5  12   6       28.43       23.21        3.45 o
  -4  12   6      379.04      381.74       12.54 o
  -3  12   6       69.94       70.27        3.95 o
  -2  12   6      111.17      114.47        5.16 o
  -1  12   6      336.45      320.32        9.62 o
   0  12   6       76.19       81.66        3.79 o
   1  12   6      582.13      555.85       14.67 o
   2  12   6      154.50      165.81        5.78 o
   3  12   6      219.36      216.87        7.50 o
   4  12   6       55.76       59.17        4.13 o
   5  12   6       59.25       53.42        4.46 o
   6  12   6       28.85       28.69        5.15 o
   7  12   6       12.90       10.13        6.28 <
  -7  13   6       36.26       41.25        6.39 o
  -6  13   6       43.83       35.91        5.30 o
  -5  13   6      299.99      295.30       10.65 o
  -4  13   6        8.19        5.01        3.56 <
  -3  13   6      422.28      422.73       12.31 o
  -2  13   6      224.58      215.38        8.12 o
  -1  13   6       88.84       91.04        4.21 o
   0  13   6      690.76      657.16       18.90 o
   1  13   6       10.13        9.01        2.60 o
   2  13   6      345.99      331.18       10.51 o
   3  13   6       79.94       81.55        4.55 o
   4  13   6       24.90       31.72        3.75 o
   5  13   6       52.48       55.08        4.53 o
   6  13   6        7.53        9.59        5.51 <
   7  13   6       20.83       24.87        6.53 o
  -7  14   6       29.98       35.08        7.92 o
  -6  14   6       72.18       71.02        6.63 o
  -5  14   6        8.75        8.47        3.75 <
  -4  14   6      333.94      355.19       11.53 o
  -3  14   6       96.02      101.99        4.81 o
  -2  14   6      225.84      216.16        8.45 o
  -1  14   6      321.71      300.62       10.75 o
   0  14   6       45.29       45.55        3.57 o
   1  14   6      311.73      307.09        9.69 o
   2  14   6       44.16       43.20        3.81 o
   3  14   6      149.84      146.58        6.34 o
   4  14   6       81.25       87.44        5.00 o
   5  14   6        5.10       10.40        3.90 <
   6  14   6       31.99       30.47        6.32 o
  -6  15   6        9.65       11.45        7.36 <
  -5  15   6       56.53       59.77        5.20 o
  -4  15   6       -2.64        2.53        3.84 <
  -3  15   6      174.68      177.96        6.81 o
  -2  15   6      109.38      107.23        5.36 o
  -1  15   6      129.69      126.24        5.66 o
   0  15   6      202.86      195.13        7.10 o
   1  15   6       15.06       16.56        3.79 o
   2  15   6      101.07       95.34        5.15 o
   3  15   6       63.31       51.71        4.66 o
   4  15   6       72.82       71.98        5.13 o
   5  15   6       16.37       19.85        4.88 o
   6  15   6       14.92       11.59        6.52 <
  -6  16   6       25.85       22.66        7.96 o
  -5  16   6       -4.39        1.74        5.47 <
  -4  16   6       32.88       28.88        4.75 o
  -3  16   6        0.90        3.29        3.63 <
  -2  16   6       46.25       54.07        4.22 o
  -1  16   6       67.46       61.75        4.57 o
   0  16   6       40.06       38.60        3.59 o
   1  16   6       31.28       35.27        4.41 o
   2  16   6       16.58       21.87        4.37 o
   3  16   6       87.50       82.29        5.40 o
   4  16   6       -0.47        2.38        4.38 <
   5  16   6       25.36       34.09        5.45 o
  -5  17   6       11.08       12.04        6.19 <
  -4  17   6        2.09        1.91        6.10 <
  -3  17   6        9.89       11.35        4.06 <
  -2  17   6       -1.42        1.00        3.75 <
  -1  17   6       22.52       25.33        4.11 o
   0  17   6       23.85       24.23        3.64 o
   1  17   6       20.63       22.21        4.06 o
   2  17   6       30.66       29.49        5.12 o
   3  17   6        8.45       12.01        6.17 <
   4  17   6       45.27       46.37        6.33 o
  -4  18   6       34.50       36.99        6.91 o
  -3  18   6        5.16        7.36        4.61 <
  -2  18   6        9.24       12.82        4.33 <
  -1  18   6       10.96       16.96        4.26 <
   0  18   6       16.40       20.08        4.45 o
   1  18   6       43.00       51.75        5.03 o
   2  18   6       16.60       16.19        5.64 <
   3  18   6       46.32       37.16        7.86 o
  -3  19   6       44.15       43.46        6.26 o
  -2  19   6        7.49       16.31        5.52 <
  -1  19   6       17.41       19.48        4.53 o
   0  19   6       66.60       66.73        7.67 o
   1  19   6        7.00        6.96        4.96 <
   2  19   6       46.80       49.85        5.78 o
 -10   0   7        1.19        3.44        8.50 <
  -9   0   7       14.42       17.87        6.42 <
  -8   0   7       -4.85        0.18        4.03 <
  -7   0   7       12.54        8.98        3.90 o
  -6   0   7      146.86      146.53        5.39 o
  -5   0   7      141.57      149.36        4.95 o
  -4   0   7      351.69      349.15       10.95 o
  -3   0   7      539.16      581.37       16.03 o
  -2   0   7     3104.18     3047.54       89.29 o
  -1   0   7       14.21        7.38        2.51 o
   0   0   7     1683.33     1603.48       66.68 o
   1   0   7     4427.46     4224.04      174.13 o
   2   0   7      296.60      279.35        7.51 o
   3   0   7     2290.90     2375.55       60.52 o
   4   0   7      331.62      355.70        9.51 o
   5   0   7      519.24      518.04       16.61 o
   6   0   7      282.34      268.67       10.15 o
   7   0   7       11.81       15.15        3.82 o
   8   0   7      181.65      182.96        9.85 o
   9   0   7       -2.21        5.41        8.17 <
 -10   1   7       15.54       15.22        5.97 <
  -9   1   7       23.51       18.47        5.08 o
  -8   1   7       19.11       18.83        3.23 o
  -7   1   7      107.63      102.76        4.18 o
  -6   1   7      121.38      127.97        3.73 o
  -5   1   7      684.84      685.73       13.15 o
  -4   1   7      412.05      433.31        8.93 o
  -3   1   7      922.67      894.67       17.88 o
  -2   1   7     1127.76     1076.16       24.84 o
  -1   1   7     2292.08     2221.87       58.58 o
   0   1   7      564.87      591.26       16.25 o
   1   1   7     1121.74     1003.94       31.63 o
   2   1   7     3469.64     3461.23       58.41 o
   3   1   7       57.74       69.36        1.84 o
   4   1   7      972.71      984.99       18.50 o
   5   1   7      302.91      301.87        6.81 o
   6   1   7      111.97      116.13        3.99 o
   7   1   7      217.08      218.84        6.23 o
   8   1   7        4.12        2.28        4.05 <
   9   1   7       29.49       34.78        5.64 o
  -9   2   7       80.26       82.33        6.24 o
  -8   2   7      157.66      157.55        6.34 o
  -7   2   7       10.51        9.75        2.79 o
  -6   2   7      691.21      706.44       14.30 o
  -5   2   7      348.73      348.58        7.11 o
  -4   2   7      261.82      270.20        5.95 o
  -3   2   7      844.20      812.10       17.41 o
  -2   2   7     1830.09     1729.87       40.05 o
  -1   2   7     4640.98     4507.20      118.17 o
   0   2   7     1890.88     1854.16       61.04 o
   1   2   7      775.14      775.36       22.02 o
   2   2   7      503.96      486.89        9.50 o
   3   2   7      623.81      648.07       11.35 o
   4   2   7      187.07      197.55        4.45 o
   5   2   7      314.30      320.66        6.58 o
   6   2   7       89.71       88.73        3.47 o
   7   2   7       10.42        5.34        3.22 o
   8   2   7       58.81       62.66        4.62 o
   9   2   7        2.08        2.29        5.28 <
  -9   3   7       98.93       85.19        6.73 o
  -8   3   7       79.98       77.70        4.77 o
  -7   3   7      416.61      422.19       10.69 o
  -6   3   7       24.75       21.17        2.39 o
  -5   3   7     1058.36     1045.53       22.23 o
  -4   3   7      687.63      665.12       15.46 o
  -3   3   7      360.80      395.34        7.75 o
  -2   3   7     4413.68     4281.71      102.37 o
  -1   3   7      793.38      734.40       20.60 o
   0   3   7      999.01      928.39       28.16 o
   1   3   7      887.79      887.56       22.49 o
   2   3   7      127.84      120.74        2.71 o
   3   3   7      222.17      203.47        4.63 o
   4   3   7       72.03       81.13        2.64 o
   5   3   7       39.95       37.98        2.16 o
   6   3   7        8.81       10.73        2.27 o
   7   3   7       10.69       14.31        3.16 o
   8   3   7       10.43        3.13        3.89 <
   9   3   7        6.60        5.24        5.22 <
  -9   4   7       93.89       86.02        6.52 o
  -8   4   7      173.59      184.04        7.26 o
  -7   4   7       24.26       20.96        2.94 o
  -6   4   7      975.52      985.54       22.36 o
  -5   4   7      383.97      401.08        9.16 o
  -4   4   7      369.13      378.29        8.68 o
  -3   4   7     1217.98     1183.66       24.98 o
  -2   4   7      420.85      410.42        9.59 o
  -1   4   7     1791.24     1722.08       44.87 o
   0   4   7     1474.58     1452.46       41.35 o
   1   4   7      545.22      526.23       14.04 o
   2   4   7      306.84      288.18        6.09 o
   3   4   7      105.04      105.72        2.80 o
   4   4   7      144.01      150.46        3.48 o
   5   4   7       35.44       31.01        2.17 o
   6   4   7       11.75       14.40        2.49 o
   7   4   7       11.42       11.36        3.30 o
   8   4   7       25.66       23.38        4.26 o
   9   4   7        4.00        5.20        5.16 <
  -9   5   7       35.04       33.60        5.67 o
  -8   5   7       35.26       32.06        4.46 o
  -7   5   7      199.32      206.33        6.60 o
  -6   5   7      149.27      140.82        5.25 o
  -5   5   7      856.63      892.59       19.30 o
  -4   5   7      290.02      305.81        7.04 o
  -3   5   7      260.31      255.94        5.85 o
  -2   5   7      766.91      828.28       17.10 o
  -1   5   7     1019.15      986.72       25.77 o
   0   5   7      912.32      899.11       25.82 o
   1   5   7     1296.63     1205.46       32.70 o
   2   5   7     1225.59     1216.09       25.60 o
   3   5   7      129.61      128.29        3.10 o
   4   5   7      574.89      600.18       11.92 o
   5   5   7      163.09      161.91        4.54 o
   6   5   7       55.44       51.07        3.27 o
   7   5   7       98.22       94.45        4.99 o
   8   5   7       10.71        3.44        4.20 <
   9   5   7       11.60       16.78        5.55 <
  -9   6   7       13.30       11.46        6.16 <
  -8   6   7       13.08        9.40        4.23 o
  -7   6   7       12.16       10.90        3.12 o
  -6   6   7      163.43      178.76        5.59 o
  -5   6   7      142.86      141.80        4.36 o
  -4   6   7      341.52      340.55        8.20 o
  -3   6   7      314.62      317.84        8.16 o
  -2   6   7      843.64      892.98       20.42 o
  -1   6   7      309.52      328.86        9.28 o
   0   6   7     1788.01     1721.11       57.84 o
   1   6   7     2292.58     2204.86       64.29 o
   2   6   7       63.86       60.27        2.06 o
   3   6   7     1245.61     1304.92       26.14 o
   4   6   7      113.09      114.15        3.49 o
   5   6   7      250.34      267.64        6.26 o
   6   6   7      164.86      169.31        5.38 o
   7   6   7       16.65       15.43        3.13 o
   8   6   7      108.65      100.72        6.10 o
  -9   7   7       12.02        4.20        6.29 <
  -8   7   7       14.17        4.44        5.00 <
  -7   7   7       10.52        4.47        3.14 o
  -6   7   7       47.55       45.04        3.41 o
  -5   7   7      177.79      177.06        5.56 o
  -4   7   7      132.19      128.46        4.85 o
  -3   7   7      668.68      687.99       17.82 o
  -2   7   7       -0.96        1.44        1.56 <
  -1   7   7     1413.51     1443.60       39.89 o
   0   7   7      790.70      770.39       26.08 o
   1   7   7      488.58      501.29       12.85 o
   2   7   7     1859.46     1882.85       36.29 o
   3   7   7       45.67       45.36        2.14 o
   4   7   7      633.39      665.68       14.80 o
   5   7   7      161.89      164.51        4.94 o
   6   7   7      110.75      103.87        4.48 o
   7   7   7      205.62      194.92        6.55 o
   8   7   7        8.81        0.54        4.88 <
  -9   8   7       17.02       19.14        7.61 <
  -8   8   7       61.26       47.34        7.49 o
  -7   8   7       25.67       20.64        4.25 o
  -6   8   7      145.61      153.48        6.48 o
  -5   8   7      149.00      163.55        5.45 o
  -4   8   7      246.63      247.91        8.47 o
  -3   8   7       75.79       69.03        3.53 o
  -2   8   7      661.01      647.91       17.12 o
  -1   8   7      576.13      530.69       15.02 o
   0   8   7      821.30      843.74       23.51 o
   1   8   7      628.77      627.76       15.14 o
   2   8   7      215.57      221.58        5.22 o
   3   8   7      853.22      823.45       18.19 o
   4   8   7      135.79      135.77        4.28 o
   5   8   7      188.70      198.72        5.52 o
   6   8   7      136.58      132.04        5.29 o
   7   8   7        8.34        6.83        3.52 <
   8   8   7       49.41       47.39        5.50 o
  -8   9   7       46.09       37.78        7.26 o
  -7   9   7      229.39      234.15        9.09 o
  -6   9   7        9.37       12.36        3.51 <
  -5   9   7      257.31      266.83        8.05 o
  -4   9   7      301.39      311.98       10.04 o
  -3   9   7      172.00      198.02        5.80 o
  -2   9   7      779.19      770.33       20.15 o
  -1   9   7      396.49      394.58       10.72 o
   0   9   7      456.32      443.12       13.60 o
   1   9   7      279.42      283.16        7.99 o
   2   9   7      262.98      262.96        6.65 o
   3   9   7      104.45      103.25        3.70 o
   4   9   7      124.26      124.17        4.52 o
   5   9   7       49.54       42.62        3.00 o
   6   9   7       28.34       28.83        3.42 o
   7   9   7       42.68       37.90        4.15 o
   8   9   7        1.93        0.44        5.09 <
  -8  10   7       90.59       85.47        8.92 o
  -7  10   7       28.30       16.57        4.87 o
  -6  10   7      349.23      353.07       10.59 o
  -5  10   7       85.59       88.08        4.47 o
  -4  10   7      268.26      275.73        9.37 o
  -3  10   7      489.21      530.31       13.61 o
  -2  10   7       53.96       49.71        3.02 o
  -1  10   7      921.80      881.41       23.73 o
   0  10   7      147.69      138.63        5.65 o
   1  10   7       85.05       76.17        3.47 o
   2  10   7      178.57      188.74        6.16 o
   3  10   7       59.32       58.44        3.26 o
   4  10   7       46.80       47.19        3.18 o
   5  10   7        4.90        6.58        2.77 <
   6  10   7        6.05        4.93        3.59 <
   7  10   7        3.41        1.87        4.42 <
   8  10   7        3.53        4.68        6.16 <
  -8  11   7       19.38       19.55        6.05 o
  -7  11   7      149.17      148.92        7.92 o
  -6  11   7       39.84       39.97        3.89 o
  -5  11   7      265.49      267.20        8.57 o
  -4  11   7      126.03      121.63        5.87 o
  -3  11   7      181.73      187.11        6.34 o
  -2  11   7      421.70      427.86       11.58 o
  -1  11   7      102.94      100.49        4.30 o
   0  11   7      475.60      462.61       14.40 o
   1  11   7      254.68      251.35        7.15 o
   2  11   7      142.45      143.74        5.45 o
   3  11   7       37.50       40.80        3.01 o
   4  11   7       41.22       40.03        3.60 o
   5  11   7       27.47       24.19        3.70 o
   6  11   7       11.47        9.29        4.59 <
   7  11   7       11.58       16.99        5.85 <
  -8  12   7       18.54       18.10        6.92 <
  -7  12   7        5.43        6.83        5.28 <
  -6  12   7      112.96      107.34        5.65 o
  -5  12   7       54.85       50.12        4.20 o
  -4  12   7      221.41      233.71        8.38 o
  -3  12   7      127.74      145.98        5.34 o
  -2  12   7      115.32      122.33        4.92 o
  -1  12   7      189.42      178.42        6.32 o
   0  12   7      314.20      289.02        9.12 o
   1  12   7      372.31      360.99        9.93 o
   2  12   7       11.70       14.45        2.94 o
   3  12   7      274.79      274.44        7.89 o
   4  12   7       52.63       43.42        4.05 o
   5  12   7       56.59       50.22        4.30 o
   6  12   7       52.57       51.55        5.72 o
   7  12   7        2.94        3.79        5.98 <
  -7  13   7       15.44       12.84        5.90 <
  -6  13   7        6.61       10.06        4.88 <
  -5  13   7       58.35       64.57        4.49 o
  -4  13   7       40.48       38.48        4.25 o
  -3  13   7      152.47      170.77        6.07 o
  -2  13   7       14.93       19.61        3.06 o
  -1  13   7      254.10      245.36        7.88 o
   0  13   7      224.36      216.21        6.65 o
   1  13   7      131.28      129.70        4.87 o
   2  13   7      434.73      417.55       12.68 o
   3  13   7       25.46       23.86        3.11 o
   4  13   7      172.58      170.08        6.80 o
   5  13   7       61.48       48.31        4.62 o
   6  13   7       20.83       24.66        5.85 o
   7  13   7       48.14       45.34        7.46 o
  -7  14   7       -2.88        6.40        7.59 <
  -6  14   7       14.84       15.15        5.68 <
  -5  14   7       19.27       18.39        4.03 o
  -4  14   7      119.05      117.17        6.32 o
  -3  14   7       -4.49        0.45        3.12 <
  -2  14   7      147.99      155.58        6.06 o
  -1  14   7       74.36       72.59        4.11 o
   0  14   7      209.99      215.59        6.47 o
   1  14   7      217.69      202.91        7.45 o
   2  14   7        1.92        5.21        3.02 <
   3  14   7      271.82      262.67        8.16 o
   4  14   7       29.17       26.50        4.00 o
   5  14   7       59.45       59.76        5.09 o
   6  14   7       54.32       49.54        6.87 o
  -6  15   7        1.17        4.92        5.99 <
  -5  15   7       25.97       34.30        4.71 o
  -4  15   7       24.68       26.37        4.47 o
  -3  15   7       99.72      100.50        5.19 o
  -2  15   7       83.38       82.41        4.88 o
  -1  15   7      137.75      131.93        5.33 o
   0  15   7      145.26      138.66        5.89 o
   1  15   7       36.18       36.21        4.39 o
   2  15   7      104.35       95.40        5.23 o
   3  15   7        9.64        8.47        3.33 <
   4  15   7       83.13       78.61        5.24 o
   5  15   7       28.61       24.03        5.11 o
   6  15   7        4.44       11.62        6.46 <
  -6  16   7       37.51       54.22       17.06 <
  -5  16   7        3.98        9.71        4.79 <
  -4  16   7       54.42       53.69        5.50 o
  -3  16   7       91.40       83.03        5.28 o
  -2  16   7       26.06       33.63        3.85 o
  -1  16   7      186.99      168.49        8.16 o
   0  16   7        5.20       11.95        3.43 <
   1  16   7       30.39       31.60        3.96 o
   2  16   7       12.01       15.46        4.36 <
   3  16   7       39.01       37.96        4.51 o
   4  16   7       15.26       12.37        4.69 o
   5  16   7       11.43       11.97        5.20 <
  -5  17   7       64.50       59.94        7.03 o
  -4  17   7       27.54       30.74        5.48 o
  -3  17   7       23.81       26.71        4.42 o
  -2  17   7       66.16       75.86        4.84 o
  -1  17   7        1.64        2.74        3.76 <
   0  17   7       82.76       87.11        4.59 o
   1  17   7        8.85       10.67        3.80 <
   2  17   7       23.17       22.75        4.98 o
   3  17   7        8.11       11.98        5.39 <
   4  17   7        1.07        6.53        5.62 <
  -4  18   7       52.56       49.68        7.37 o
  -3  18   7       19.48       25.96        4.85 o
  -2  18   7        2.12        8.66        4.40 <
  -1  18   7       47.85       48.60        4.93 o
   0  18   7       20.26       14.21        4.67 o
   1  18   7       58.71       61.35        5.25 o
   2  18   7        1.61        5.88        5.36 <
   3  18   7       27.58       26.72        5.88 o
  -2  19   7        7.16       12.57        4.90 <
  -1  19   7       18.04       22.00        4.72 o
   0  19   7       47.70       42.33        5.52 o
   1  19   7        6.05        6.49        4.89 <
   2  19   7       57.27       55.98        5.98 o
  -9   0   8       14.86       15.96        7.16 <
  -8   0   8      156.16      152.56        8.94 o
  -7   0   8      150.98      156.00        8.06 o
  -6   0   8      287.62      316.02        9.68 o
  -5   0   8      266.05      287.36        8.88 o
  -4   0   8        9.69        8.63        2.23 o
  -3   0   8      613.65      629.90       16.17 o
  -2   0   8       74.02       68.06        3.21 o
  -1   0   8      358.17      361.71       12.70 o
   0   0   8       70.62       61.28        4.47 o
   1   0   8      352.65      376.21       14.97 o
   2   0   8       63.08       66.15        2.85 o
   3   0   8       58.63       66.97        2.70 o
   4   0   8        1.35        1.10        1.90 <
   5   0   8      106.08      129.10        5.11 o
   6   0   8        6.88        1.44        3.24 <
   7   0   8       78.80       62.53        5.46 o
   8   0   8       70.11       69.31        6.79 o
   9   0   8       -0.58        0.60        7.81 <
  -9   1   8      103.77       98.35        6.66 o
  -8   1   8       28.77       29.44        4.24 o
  -7   1   8      158.66      160.78        6.00 o
  -6   1   8       96.52      104.74        3.40 o
  -5   1   8      312.12      328.25        7.16 o
  -4   1   8      544.85      580.84       11.61 o
  -3   1   8     1361.61     1390.75       24.79 o
  -2   1   8      237.17      259.50        5.71 o
  -1   1   8      343.46      343.82        9.34 o
   0   1   8     1025.73      934.74       29.02 o
   1   1   8      324.32      318.34        9.78 o
   2   1   8      646.82      643.53       13.33 o
   3   1   8      184.10      190.74        3.76 o
   4   1   8      224.05      263.11        4.83 o
   5   1   8      142.22      148.17        3.88 o
   6   1   8      136.58      121.16        4.05 o
   7   1   8       82.07       82.92        3.86 o
   8   1   8       14.44       10.41        3.88 o
   9   1   8       14.54       18.71        5.22 <
  -9   2   8       55.02       51.54        5.70 o
  -8   2   8       81.86       78.91        5.32 o
  -7   2   8      116.40      116.49        5.55 o
  -6   2   8      420.71      439.36       11.10 o
  -5   2   8       71.95       67.62        2.92 o
  -4   2   8     1082.77     1063.99       23.98 o
  -3   2   8     1331.87     1345.67       25.59 o
  -2   2   8     2418.21     2318.65       52.86 o
  -1   2   8     1772.95     1767.17       45.47 o
   0   2   8       54.34       47.15        3.80 o
   1   2   8     2960.07     2818.56       82.53 o
   2   2   8      256.78      260.07        5.34 o
   3   2   8      619.47      662.12       11.90 o
   4   2   8      807.86      836.90       16.44 o
   5   2   8       98.85       96.78        2.95 o
   6   2   8      147.61      157.65        4.47 o
   7   2   8       30.12       27.35        3.52 o
   8   2   8       56.78       52.14        4.66 o
   9   2   8        7.42        5.79        5.12 <
  -9   3   8       10.17        8.41        5.06 <
  -8   3   8       76.20       78.85        5.18 o
  -7   3   8      161.68      174.70        5.76 o
  -6   3   8      258.32      279.82        7.55 o
  -5   3   8      806.29      823.54       18.18 o
  -4   3   8       98.00      100.32        3.14 o
  -3   3   8     2878.31     2744.71       54.83 o
  -2   3   8     2557.72     2396.79       55.88 o
  -1   3   8     1479.27     1485.66       38.04 o
   0   3   8     4503.39     4291.83      125.26 o
   1   3   8      178.99      179.67        5.21 o
   2   3   8     1191.31     1217.94       22.01 o
   3   3   8      633.77      669.61       12.17 o
   4   3   8      447.24      447.54       10.08 o
   5   3   8      773.93      816.30       15.87 o
   6   3   8       15.74       14.90        2.33 o
   7   3   8      117.93      120.07        5.26 o
   8   3   8       27.05       21.72        4.26 o
   9   3   8        1.99        5.19        5.23 <
  -9   4   8       56.64       54.01        5.94 o
  -8   4   8       48.41       47.70        4.55 o
  -7   4   8       82.37       80.37        4.37 o
  -6   4   8      546.39      556.08       14.06 o
  -5   4   8      166.58      178.56        4.75 o
  -4   4   8     1021.60     1049.65       22.69 o
  -3   4   8      347.71      321.16        7.56 o
  -2   4   8     2932.81     3022.69       64.04 o
  -1   4   8     2902.54     2846.09       67.52 o
   0   4   8      236.02      212.55        7.28 o
   1   4   8     3974.29     3670.59       99.18 o
   2   4   8      364.35      339.93        7.46 o
   3   4   8      661.72      646.48       13.48 o
   4   4   8     1117.85     1109.90       22.51 o
   5   4   8       27.35       27.04        2.12 o
   6   4   8      173.10      188.55        5.36 o
   7   4   8       34.35       36.81        3.75 o
   8   4   8       33.76       39.59        4.57 o
   9   4   8        4.52        7.20        5.26 <
  -9   5   8       53.64       49.81        5.94 o
  -8   5   8       45.49       46.87        4.80 o
  -7   5   8      138.34      147.85        5.40 o
  -6   5   8      111.30       98.44        4.61 o
  -5   5   8      607.81      628.60       13.99 o
  -4   5   8      193.42      196.92        5.14 o
  -3   5   8      972.07      986.27       21.63 o
  -2   5   8      390.06      381.46        9.00 o
  -1   5   8      668.39      631.52       17.12 o
   0   5   8     2422.08     2328.83       60.60 o
   1   5   8      230.67      226.82        6.47 o
   2   5   8     1035.21      983.45       22.80 o
   3   5   8      297.12      319.68        6.87 o
   4   5   8      213.88      208.44        5.35 o
   5   5   8      230.96      234.84        5.86 o
   6   5   8       48.22       47.38        3.15 o
   7   5   8       84.07       82.69        4.74 o
   8   5   8       12.93        9.48        4.46 <
  -9   6   8       18.18       10.11        6.20 <
  -8   6   8       94.73       94.76        5.80 o
  -7   6   8       38.76       34.20        3.56 o
  -6   6   8      244.99      245.74        7.35 o
  -5   6   8      292.17      307.90        7.40 o
  -4   6   8      228.43      231.37        6.45 o
  -3   6   8      451.71      465.04       11.38 o
  -2   6   8      391.34      419.02        9.09 o
  -1   6   8      155.07      127.44        5.99 o
   0   6   8      112.50      128.63        3.71 o
   1   6   8      493.56      486.40       14.46 o
   2   6   8       12.69       16.10        1.45 o
   3   6   8      197.03      196.53        4.87 o
   4   6   8      118.43      134.28        3.86 o
   5   6   8       70.70       62.89        3.02 o
   6   6   8       45.32       41.09        3.21 o
   7   6   8       55.51       48.46        3.78 o
   8   6   8       50.73       40.86        5.01 o
  -9   7   8       65.46       63.06        7.34 o
  -8   7   8        8.93        5.99        4.87 <
  -7   7   8      124.42      117.82        5.29 o
  -6   7   8       83.27       69.68        4.08 o
  -5   7   8      156.26      156.28        5.21 o
  -4   7   8      383.18      384.21       11.01 o
  -3   7   8      101.41      110.84        3.61 o
  -2   7   8      113.20      130.58        4.12 o
  -1   7   8       71.00       71.40        3.20 o
   0   7   8       44.51       52.41        2.54 o
   1   7   8        9.16        6.79        2.02 o
   2   7   8       47.58       42.69        1.93 o
   3   7   8       36.64       31.97        2.07 o
   4   7   8       99.97       94.01        3.60 o
   5   7   8       20.90       17.27        2.44 o
   6   7   8       85.80       76.97        4.31 o
   7   7   8       43.20       38.75        3.94 o
   8   7   8        9.62        7.99        4.84 <
  -9   8   8       14.85       11.23        7.71 <
  -8   8   8       92.24       88.48        8.02 o
  -7   8   8       78.78       74.56        5.45 o
  -6   8   8      131.58      137.86        5.41 o
  -5   8   8       67.16       64.31        3.72 o
  -4   8   8      407.51      410.53       12.97 o
  -3   8   8      329.10      338.82        9.50 o
  -2   8   8      285.55      296.45        7.51 o
  -1   8   8      476.35      472.80       12.59 o
   0   8   8       42.41       52.57        2.82 o
   1   8   8      528.56      533.56       13.95 o
   2   8   8      239.61      238.76        5.35 o
   3   8   8      266.01      279.77        6.33 o
   4   8   8       85.52       86.94        3.41 o
   5   8   8       89.18       82.17        3.69 o
   6   8   8       62.70       60.77        3.94 o
   7   8   8       24.60       18.13        3.70 o
   8   8   8       28.71       23.04        5.31 o
  -8   9   8       46.19       40.58        7.45 o
  -7   9   8      129.48      121.99        6.96 o
  -6   9   8       68.39       66.67        4.26 o
  -5   9   8      210.45      215.36        7.11 o
  -4   9   8       75.63       66.41        4.35 o
  -3   9   8      822.94      870.60       21.94 o
  -2   9   8      554.00      554.92       13.69 o
  -1   9   8      457.13      446.71       12.21 o
   0   9   8     1341.94     1305.37       34.05 o
   1   9   8       79.78       73.86        3.18 o
   2   9   8      619.93      604.97       15.57 o
   3   9   8      265.96      239.98        6.83 o
   4   9   8      152.15      147.66        4.75 o
   5   9   8      212.31      214.86        6.09 o
   6   9   8       22.32       15.82        3.29 o
   7   9   8       41.65       43.00        4.21 o
   8   9   8       11.28        8.31        5.21 <
  -8  10   8       23.60       27.27        5.92 o
  -7  10   8       86.87       75.74        5.96 o
  -6  10   8      173.23      183.62        6.49 o
  -5  10   8       19.75       18.02        3.22 o
  -4  10   8      511.22      507.63       16.16 o
  -3  10   8      142.34      147.07        5.29 o
  -2  10   8      761.79      758.72       18.58 o
  -1  10   8     1260.30     1218.87       32.13 o
   0  10   8      150.57      151.77        5.05 o
   1  10   8      996.77      951.72       25.68 o
   2  10   8      193.37      196.49        6.43 o
   3  10   8      387.79      377.62       10.21 o
   4  10   8      291.02      282.90        8.27 o
   5  10   8       16.57       14.81        2.96 o
   6  10   8      137.46      137.89        6.27 o
   7  10   8        5.97        5.42        4.56 <
  -8  11   8       27.57       23.06        6.31 o
  -7  11   8       63.93       64.63        5.92 o
  -6  11   8       29.27       26.22        3.80 o
  -5  11   8      296.09      303.26        9.33 o
  -4  11   8       29.43       30.60        3.77 o
  -3  11   8      494.93      521.73       15.06 o
  -2  11   8      306.43      309.91        8.37 o
  -1  11   8      192.25      177.24        6.20 o
   0  11   8      799.77      771.27       20.83 o
   1  11   8       24.32       20.80        2.50 o
   2  11   8      590.02      585.95       16.41 o
   3  11   8      176.44      174.73        5.78 o
   4  11   8       83.07       78.44        4.45 o
   5  11   8      173.45      168.36        6.73 o
   6  11   8       13.45       10.68        4.68 <
   7  11   8       27.41       30.36        6.07 o
  -7  12   8        9.93       10.10        5.50 <
  -6  12   8       71.08       72.66        4.69 o
  -5  12   8       51.01       52.22        4.19 o
  -4  12   8      236.37      245.78        8.82 o
  -3  12   8       88.60       85.51        4.80 o
  -2  12   8      229.87      223.84        7.55 o
  -1  12   8      190.45      192.32        6.32 o
   0  12   8        2.15        8.18        2.60 <
   1  12   8      319.61      305.26        8.77 o
   2  12   8       29.14       28.07        3.15 o
   3  12   8      167.22      163.57        5.69 o
   4  12   8       93.32       85.83        4.93 o
   5  12   8       20.30       17.09        3.67 o
   6  12   8       43.69       39.15        5.67 o
   7  12   8        3.73        5.97        5.88 <
  -7  13   8       43.78       40.87        6.45 o
  -6  13   8       30.15       31.22        5.39 o
  -5  13   8       47.85       46.88        4.16 o
  -4  13   8       93.09       92.75        5.52 o
  -3  13   8        1.67       11.28        3.10 <
  -2  13   8       27.82       33.54        3.33 o
  -1  13   8       40.97       39.64        3.36 o
   0  13   8       31.47       33.85        3.14 o
   1  13   8       -1.18        0.43        2.49 <
   2  13   8      103.82      102.12        4.94 o
   3  13   8       14.37       15.76        3.00 o
   4  13   8       21.97       18.82        3.66 o
   5  13   8        5.54        5.11        3.73 <
   6  13   8       14.97       15.21        5.79 <
  -7  14   8        3.45        2.04        5.88 <
  -6  14   8       29.43       28.30        6.21 o
  -5  14   8       27.48       32.38        4.37 o
  -4  14   8       38.02       35.19        4.46 o
  -3  14   8       63.28       69.50        4.29 o
  -2  14   8       11.02       13.80        3.30 o
  -1  14   8       91.26       82.53        4.59 o
   0  14   8        0.55        2.33        2.58 <
   1  14   8       29.62       23.93        3.55 o
   2  14   8        1.50        2.59        3.38 <
   3  14   8       30.60       31.11        3.48 o
   4  14   8        2.20        3.99        3.68 <
   5  14   8       27.67       24.95        4.58 o
   6  14   8       22.13       19.79        6.29 o
  -6  15   8       -3.41        4.56        5.76 <
  -5  15   8       46.88       40.86        5.40 o
  -4  15   8       29.15       27.68        4.56 o
  -3  15   8       87.81       87.74        5.05 o
  -2  15   8      114.26      103.63        5.67 o
  -1  15   8       42.53       35.63        3.57 o
   0  15   8      157.43      152.16        6.95 o
   1  15   8        1.42        3.67        3.34 <
   2  15   8       55.89       54.45        4.44 o
   3  15   8       28.78       27.93        3.72 o
   4  15   8       37.65       31.74        4.57 o
   5  15   8       36.60       34.49        5.09 o
  -5  16   8       -3.57        3.62        4.90 <
  -4  16   8       91.89       91.27        6.30 o
  -3  16   8       28.87       29.52        4.26 o
  -2  16   8      113.03      107.53        5.65 o
  -1  16   8      259.18      224.88       10.16 o
   0  16   8        8.32        8.79        3.27 <
   1  16   8      110.60      105.63        5.49 o
   2  16   8       22.14       21.81        4.60 o
   3  16   8       71.93       74.94        5.09 o
   4  16   8       49.98       46.87        5.13 o
   5  16   8        7.85        7.16        5.14 <
  -5  17   8       59.66       64.73        7.09 o
  -4  17   8       -2.23        3.63        5.06 <
  -3  17   8       88.82       86.84        5.75 o
  -2  17   8       59.38       64.80        4.87 o
  -1  17   8       39.00       43.92        4.31 o
   0  17   8      186.94      169.59        7.37 o
   1  17   8        3.70        3.83        3.94 <
   2  17   8      124.69      114.60        7.29 o
   3  17   8       38.41       36.11        5.89 o
   4  17   8       14.19       16.12        5.29 <
  -4  18   8       66.21       59.55        6.63 o
  -3  18   8       12.59       14.35        4.70 <
  -2  18   8       35.94       34.70        4.83 o
  -1  18   8       74.21       67.38        5.47 o
   0  18   8        0.03        3.82        4.19 <
   1  18   8       95.90       95.41        6.00 o
   2  18   8        6.91       11.24        4.89 <
   3  18   8       36.82       34.08        6.22 o
  -2  19   8        9.65       15.67        5.05 <
  -1  19   8        6.53        6.07        4.49 <
   0  19   8       29.53       28.91        5.23 o
   1  19   8       -1.71        0.04        4.90 <
  -9   0   9       75.75       79.80        8.98 o
  -8   0   9      199.64      192.11       10.27 o
  -7   0   9       17.03       17.16        4.66 o
  -6   0   9      845.97      856.70       25.36 o
  -5   0   9      376.82      337.30       12.03 o
  -4   0   9     1726.84     1835.33       50.01 o
  -3   0   9     4068.30     4078.93      103.67 o
  -2   0   9       82.74       90.94        3.49 o
  -1   0   9     1750.77     1714.76       58.94 o
   0   0   9     1340.24     1284.41       45.22 o
   1   0   9     2021.77     1846.20       80.11 o
   2   0   9     1394.52     1406.38       39.11 o
   3   0   9       36.97       32.21        2.31 o
   4   0   9      625.62      617.80       17.18 o
   5   0   9       81.92       76.44        4.43 o
   6   0   9        4.57        5.09        3.34 <
   7   0   9        9.39       14.25        4.14 <
   8   0   9        3.17        9.59        7.07 <
   9   0   9       -2.29        0.98        7.97 <
  -9   1   9       68.93       72.31        5.92 o
  -8   1   9       61.45       49.70        4.89 o
  -7   1   9      451.25      464.68       12.27 o
  -6   1   9       32.15       36.06        2.45 o
  -5   1   9      765.21      748.85       16.17 o
  -4   1   9     1292.71     1301.44       26.63 o
  -3   1   9     1297.01     1290.61       25.07 o
  -2   1   9     3101.48     2915.98       67.72 o
  -1   1   9      129.11      163.45        5.47 o
   0   1   9     2638.93     2637.21       73.73 o
   1   1   9     1143.41     1111.66       32.35 o
   2   1   9      124.40      117.68        3.34 o
   3   1   9      885.72      895.71       15.98 o
   4   1   9      190.50      213.16        4.28 o
   5   1   9      123.01      131.44        3.63 o
   6   1   9       40.73       37.48        2.58 o
   7   1   9       72.95       67.31        4.02 o
   8   1   9        5.32        4.26        3.92 <
   9   1   9        4.40        6.52        5.83 <
  -9   2   9       25.42       21.75        5.15 o
  -8   2   9      112.53      105.03        5.97 o
  -7   2   9       22.72       18.63        3.67 o
  -6   2   9      410.48      423.74        9.93 o
  -5   2   9       81.69       80.98        3.14 o
  -4   2   9      379.82      367.34        8.94 o
  -3   2   9     1523.14     1464.95       31.18 o
  -2   2   9      461.93      430.54       10.55 o
  -1   2   9      586.01      551.40       14.31 o
   0   2   9      641.68      684.62       18.49 o
   1   2   9     1301.88     1323.57       36.72 o
   2   2   9      610.77      630.12       13.23 o
   3   2   9      619.27      628.58       11.93 o
   4   2   9      589.30      609.71       12.18 o
   5   2   9      201.02      212.14        4.89 o
   6   2   9      118.09      117.60        4.12 o
   7   2   9        8.80        7.37        3.12 <
   8   2   9       62.75       60.52        5.02 o
   9   2   9        3.28        2.52        5.83 <
  -9   3   9       31.84       28.38        5.36 o
  -8   3   9        6.17        7.49        3.96 <
  -7   3   9       72.78       73.39        4.11 o
  -6   3   9        6.27        5.98        2.34 <
  -5   3   9       64.58       61.79        3.03 o
  -4   3   9       38.53       31.73        2.08 o
  -3   3   9      420.15      427.93        9.05 o
  -2   3   9       35.67       33.66        1.80 o
  -1   3   9      970.64      959.18       25.22 o
   0   3   9      943.98      931.53       26.80 o
   1   3   9      517.22      486.29       13.45 o
   2   3   9      383.61      363.91        8.15 o
   3   3   9       65.61       58.62        2.17 o
   4   3   9      963.04      956.96       20.84 o
   5   3   9      250.67      250.23        5.87 o
   6   3   9       74.74       76.73        3.31 o
   7   3   9      169.91      170.81        6.32 o
   8   3   9        4.20        1.44        4.12 <
   9   3   9       24.46       25.47        6.14 o
  -9   4   9        3.47        2.82        4.93 <
  -8   4   9       37.04       38.24        4.64 o
  -7   4   9       25.48       27.53        3.34 o
  -6   4   9      123.10      115.56        4.30 o
  -5   4   9       29.02       24.37        2.29 o
  -4   4   9       41.14       37.01        2.24 o
  -3   4   9      216.63      215.58        5.04 o
  -2   4   9      740.51      705.33       16.58 o
  -1   4   9      434.63      427.09       10.62 o
   0   4   9      442.31      460.69       12.98 o
   1   4   9     1015.74     1004.76       25.79 o
   2   4   9      338.63      326.10        7.03 o
   3   4   9      688.00      725.83       13.23 o
   4   4   9      161.15      166.39        4.44 o
   5   4   9      338.37      348.16        7.51 o
   6   4   9      128.04      145.33        4.55 o
   7   4   9        1.95        2.21        3.29 <
   8   4   9       85.45       76.03        5.54 o
  -9   5   9       39.34       43.87        5.52 o
  -8   5   9       11.97       12.18        4.15 <
  -7   5   9      148.97      157.85        5.75 o
  -6   5   9       14.47       13.30        2.48 o
  -5   5   9      570.59      591.04       13.22 o
  -4   5   9      292.55      290.52        7.19 o
  -3   5   9      340.54      357.99        8.09 o
  -2   5   9     1572.60     1636.74       34.61 o
  -1   5   9      287.26      299.04        7.81 o
   0   5   9     1604.88     1612.50       40.37 o
   1   5   9      686.97      655.36       17.70 o
   2   5   9      470.81      462.45        9.55 o
   3   5   9      256.99      257.12        6.49 o
   4   5   9      450.65      458.22       10.06 o
   5   5   9      112.73      126.45        3.74 o
   6   5   9       19.40       17.07        2.76 o
   7   5   9       96.87       92.64        4.93 o
   8   5   9        1.94        3.91        4.33 <
  -9   6   9       43.20       40.65        6.73 o
  -8   6   9      114.78      118.86        6.23 o
  -7   6   9       22.57       15.14        3.34 o
  -6   6   9      604.30      614.80       14.14 o
  -5   6   9      284.01      285.20        7.27 o
  -4   6   9      972.20     1025.44       23.70 o
  -3   6   9     1424.74     1455.37       31.51 o
  -2   6   9        3.47        5.95        1.41 <
  -1   6   9     1262.97     1214.67       31.95 o
   0   6   9      320.84      292.35        8.67 o
   1   6   9     1148.30     1115.56       26.48 o
   2   6   9      898.88      881.76       19.95 o
   3   6   9       31.82       31.14        1.96 o
   4   6   9      270.86      294.27        6.99 o
   5   6   9       71.25       68.97        3.07 o
   6   6   9       38.44       41.34        3.14 o
   7   6   9        7.99        7.01        3.09 <
   8   6   9       17.02       15.96        4.67 o
  -9   7   9       46.38       47.32        6.88 o
  -8   7   9       35.44       31.95        5.21 o
  -7   7   9      263.28      287.70        8.14 o
  -6   7   9       12.33       11.95        2.55 o
  -5   7   9      870.02      916.07       21.49 o
  -4   7   9     1034.90     1021.19       27.87 o
  -3   7   9      339.61      348.91        8.94 o
  -2   7   9     1245.62     1282.78       32.45 o
  -1   7   9       70.47       67.65        3.35 o
   0   7   9     1322.32     1262.68       37.40 o
   1   7   9      642.47      621.20       18.67 o
   2   7   9      180.94      191.50        4.57 o
   3   7   9      669.74      684.41       14.46 o
   4   7   9       13.50       15.87        2.18 o
   5   7   9       72.92       73.82        3.31 o
   6   7   9       18.65       16.55        3.20 o
   7   7   9       13.13       14.56        3.42 o
   8   7   9        7.51        4.66        4.80 <
  -9   8   9       18.79       20.17        7.73 <
  -8   8   9      102.17      108.24        8.27 o
  -7   8   9        3.67        2.97        3.94 <
  -6   8   9      273.33      286.23        8.65 o
  -5   8   9       75.03       70.57        3.75 o
  -4   8   9      449.67      441.45       14.26 o
  -3   8   9     1061.94     1092.20       27.95 o
  -2   8   9      136.25      145.87        4.88 o
  -1   8   9     1071.97     1074.64       30.58 o
   0   8   9      315.02      324.40        9.71 o
   1   8   9      559.43      549.06       14.74 o
   2   8   9      438.05      425.44        9.11 o
   3   8   9      235.11      222.65        5.81 o
   4   8   9      139.76      140.09        4.49 o
   5   8   9       26.85       28.68        2.66 o
   6   8   9       81.54       74.86        4.29 o
   7   8   9        3.08        7.04        3.49 <
   8   8   9        9.43       13.03        5.00 <
  -8   9   9        8.40        4.21        6.95 <
  -7   9   9      101.49      107.54        6.15 o
  -6   9   9        4.81        2.34        3.10 <
  -5   9   9       99.07       99.85        4.67 o
  -4   9   9      139.95      143.36        6.04 o
  -3   9   9      104.35      116.24        4.43 o
  -2   9   9      361.09      359.66        9.38 o
  -1   9   9      261.17      261.69        7.58 o
   0   9   9      549.34      514.60       14.50 o
   1   9   9      119.39      128.38        3.99 o
   2   9   9      240.09      239.16        6.23 o
   3   9   9       90.33       96.92        3.51 o
   4   9   9      182.36      185.42        5.39 o
   5   9   9      150.01      151.89        4.96 o
   6   9   9       48.10       42.33        3.80 o
   7   9   9       55.46       50.30        4.56 o
   8   9   9        0.39        1.00        5.17 <
  -8  10   9       30.40       26.63        6.06 o
  -7  10   9        6.95        7.49        4.46 <
  -6  10   9        6.07        9.22        3.27 <
  -5  10   9       -2.58        2.04        2.89 <
  -4  10   9       10.50       12.64        3.07 o
  -3  10   9       -2.96        2.64        2.62 <
  -2  10   9      208.22      209.58        6.15 o
  -1  10   9      158.49      161.91        5.39 o
   0  10   9      205.49      206.67        6.39 o
   1  10   9      153.24      162.51        5.96 o
   2  10   9       46.28       49.40        2.93 o
   3  10   9      326.69      308.07        8.25 o
   4  10   9       75.23       65.40        3.81 o
   5  10   9      150.07      142.76        5.55 o
   6  10   9      113.36      106.70        5.83 o
   7  10   9        1.78        1.70        4.38 <
  -8  11   9        0.64        1.61        5.99 <
  -7  11   9       32.43       33.01        5.45 o
  -6  11   9        8.16        8.29        3.52 <
  -5  11   9       83.14       87.84        4.71 o
  -4  11   9       47.77       49.36        4.14 o
  -3  11   9       64.73       60.46        4.17 o
  -2  11   9      201.34      197.32        6.10 o
  -1  11   9      117.25      116.88        4.74 o
   0  11   9       86.95       88.58        3.98 o
   1  11   9       97.39      100.44        3.94 o
   2  11   9      353.37      350.86       10.54 o
   3  11   9       61.14       53.52        3.51 o
   4  11   9      181.47      176.08        6.59 o
   5  11   9       81.05       67.65        4.74 o
   6  11   9        8.56       10.03        4.72 <
   7  11   9       28.95       31.82        5.81 o
  -7  12   9        0.39        3.17        5.47 <
  -6  12   9      117.07      118.10        5.86 o
  -5  12   9       49.66       55.08        4.32 o
  -4  12   9      221.42      231.79        8.63 o
  -3  12   9      223.96      236.42        8.09 o
  -2  12   9       70.02       73.49        4.07 o
  -1  12   9      299.97      293.45        8.84 o
   0  12   9       62.36       57.19        3.63 o
   1  12   9      231.05      219.36        6.85 o
   2  12   9      170.05      167.74        6.24 o
   3  12   9      109.40      100.88        4.59 o
   4  12   9       41.64       42.51        3.92 o
   5  12   9       43.51       36.00        4.17 o
   6  12   9       34.56       35.77        5.53 o
   7  12   9       -0.84        1.05        5.91 <
  -7  13   9       60.48       65.81        6.97 o
  -6  13   9        2.54        6.38        5.02 <
  -5  13   9      243.40      237.86        9.41 o
  -4  13   9      181.61      191.82        7.71 o
  -3  13   9      110.29      108.72        5.63 o
  -2  13   9      406.99      400.35       12.02 o
  -1  13   9       14.90       19.74        2.99 o
   0  13   9      265.77      262.52        8.24 o
   1  13   9      165.57      154.98        5.66 o
   2  13   9      124.90      117.44        5.62 o
   3  13   9      120.60      125.27        5.05 o
   4  13   9        9.08       10.86        3.48 <
   5  13   9       30.18       33.53        4.31 o
   6  13   9        5.35        1.23        5.56 <
  -6  14   9       76.09       86.62        7.02 o
  -5  14   9       33.34       31.38        4.66 o
  -4  14   9      134.02      135.53        6.95 o
  -3  14   9      271.39      262.26        9.62 o
  -2  14   9       26.51       26.95        3.63 o
  -1  14   9      390.65      401.57       11.28 o
   0  14   9       47.68       42.29        3.42 o
   1  14   9      114.70      104.36        5.35 o
   2  14   9      120.76      112.69        5.54 o
   3  14   9       18.93       18.73        3.35 o
   4  14   9       48.62       49.40        4.49 o
   5  14   9       -0.28        0.57        4.31 <
   6  14   9       21.31       21.09        6.11 o
  -6  15   9       -5.49        1.87        5.89 <
  -5  15   9       71.77       65.18        6.10 o
  -4  15   9       63.73       57.09        5.25 o
  -3  15   9       22.83       29.64        3.85 o
  -2  15   9      181.19      180.62        7.09 o
  -1  15   9       27.14       27.03        3.45 o
   0  15   9      136.85      135.24        5.84 o
   1  15   9       32.38       32.93        3.33 o
   2  15   9       72.12       63.74        4.66 o
   3  15   9       47.11       46.99        4.35 o
   4  15   9       18.07       21.63        4.45 o
   5  15   9       35.44       36.63        5.25 o
  -5  16   9        2.76        5.55        5.23 <
  -4  16   9       21.38       20.66        4.95 o
  -3  16   9        2.46       14.48        3.77 <
  -2  16   9       32.82       31.96        4.19 o
  -1  16   9       93.95       83.57        5.22 o
   0  16   9       28.40       26.95        3.63 o
   1  16   9       61.25       58.21        4.49 o
   2  16   9       10.93       12.11        3.88 <
   3  16   9       60.26       55.84        5.00 o
   4  16   9       16.47       14.66        4.82 o
  -4  17   9        4.22        2.64        5.44 <
  -3  17   9        5.57       12.21        4.28 <
  -2  17   9        2.74        7.80        3.99 <
  -1  17   9       24.69       22.96        4.33 o
   0  17   9       37.67       37.48        4.42 o
   1  17   9        0.80        3.89        3.98 <
   2  17   9       61.05       63.05        5.19 o
   3  17   9        6.13        5.84        5.31 <
   4  17   9       21.41       25.49        5.47 o
  -3  18   9       12.67       20.30        4.87 <
  -2  18   9        1.84        7.70        4.49 <
  -1  18   9       27.83       27.75        4.79 o
   0  18   9        5.99        6.89        4.58 <
   1  18   9       49.10       43.97        5.27 o
   2  18   9       15.39       12.23        5.73 <
   3  18   9       32.49       29.13        7.33 o
  -2  19   9       38.34       37.56        5.45 o
  -1  19   9        0.74        3.19        4.52 <
   0  19   9       41.51       35.29        5.51 o
   1  19   9       10.96       12.81        5.98 <
  -9   0  10        3.23        7.15        6.77 <
  -8   0  10       -0.80        0.87        4.97 <
  -7   0  10       71.48       65.40        5.99 o
  -6   0  10      193.10      191.43        7.38 o
  -5   0  10       17.33       14.08        2.85 o
  -4   0  10     1713.55     1679.29       49.66 o
  -3   0  10      501.24      514.17       13.43 o
  -2   0  10      622.12      557.51       21.60 o
  -1   0  10     1276.40     1300.09       43.22 o
   0   0  10      490.23      441.60       21.26 o
   1   0  10     4147.31     4089.32      163.43 o
   2   0  10      309.98      346.66       10.87 o
   3   0  10     1014.07     1060.36       27.23 o
   4   0  10      826.53      907.35       22.46 o
   5   0  10       18.18       16.93        2.58 o
   6   0  10      292.58      300.68        9.08 o
   7   0  10       51.10       39.45        4.93 o
   8   0  10       37.96       39.00        6.35 o
  -9   1  10       33.50       32.86        5.29 o
  -8   1  10       13.52       15.57        4.11 o
  -7   1  10      129.90      128.19        5.92 o
  -6   1  10      166.50      176.46        4.72 o
  -5   1  10      213.05      216.87        5.34 o
  -4   1  10      206.90      222.66        5.05 o
  -3   1  10     1636.34     1652.87       33.50 o
  -2   1  10     1055.88     1083.96       23.44 o
  -1   1  10      943.79      924.75       22.77 o
   0   1  10     3478.63     3385.01       97.04 o
   1   1  10      186.88      167.50        6.30 o
   2   1  10     1225.23     1264.54       26.04 o
   3   1  10      896.53      964.22       16.21 o
   4   1  10      325.04      328.14        6.71 o
   5   1  10      303.17      325.08        6.86 o
   6   1  10       18.27        8.56        2.34 o
   7   1  10      151.79      150.30        5.54 o
   8   1  10       25.66       18.96        4.87 o
  -9   2  10        1.90        3.68        4.84 <
  -8   2  10      159.93      158.35        6.99 o
  -7   2  10      109.11       99.73        4.79 o
  -6   2  10      327.01      338.51        8.27 o
  -5   2  10      570.61      601.43       13.19 o
  -4   2  10      165.09      163.74        4.55 o
  -3   2  10     1148.33     1159.70       23.68 o
  -2   2  10      641.27      624.64       14.49 o
  -1   2  10     1165.18     1172.91       27.95 o
   0   2  10     1062.11     1016.49       30.15 o
   1   2  10     1306.58     1216.45       36.94 o
   2   2  10      361.40      350.27        8.13 o
   3   2  10      179.36      176.00        4.03 o
   4   2  10      301.95      322.21        6.70 o
   5   2  10       30.37       29.06        2.32 o
   6   2  10      104.59      110.82        3.85 o
   7   2  10       16.74       11.13        3.18 o
   8   2  10       15.40       17.67        4.89 o
  -9   3  10      134.01      128.40        7.26 o
  -8   3  10        8.94        6.28        3.95 <
  -7   3  10      455.99      485.08       12.28 o
  -6   3  10      526.82      542.10       12.45 o
  -5   3  10       51.65       50.12        2.73 o
  -4   3  10      619.49      635.76       14.11 o
  -3   3  10       97.19       90.64        2.92 o
  -2   3  10     1132.37     1136.10       25.09 o
  -1   3  10      790.85      759.28       19.17 o
   0   3  10      426.06      405.54       12.66 o
   1   3  10      407.62      357.62       10.84 o
   2   3  10      191.42      197.23        4.81 o
   3   3  10       58.89       61.64        2.05 o
   4   3  10       64.10       56.03        2.65 o
   5   3  10       11.19       13.24        1.92 o
   6   3  10       12.86        8.80        2.44 o
   7   3  10       29.94       25.64        3.80 o
   8   3  10        3.81        1.73        4.08 <
  -9   4  10        8.41        3.07        4.97 <
  -8   4  10      158.77      170.47        7.00 o
  -7   4  10       94.61       93.83        4.60 o
  -6   4  10      357.83      359.39        8.96 o
  -5   4  10      652.25      685.93       14.97 o
  -4   4  10       79.68       84.54        3.06 o
  -3   4  10     1252.68     1234.53       27.77 o
  -2   4  10      668.72      660.95       15.08 o
  -1   4  10      490.35      468.22       11.94 o
   0   4  10      672.65      648.57       19.42 o
   1   4  10      131.84      152.44        4.32 o
   2   4  10       56.64       49.30        2.22 o
   3   4  10       75.92       68.49        2.41 o
   4   4  10      150.36      143.43        4.26 o
   5   4  10       11.81        9.18        2.12 o
   6   4  10       32.60       35.43        2.94 o
   7   4  10        5.25        2.43        3.33 <
   8   4  10       11.03       10.87        4.49 <
  -9   5  10       59.35       56.91        5.93 o
  -8   5  10        1.50        5.50        4.09 <
  -7   5  10      146.21      146.16        5.64 o
  -6   5  10      266.87      271.05        7.16 o
  -5   5  10      276.07      288.17        7.09 o
  -4   5  10      585.06      588.05       13.44 o
  -3   5  10      349.17      351.33        8.35 o
  -2   5  10      737.63      757.04       16.60 o
  -1   5  10      902.88      909.26       21.46 o
   0   5  10     1127.21     1098.57       28.58 o
   1   5  10       64.49       60.62        2.94 o
   2   5  10      692.39      691.87       13.85 o
   3   5  10      457.41      456.00       10.89 o
   4   5  10       62.86       54.26        2.71 o
   5   5  10      143.01      149.98        4.26 o
   6   5  10        0.39        1.67        2.63 <
   7   5  10       77.40       74.86        4.74 o
   8   5  10       17.41       16.52        4.57 o
  -9   6  10        6.32        6.14        6.04 <
  -8   6  10       29.07       25.55        4.66 o
  -7   6  10       24.95       27.58        3.50 o
  -6   6  10      111.77      115.74        4.25 o
  -5   6  10      113.10      112.42        4.06 o
  -4   6  10      923.90      933.50       22.64 o
  -3   6  10      332.78      329.50        8.05 o
  -2   6  10      484.03      499.12       11.17 o
  -1   6  10      654.69      662.61       16.94 o
   0   6  10      296.47      292.73        8.19 o
   1   6  10     2101.67     2042.35       48.04 o
   2   6  10      440.22      417.65       10.17 o
   3   6  10      639.28      661.52       14.88 o
   4   6  10      482.89      480.37       11.57 o
   5   6  10        9.99       11.35        2.27 o
   6   6  10      171.51      176.28        5.54 o
   7   6  10       28.72       23.66        3.53 o
   8   6  10       29.30       29.75        5.14 o
  -9   7  10        6.52        8.41        7.44 <
  -8   7  10       11.81        8.84        4.43 <
  -7   7  10       27.27       28.16        3.56 o
  -6   7  10       35.16       35.27        3.22 o
  -5   7  10      306.92      326.58        8.56 o
  -4   7  10       10.33       10.72        2.51 o
  -3   7  10      800.53      856.73       19.69 o
  -2   7  10      347.03      363.23        8.88 o
  -1   7  10      343.96      325.94        9.39 o
   0   7  10     1747.93     1722.34       49.27 o
   1   7  10      135.87      121.69        4.53 o
   2   7  10     1457.51     1370.32       32.04 o
   3   7  10      588.39      565.12       12.84 o
   4   7  10      107.84      116.33        3.88 o
   5   7  10      243.55      236.78        6.71 o
   6   7  10       19.92       14.94        3.18 o
   7   7  10       96.46       97.65        5.07 o
   8   7  10       18.72       16.53        5.20 o
  -8   8  10       54.53       54.67        7.40 o
  -7   8  10       15.53       15.58        4.22 o
  -6   8  10      117.28      118.65        4.82 o
  -5   8  10      168.16      173.66        5.70 o
  -4   8  10      348.84      364.70       10.43 o
  -3   8  10      242.44      262.56        7.53 o
  -2   8  10      261.18      253.04        7.87 o
  -1   8  10      842.05      854.50       24.26 o
   0   8  10      185.55      189.87        6.38 o
   1   8  10     1180.39     1162.32       33.68 o
   2   8  10      105.09      101.77        3.35 o
   3   8  10      205.28      191.05        5.27 o
   4   8  10      250.51      251.16        6.75 o
   5   8  10       23.95       19.76        2.69 o
   6   8  10      145.00      144.73        5.64 o
   7   8  10        6.51        8.21        3.76 <
   8   8  10       11.13       18.67        5.13 <
  -8   9  10       -1.35        1.52        5.32 <
  -7   9  10      144.31      155.89        7.33 o
  -6   9  10      101.41      110.30        5.06 o
  -5   9  10       83.46       85.71        4.55 o
  -4   9  10      333.49      344.56       11.31 o
  -3   9  10      195.39      203.45        7.01 o
  -2   9  10      617.83      606.33       15.24 o
  -1   9  10       96.83       93.43        4.04 o
   0   9  10      277.26      274.11        7.99 o
   1   9  10      136.12      141.29        4.78 o
   2   9  10      193.73      186.19        5.32 o
   3   9  10      145.96      144.92        4.58 o
   4   9  10       50.76       50.19        2.96 o
   5   9  10       88.71       85.03        3.87 o
   6   9  10       12.00        7.49        3.28 o
   7   9  10       17.51       18.04        4.04 o
  -8  10  10      109.31      112.95        7.75 o
  -7  10  10       39.12       43.67        5.25 o
  -6  10  10      130.53      131.46        5.91 o
  -5  10  10      223.91      248.20        7.67 o
  -4  10  10       -0.90        0.37        3.12 <
  -3  10  10      386.94      398.40       12.15 o
  -2  10  10      101.21       93.74        3.98 o
  -1  10  10      316.38      323.27        9.07 o
   0  10  10      133.75      140.42        4.94 o
   1  10  10        9.19        6.96        2.45 o
   2  10  10       57.04       57.36        3.24 o
   3  10  10       -0.56        0.10        2.22 <
   4  10  10       11.50       10.31        2.83 o
   5  10  10       14.21        8.22        3.07 o
   6  10  10       11.84       10.12        3.95 o
   7  10  10       -5.03        0.21        4.59 <
  -8  11  10        0.57        0.47        6.01 <
  -7  11  10       90.37       96.30        6.69 o
  -6  11  10      124.83      128.89        5.95 o
  -5  11  10       82.37       88.21        4.85 o
  -4  11  10      235.62      275.81        8.90 o
  -3  11  10        8.59       13.71        2.87 o
  -2  11  10      248.21      232.09        7.18 o
  -1  11  10      174.40      163.70        6.03 o
   0  11  10      147.40      149.26        5.25 o
   1  11  10       74.46       77.12        3.89 o
   2  11  10       97.19       93.74        4.13 o
   3  11  10       71.54       71.64        3.77 o
   4  11  10        3.38        2.28        3.12 <
   5  11  10       33.45       33.17        3.86 o
   6  11  10        1.22        1.40        4.57 <
   7  11  10        7.42        8.19        5.81 <
  -7  12  10        3.45       10.54        5.85 <
  -6  12  10       55.56       53.00        4.78 o
  -5  12  10       94.59      106.71        5.32 o
  -4  12  10      141.79      154.62        6.67 o
  -3  12  10      131.28      134.41        5.96 o
  -2  12  10      126.35      119.01        5.33 o
  -1  12  10      244.69      245.96        7.64 o
   0  12  10       66.63       77.63        3.73 o
   1  12  10      310.94      297.23        9.26 o
   2  12  10      103.10       95.12        4.39 o
   3  12  10      103.95       95.38        4.50 o
   4  12  10      117.11      100.80        5.56 o
   5  12  10        4.96        4.74        3.64 <
   6  12  10       40.39       39.73        5.84 o
  -7  13  10       11.82       15.24        6.14 <
  -6  13  10       -6.11        2.88        5.07 <
  -5  13  10      107.45      110.21        6.17 o
  -4  13  10       38.86       41.96        4.39 o
  -3  13  10      161.80      172.09        6.41 o
  -2  13  10      181.45      168.18        6.76 o
  -1  13  10       78.76       78.38        4.26 o
   0  13  10      267.95      259.31        8.37 o
   1  13  10        9.51       10.66        3.14 o
   2  13  10      344.34      320.03        9.55 o
   3  13  10      144.07      136.25        5.45 o
   4  13  10       29.69       30.96        3.87 o
   5  13  10       96.30       90.55        5.56 o
   6  13  10        4.12        0.48        5.42 <
  -6  14  10       19.84       25.48        5.99 o
  -5  14  10       12.97       11.75        4.47 <
  -4  14  10       89.97       93.50        5.81 o
  -3  14  10       54.11       55.58        4.29 o
  -2  14  10      115.92      111.08        5.50 o
  -1  14  10      258.47      246.43        7.75 o
   0  14  10       43.81       39.69        3.50 o
   1  14  10      288.23      260.75        9.33 o
   2  14  10       61.31       53.55        4.45 o
   3  14  10       86.48       86.01        4.95 o
   4  14  10       88.68       82.04        5.34 o
   5  14  10       -1.40        3.25        4.32 <
  -6  15  10        7.07       14.64        5.12 <
  -5  15  10       37.47       35.16        5.59 o
  -4  15  10       26.08       32.31        4.90 o
  -3  15  10       37.31       38.76        4.19 o
  -2  15  10      146.43      134.12        6.26 o
  -1  15  10       33.42       38.51        3.48 o
   0  15  10      158.97      151.08        6.43 o
   1  15  10       11.01       14.49        3.10 o
   2  15  10       96.04       85.78        5.30 o
   3  15  10       37.56       33.99        4.26 o
   4  15  10        6.89       10.52        4.46 <
   5  15  10       47.17       43.92        5.52 o
  -5  16  10       38.26       39.91        6.03 o
  -4  16  10        5.06       11.72        4.93 <
  -3  16  10       45.14       48.22        4.67 o
  -2  16  10       15.77       17.49        4.00 o
  -1  16  10      104.04      102.89        5.53 o
   0  16  10       24.24       23.80        3.57 o
   1  16  10       26.41       28.43        4.04 o
   2  16  10       11.82       13.62        4.05 <
   3  16  10        6.02        8.86        5.10 <
   4  16  10        8.83       10.99        5.72 <
  -4  17  10       52.24       55.75        6.31 o
  -3  17  10       -3.40        0.72        4.42 <
  -2  17  10       52.62       50.06        5.08 o
  -1  17  10       14.30       14.79        4.03 o
   0  17  10       15.76       16.94        4.03 o
   1  17  10       14.85       20.91        5.02 o
   2  17  10        6.97        5.63        5.14 <
   3  17  10       -1.09        7.11        6.61 <
  -3  18  10       32.19       40.27        5.32 o
  -2  18  10        0.29        5.38        4.61 <
  -1  18  10       33.77       25.85        5.04 o
   0  18  10        4.55       10.48        5.32 <
   1  18  10       33.75       31.69        5.91 o
   2  18  10       21.15       14.69        5.85 o
  -1  19  10        5.28        5.79        4.54 <
   0  19  10       43.09       35.77        6.49 o
  -9   0  11       13.61       17.90        7.30 <
  -8   0  11       40.63       38.64        7.06 o
  -7   0  11      129.30      135.17        7.59 o
  -6   0  11       13.95       19.05        3.21 o
  -5   0  11      153.00      157.42        6.10 o
  -4   0  11      171.41      175.11        6.27 o
  -3   0  11      139.80      137.11        5.36 o
  -2   0  11        8.15        6.81        2.39 o
  -1   0  11       35.09       39.59        2.91 o
   0   0  11      206.00      214.26        8.00 o
   1   0  11       22.00       27.11        3.53 o
   2   0  11       35.68       44.36        3.01 o
   3   0  11      351.55      343.62       10.08 o
   4   0  11       73.89       67.10        3.51 o
   5   0  11      107.51      117.11        4.48 o
   6   0  11      119.26      119.70        5.67 o
   7   0  11        4.81        1.07        4.89 <
   8   0  11       42.55       38.02        6.70 o
  -9   1  11       58.95       54.12        6.00 o
  -8   1  11      106.86      102.84        5.92 o
  -7   1  11      132.30      132.77        5.33 o
  -6   1  11      119.22      128.28        3.93 o
  -5   1  11      148.95      144.40        4.20 o
  -4   1  11      380.07      372.75        9.04 o
  -3   1  11      207.10      209.62        4.98 o
  -2   1  11      363.00      343.84        8.56 o
  -1   1  11       24.56       20.54        1.87 o
   0   1  11      652.43      613.14       17.28 o
   1   1  11      805.81      779.49       23.19 o
   2   1  11      351.97      358.35        7.98 o
   3   1  11      319.41      322.43        6.95 o
   4   1  11      109.78      123.84        3.09 o
   5   1  11       43.66       41.99        2.55 o
   6   1  11       65.01       50.81        3.21 o
   7   1  11      101.38       97.24        5.11 o
   8   1  11        3.08        3.55        4.66 <
  -9   2  11       23.52       30.56        5.08 o
  -8   2  11       93.10       91.75        5.64 o
  -7   2  11       73.69       66.38        4.17 o
  -6   2  11      451.10      454.54       10.87 o
  -5   2  11      147.23      152.16        4.50 o
  -4   2  11      634.79      649.21       14.46 o
  -3   2  11     1230.91     1214.98       25.39 o
  -2   2  11      191.55      188.66        5.01 o
  -1   2  11     3034.24     2970.34       71.92 o
   0   2  11     1286.39     1333.66       36.44 o
   1   2  11      648.61      627.33       18.88 o
   2   2  11      721.48      724.43       15.61 o
   3   2  11      130.70      143.07        3.30 o
   4   2  11      353.71      356.93        7.74 o
   5   2  11       99.95       95.48        3.60 o
   6   2  11      115.92      121.84        4.14 o
   7   2  11       45.31       46.04        4.07 o
   8   2  11       19.68       12.74        4.98 o
  -9   3  11       32.83       35.46        5.44 o
  -8   3  11       30.12       29.68        4.50 o
  -7   3  11      500.07      494.81       13.30 o
  -6   3  11       11.50       11.04        2.54 o
  -5   3  11      602.28      607.15       13.93 o
  -4   3  11      487.05      496.66       11.33 o
  -3   3  11      433.58      431.88        9.42 o
  -2   3  11     3751.34     3631.18       81.90 o
  -1   3  11      172.05      171.41        4.94 o
   0   3  11     3228.43     3206.69       90.18 o
   1   3  11     1261.42     1264.14       31.99 o
   2   3  11      223.89      208.40        5.87 o
   3   3  11     1189.89     1155.25       22.55 o
   4   3  11       40.33       31.29        2.18 o
   5   3  11      175.71      187.47        4.98 o
   6   3  11       70.12       72.33        3.33 o
   7   3  11       26.56       28.87        4.21 o
   8   3  11       12.19       14.18        5.08 <
  -9   4  11       27.09       28.93        6.22 o
  -8   4  11       99.50       98.66        5.90 o
  -7   4  11       13.36       13.70        3.23 o
  -6   4  11      778.35      793.85       17.87 o
  -5   4  11      190.81      190.34        5.38 o
  -4   4  11      432.19      424.16       10.17 o
  -3   4  11     1422.75     1372.56       31.51 o
  -2   4  11      127.03      123.33        3.75 o
  -1   4  11     3590.36     3399.53       83.55 o
   0   4  11      666.58      635.40       19.38 o
   1   4  11      820.97      825.79       21.12 o
   2   4  11     1160.74     1224.36       25.48 o
   3   4  11       82.52       80.72        2.75 o
   4   4  11      497.84      503.13       11.29 o
   5   4  11       68.18       61.51        3.03 o
   6   4  11      107.20      106.79        4.30 o
   7   4  11       44.15       45.14        4.13 o
   8   4  11        4.66        3.30        5.12 <
  -9   5  11       30.96       34.22        6.45 o
  -8   5  11       25.47       27.55        4.43 o
  -7   5  11      151.27      157.46        5.90 o
  -6   5  11      108.25      102.92        4.14 o
  -5   5  11      367.12      380.71        9.06 o
  -4   5  11      571.73      568.91       14.41 o
  -3   5  11      505.58      524.75       11.75 o
  -2   5  11     1197.07     1186.13       26.56 o
  -1   5  11       57.92       59.55        2.55 o
   0   5  11      870.49      814.42       24.97 o
   1   5  11      645.90      639.94       16.85 o
   2   5  11      366.40      371.54        9.09 o
   3   5  11      659.71      663.07       15.37 o
   4   5  11       32.08       21.70        2.70 o
   5   5  11       78.80       75.83        3.22 o
   6   5  11       74.59       71.78        3.86 o
   7   5  11       54.19       50.97        4.38 o
   8   5  11        9.08        7.07        5.23 <
  -9   6  11        8.11       13.60        5.82 <
  -8   6  11       24.54       27.34        5.34 o
  -7   6  11       71.87       71.09        4.81 o
  -6   6  11       63.57       56.64        3.87 o
  -5   6  11      166.83      176.50        5.57 o
  -4   6  11       69.08       62.99        3.33 o
  -3   6  11      203.19      209.54        5.44 o
  -2   6  11      125.53      124.20        3.74 o
  -1   6  11      226.36      218.33        6.12 o
   0   6  11      181.11      189.44        5.51 o
   1   6  11      257.96      275.35        6.71 o
   2   6  11      229.24      216.80        5.49 o
   3   6  11      250.33      251.08        6.57 o
   4   6  11       34.93       30.52        2.54 o
   5   6  11       66.04       60.27        3.26 o
   6   6  11       81.49       71.50        4.23 o
   7   6  11        8.72        3.64        3.91 <
   8   6  11       31.30       29.08        6.17 o
  -9   7  11       53.04       46.49        8.39 o
  -8   7  11       51.51       48.11        6.03 o
  -7   7  11       10.63       16.27        3.80 <
  -6   7  11       94.52       94.16        4.47 o
  -5   7  11       18.84       16.17        2.90 o
  -4   7  11      100.04      106.77        4.55 o
  -3   7  11       14.62       17.71        2.23 o
  -2   7  11       29.49       30.00        2.09 o
  -1   7  11       53.53       48.65        2.81 o
   0   7  11       36.52       30.91        2.50 o
   1   7  11      171.04      181.17        5.40 o
   2   7  11      202.72      217.05        5.36 o
   3   7  11       11.00       13.68        1.98 o
   4   7  11      101.39      105.37        3.81 o
   5   7  11       35.20       31.12        2.81 o
   6   7  11       21.45       17.18        3.21 o
   7   7  11       69.04       62.15        4.58 o
   8   7  11        7.15        1.97        5.89 <
  -8   8  11       56.66       58.96        7.68 o
  -7   8  11       63.47       60.95        4.81 o
  -6   8  11       85.35       85.16        4.32 o
  -5   8  11       84.43       75.20        4.08 o
  -4   8  11      253.90      271.81        8.18 o
  -3   8  11      330.60      345.24        9.73 o
  -2   8  11       39.52       38.25        2.95 o
  -1   8  11      597.71      554.52       17.63 o
   0   8  11      193.92      194.09        6.66 o
   1   8  11       86.23       86.79        3.71 o
   2   8  11      189.78      183.74        4.96 o
   3   8  11       95.73       96.83        3.38 o
   4   8  11       97.88      104.63        3.83 o
   5   8  11       52.16       49.15        3.21 o
   6   8  11       71.94       63.52        4.26 o
   7   8  11       12.49       13.09        3.85 o
  -8   9  11       26.59       23.21        5.96 o
  -7   9  11      165.99      173.88        8.09 o
  -6   9  11       37.06       35.25        3.97 o
  -5   9  11      247.79      268.81        8.23 o
  -4   9  11      195.74      215.16        7.61 o
  -3   9  11       91.55       90.65        4.40 o
  -2   9  11      980.21      940.55       25.97 o
  -1   9  11       24.86       17.32        2.80 o
   0   9  11      782.67      777.14       22.78 o
   1   9  11      420.86      413.82       11.56 o
   2   9  11      114.43      119.78        3.92 o
   3   9  11      281.27      279.60        6.86 o
   4   9  11       58.30       52.84        3.17 o
   5   9  11      124.72      120.39        4.64 o
   6   9  11       21.18       22.06        3.57 o
   7   9  11       23.51       18.81        4.35 o
  -8  10  11       66.70       65.68        7.06 o
  -7  10  11        8.74        4.71        4.79 <
  -6  10  11      255.88      265.43        8.73 o
  -5  10  11       86.79       93.28        4.82 o
  -4  10  11      193.40      222.26        7.78 o
  -3  10  11      510.82      540.56       14.39 o
  -2  10  11       76.73       75.85        3.55 o
  -1  10  11     1370.50     1320.78       34.99 o
   0  10  11      258.23      251.06        7.76 o
   1  10  11      347.67      336.09        9.97 o
   2  10  11      429.20      413.38       10.94 o
   3  10  11        5.40        5.97        2.39 <
   4  10  11      240.14      236.79        7.30 o
   5  10  11       30.49       23.12        3.38 o
   6  10  11       30.54       37.87        4.35 o
   7  10  11       12.79       13.15        4.94 <
  -8  11  11        3.24        8.55        6.24 <
  -7  11  11       89.25       92.70        6.99 o
  -6  11  11        4.83        8.12        3.70 <
  -5  11  11      181.66      193.29        7.17 o
  -4  11  11      197.74      204.30        8.59 o
  -3  11  11      163.56      165.90        6.24 o
  -2  11  11      795.47      747.42       19.53 o
  -1  11  11       33.82       34.33        3.07 o
   0  11  11      478.26      463.07       13.12 o
   1  11  11      277.69      271.26        8.40 o
   2  11  11       82.93       84.64        3.83 o
   3  11  11      243.13      240.45        7.31 o
   4  11  11        2.52        1.77        3.18 <
   5  11  11       90.66       91.77        5.01 o
   6  11  11       18.14       19.93        5.18 o
   7  11  11        9.30        7.77        5.89 <
  -7  12  11       16.52       17.34        6.08 <
  -6  12  11       64.75       62.66        5.11 o
  -5  12  11       54.87       59.79        4.54 o
  -4  12  11       47.88       51.09        4.78 o
  -3  12  11      175.14      183.76        6.60 o
  -2  12  11       20.20       18.21        3.23 o
  -1  12  11      232.39      228.34        7.44 o
   0  12  11       47.75       44.72        3.51 o
   1  12  11      123.71      130.06        4.46 o
   2  12  11      135.32      138.94        5.73 o
   3  12  11       55.41       54.12        4.06 o
   4  12  11       87.07       81.16        4.88 o
   5  12  11       20.31       12.50        3.93 o
   6  12  11       17.75       19.80        5.37 o
  -7  13  11        4.13       13.01        6.13 <
  -6  13  11       37.39       33.95        6.09 o
  -5  13  11        2.90        9.67        3.78 <
  -4  13  11       56.86       58.96        5.24 o
  -3  13  11       -0.47        1.68        3.37 <
  -2  13  11       50.19       47.92        4.04 o
  -1  13  11       -1.47        1.00        2.76 <
   0  13  11       13.95       22.45        3.04 o
   1  13  11       -0.70        1.86        3.16 <
   2  13  11       90.69       88.20        4.85 o
   3  13  11       29.92       26.79        3.76 o
   4  13  11       29.96       23.80        4.10 o
   5  13  11       27.12       26.11        4.42 o
   6  13  11       -0.52        2.63        5.59 <
  -6  14  11        6.32        7.14        5.90 <
  -5  14  11       33.84       36.11        5.14 o
  -4  14  11        3.91        5.58        3.96 <
  -3  14  11       26.08       26.69        3.99 o
  -2  14  11        8.78        9.17        3.60 <
  -1  14  11       45.46       40.30        3.68 o
   0  14  11       17.01       18.00        3.44 o
   1  14  11       37.55       38.60        3.84 o
   2  14  11       10.10       12.09        3.74 <
   3  14  11       24.68       22.72        4.63 o
   4  14  11       18.99       13.92        4.85 o
   5  14  11        6.04        7.43        5.40 <
  -6  15  11       13.37       14.08        5.36 <
  -5  15  11       28.18       29.77        5.45 o
  -4  15  11       21.64       32.03        4.87 o
  -3  15  11       13.37       16.70        3.98 o
  -2  15  11      149.27      135.80        6.54 o
  -1  15  11        3.56        1.99        3.21 <
   0  15  11      105.89       96.76        4.48 o
   1  15  11       65.76       62.60        4.59 o
   2  15  11       14.39       17.88        3.86 o
   3  15  11       27.03       25.75        4.96 o
   4  15  11        7.84        9.89        5.39 <
   5  15  11       29.65       27.79        5.87 o
  -5  16  11       14.45       23.61        5.69 <
  -4  16  11       23.47       32.01        5.44 o
  -3  16  11       78.32       76.16        5.24 o
  -2  16  11        1.12        3.32        3.93 <
  -1  16  11      236.66      205.17        8.54 o
   0  16  11       44.60       38.17        4.97 o
   1  16  11       60.54       60.86        4.85 o
   2  16  11       66.31       65.23        5.07 o
   3  16  11        1.54        7.08        5.17 <
   4  16  11       39.36       36.18        6.07 o
  -4  17  11       42.51       47.74        6.07 o
  -3  17  11       19.14       19.78        4.76 o
  -2  17  11      112.01      112.54        6.06 o
  -1  17  11        6.46        4.23        4.18 <
   0  17  11       94.93       92.80        6.43 o
   1  17  11       69.70       60.54        6.17 o
   2  17  11       25.85       25.53        5.63 o
   3  17  11       45.19       42.82        6.38 o
  -3  18  11       44.16       54.37        5.51 o
  -2  18  11       -3.22        2.57        4.71 <
  -1  18  11       58.32       51.17        6.49 o
   0  18  11       13.42       13.43        4.96 <
   1  18  11       47.95       43.99        6.06 o
   2  18  11       40.59       38.80        6.37 o
  -9   0  12        0.75        1.03        6.81 <
  -8   0  12      290.30      297.94       16.00 o
  -7   0  12      117.78      128.95        6.01 o
  -6   0  12      238.29      245.64        8.66 o
  -5   0  12     1071.51     1054.13       31.68 o
  -4   0  12       22.00       24.19        2.89 o
  -3   0  12     2343.95     2301.85       78.99 o
  -2   0  12      276.15      278.61       10.42 o
  -1   0  12      724.73      731.72       25.09 o
   0   0  12     2918.64     2739.45       97.87 o
   1   0  12       44.51       46.31        4.19 o
   2   0  12      596.55      597.11       19.98 o
   3   0  12       67.57       61.49        3.91 o
   4   0  12       63.51       63.15        3.89 o
   5   0  12       45.58       39.63        3.79 o
   6   0  12       10.54        7.30        4.24 <
   7   0  12        5.19        5.17        4.92 <
   8   0  12        2.70        0.08        6.24 <
  -9   1  12       82.79       92.08        7.87 o
  -8   1  12       20.40       21.09        4.30 o
  -7   1  12      398.91      395.93       11.00 o
  -6   1  12      221.72      226.05        6.21 o
  -5   1  12      167.15      175.71        4.91 o
  -4   1  12     1972.82     1970.79       43.28 o
  -3   1  12      258.81      263.75        6.58 o
  -2   1  12      730.45      728.44       16.50 o
  -1   1  12     1658.05     1651.11       39.63 o
   0   1  12      712.45      718.98       17.42 o
   1   1  12      659.52      618.50       19.26 o
   2   1  12      169.55      162.23        4.80 o
   3   1  12      527.26      528.55       11.80 o
   4   1  12      143.41      157.41        4.24 o
   5   1  12       66.24       60.50        3.03 o
   6   1  12       12.70       13.05        2.77 o
   7   1  12       24.80       21.06        3.73 o
   8   1  12        2.33        3.95        4.92 <
  -9   2  12       -4.44        3.00        5.45 <
  -8   2  12      112.45      105.41        6.16 o
  -7   2  12       49.76       50.37        3.82 o
  -6   2  12      195.83      195.71        5.74 o
  -5   2  12      209.63      212.54        5.78 o
  -4   2  12      135.82      131.33        4.61 o
  -3   2  12      664.06      648.76       14.07 o
  -2   2  12      894.84      917.75       20.06 o
  -1   2  12     1360.11     1404.80       32.65 o
   0   2  12      636.28      637.18       18.63 o
   1   2  12      419.74      447.34       12.75 o
   2   2  12       98.04      104.14        3.40 o
   3   2  12      469.36      467.27        9.92 o
   4   2  12      310.29      324.93        7.45 o
   5   2  12       36.64       34.06        2.81 o
   6   2  12      199.50      192.93        6.17 o
   7   2  12       29.83       24.43        3.88 o
   8   2  12       13.00       12.47        5.12 <
  -9   3  12        4.66        5.63        5.58 <
  -8   3  12       17.45       13.23        4.89 o
  -7   3  12       52.33       44.59        3.86 o
  -6   3  12        8.60        5.97        2.53 o
  -5   3  12       33.13       31.47        2.81 o
  -4   3  12       49.86       47.79        2.84 o
  -3   3  12      312.88      311.34        7.11 o
  -2   3  12       96.90       90.49        3.24 o
  -1   3  12      418.65      396.34       10.65 o
   0   3  12     1642.32     1639.41       46.38 o
   1   3  12        1.47        8.22        1.84 <
   2   3  12      798.63      837.09       18.72 o
   3   3  12      476.98      506.91       10.06 o
   4   3  12      164.22      154.81        4.34 o
   5   3  12      288.71      296.08        7.78 o
   6   3  12       18.45       10.72        3.14 o
   7   3  12       97.99       96.16        5.70 o
   8   3  12       22.74       17.64        5.20 o
  -9   4  12        3.52        4.75        5.76 <
  -8   4  12       20.80       24.69        5.23 o
  -7   4  12       14.03       13.09        3.71 o
  -6   4  12       52.89       44.88        3.48 o
  -5   4  12       26.11       28.87        2.74 o
  -4   4  12      123.61      120.73        4.37 o
  -3   4  12      208.68      199.63        5.55 o
  -2   4  12      839.03      841.17       18.87 o
  -1   4  12      677.04      684.39       18.05 o
   0   4  12      116.16      130.13        4.90 o
   1   4  12      842.25      813.12       21.72 o
   2   4  12      115.12      112.08        3.55 o
   3   4  12      481.71      476.73       10.89 o
   4   4  12      368.52      352.94        9.19 o
   5   4  12       18.82       14.33        2.43 o
   6   4  12      214.72      212.98        7.03 o
   7   4  12       28.20       20.81        4.48 o
   8   4  12       25.78       18.84        5.62 o
  -9   5  12       63.73       57.12        6.78 o
  -8   5  12        6.68        9.80        4.93 <
  -7   5  12      131.25      137.99        6.23 o
  -6   5  12      188.29      183.54        6.30 o
  -5   5  12      112.74      114.31        4.49 o
  -4   5  12      611.52      644.33       15.40 o
  -3   5  12      475.96      481.93       11.19 o
  -2   5  12      363.78      336.51        8.69 o
  -1   5  12      413.01      381.23       10.37 o
   0   5  12      552.24      532.67       16.36 o
   1   5  12      441.37      418.60       11.89 o
   2   5  12      388.82      394.18        9.67 o
   3   5  12      364.20      353.11        8.38 o
   4   5  12      202.04      195.19        6.27 o
   5   5  12      118.09      115.93        4.26 o
   6   5  12        9.97        6.90        2.84 o
   7   5  12       57.67       49.63        5.13 o
   8   5  12       21.36       11.69        5.51 o
  -9   6  12        3.85        1.61        6.02 <
  -8   6  12      147.29      142.54        8.22 o
  -7   6  12       68.13       61.57        4.85 o
  -6   6  12      158.71      167.39        5.66 o
  -5   6  12      644.71      668.62       16.36 o
  -4   6  12       55.03       62.47        3.14 o
  -3   6  12     1438.57     1470.74       34.73 o
  -2   6  12      449.87      474.48       10.54 o
  -1   6  12      197.10      182.92        5.57 o
   0   6  12      898.12      880.68       25.88 o
   1   6  12      111.37      103.69        4.24 o
   2   6  12      506.43      487.24       10.94 o
   3   6  12       89.42       89.48        3.45 o
   4   6  12       92.17       92.13        3.73 o
   5   6  12       19.20       19.83        2.57 o
   6   6  12       22.04       15.88        3.20 o
   7   6  12        1.52        4.01        4.64 <
   8   6  12        7.41        4.55        5.95 <
  -9   7  12      114.70       98.17       15.80 o
  -8   7  12        8.14       12.63        5.14 <
  -7   7  12      162.12      167.39        6.97 o
  -6   7  12      195.53      193.52        6.45 o
  -5   7  12      131.03      128.35        5.12 o
  -4   7  12     1361.55     1404.42       36.54 o
  -3   7  12       50.65       46.33        2.95 o
  -2   7  12      691.56      698.51       16.87 o
  -1   7  12      756.46      779.28       19.66 o
   0   7  12       44.99       42.00        3.25 o
   1   7  12      664.36      649.64       17.44 o
   2   7  12       30.47       29.26        2.74 o
   3   7  12      227.60      224.30        6.20 o
   4   7  12       39.55       43.99        2.81 o
   5   7  12       12.11        9.25        2.64 o
   6   7  12        8.65       10.46        3.20 <
   7   7  12        2.67        3.16        4.00 <
  -8   8  12      125.48      118.88        9.39 o
  -7   8  12       33.42       36.95        4.44 o
  -6   8  12      121.02      126.47        5.22 o
  -5   8  12      350.38      361.54        9.81 o
  -4   8  12       37.45       37.82        3.36 o
  -3   8  12      624.49      630.49       17.09 o
  -2   8  12      275.47      266.06        8.29 o
  -1   8  12      342.37      338.89       10.72 o
   0   8  12      424.96      417.82       15.10 o
   1   8  12      204.07      203.61        7.11 o
   2   8  12      305.47      287.96        9.12 o
   3   8  12       96.58       99.95        3.51 o
   4   8  12       91.14       92.97        3.84 o
   5   8  12       34.23       32.47        3.01 o
   6   8  12       50.03       45.62        3.99 o
   7   8  12       11.35        7.30        4.37 <
  -8   9  12        6.57        7.27        5.68 <
  -7   9  12       69.80       67.34        5.97 o
  -6   9  12       38.85       38.99        4.03 o
  -5   9  12       34.62       34.44        3.85 o
  -4   9  12      152.82      178.78        6.72 o
  -3   9  12       50.17       51.10        3.59 o
  -2   9  12      242.75      254.57        7.68 o
  -1   9  12      332.40      328.59       10.63 o
   0   9  12      613.22      594.47       21.10 o
   1   9  12      106.14      110.41        4.95 o
   2   9  12      225.65      221.59        6.78 o
   3   9  12      110.25      100.00        3.79 o
   4   9  12       41.55       41.66        2.96 o
   5   9  12      191.01      179.40        6.37 o
   6   9  12        7.64        4.75        3.40 <
   7   9  12       28.36       26.73        5.08 o
  -8  10  12        9.04        6.86        6.17 <
  -7  10  12        0.31        2.46        5.01 <
  -6  10  12       32.99       29.46        4.21 o
  -5  10  12       25.16       26.56        3.72 o
  -4  10  12       39.36       35.68        4.35 o
  -3  10  12        1.30        3.40        2.77 <
  -2  10  12      125.07      110.38        4.69 o
  -1  10  12      351.66      341.10       10.05 o
   0  10  12       12.67       12.80        3.16 o
   1  10  12      370.24      371.05       10.58 o
   2  10  12       60.31       59.41        3.41 o
   3  10  12      132.19      134.62        5.50 o
   4  10  12      194.93      189.08        6.46 o
   5  10  12        9.01        5.05        3.17 <
   6  10  12       78.32       77.46        5.29 o
   7  10  12        8.11        7.09        5.48 <
  -7  11  12       16.45       19.90        5.80 <
  -6  11  12       23.53       23.19        4.23 o
  -5  11  12       35.14       40.71        3.99 o
  -4  11  12       54.20       51.76        4.75 o
  -3  11  12      115.12      119.38        5.29 o
  -2  11  12      172.58      167.83        5.74 o
  -1  11  12       79.47       79.62        4.08 o
   0  11  12      175.55      185.64        6.95 o
   1  11  12       49.20       51.23        3.53 o
   2  11  12      164.16      168.56        6.22 o
   3  11  12       85.12       74.35        5.27 o
   4  11  12       64.77       70.11        4.35 o
   5  11  12      127.58      123.02        5.87 o
   6  11  12       -0.16        2.82        5.12 <
  -7  12  12       15.27       16.18        6.09 <
  -6  12  12       57.84       51.25        5.09 o
  -5  12  12      119.33      123.48        6.08 o
  -4  12  12       -0.33       11.91        3.84 <
  -3  12  12      298.47      288.74        9.59 o
  -2  12  12      136.70      123.10        5.88 o
  -1  12  12      104.12       96.75        4.38 o
   0  12  12      107.01      108.58        5.51 o
   1  12  12      124.59      126.72        5.88 o
   2  12  12       98.22       99.25        4.88 o
   3  12  12       53.65       55.58        4.75 o
   4  12  12       86.05       71.23        5.72 o
   5  12  12        1.94        5.35        4.63 <
   6  12  12       19.01       18.14        6.74 <
  -7  13  12       58.14       52.01        7.26 o
  -6  13  12       81.55       75.47        6.08 o
  -5  13  12       36.59       36.47        4.57 o
  -4  13  12      235.92      226.05       10.27 o
  -3  13  12        6.14        6.92        3.56 <
  -2  13  12      289.84      271.59        9.30 o
  -1  13  12      124.18      125.12        5.03 o
   0  13  12       38.71       41.34        4.26 o
   1  13  12      170.59      174.20        6.62 o
   2  13  12        6.12        5.83        3.49 <
   3  13  12       43.51       47.66        4.72 o
   4  13  12        6.07        8.23        4.33 <
   5  13  12        9.51       15.13        5.20 <
   6  13  12        1.96        1.85       14.60 <
  -6  14  12       54.11       53.32        5.99 o
  -5  14  12       99.33      109.50        6.74 o
  -4  14  12       -1.40        3.84        4.09 <
  -3  14  12      208.88      200.96        7.97 o
  -2  14  12       90.83       83.97        5.16 o
  -1  14  12      111.05      110.83        4.96 o
   0  14  12      118.61      116.86        6.26 o
   1  14  12       11.30       12.54        3.64 o
   2  14  12       94.71       98.74        5.29 o
   3  14  12        7.12       10.67        4.35 <
   4  14  12       21.61       19.70        5.35 o
   5  14  12        8.69        3.60        5.42 <
  -5  15  12       18.66       20.53        5.53 o
  -4  15  12       47.95       61.56        5.60 o
  -3  15  12        9.48       13.59        4.10 <
  -2  15  12      138.68      128.48        6.51 o
  -1  15  12       63.61       61.02        4.80 o
   0  15  12       69.10       65.11        4.32 o
   1  15  12       68.33       66.51        4.82 o
   2  15  12       28.92       24.49        4.24 o
   3  15  12       21.93       22.31        5.19 o
   4  15  12        1.33        7.14        5.57 <
  -5  16  12       17.23       17.37        5.47 o
  -4  16  12        2.73        6.88        5.22 <
  -3  16  12       23.27       25.73        4.67 o
  -2  16  12        8.15       12.51        3.92 <
  -1  16  12       80.41       69.15        5.93 o
   0  16  12       11.71       13.17        4.48 <
   1  16  12       65.19       68.45        5.02 o
   2  16  12       22.87       23.67        4.60 o
   3  16  12       18.22       18.25        5.64 o
   4  16  12       43.58       37.09        6.52 o
  -4  17  12        6.50        7.82        5.69 <
  -3  17  12       12.22       11.50        4.88 <
  -2  17  12       23.74       28.35        5.71 o
  -1  17  12        2.56        4.85        5.13 <
   0  17  12       47.71       47.28        5.66 o
   1  17  12        9.01        9.52        5.20 <
   2  17  12       43.32       39.67        6.09 o
   3  17  12       21.79       23.42        6.03 o
  -2  18  12       10.11       10.38        5.92 <
  -1  18  12       13.02       15.82        5.12 <
   0  18  12        0.33        4.81        4.84 <
   1  18  12       29.64       31.43        5.97 o
  -9   0  13        4.94        4.79       10.62 <
  -8   0  13       69.95       59.62        8.41 o
  -7   0  13       -6.68        1.06        3.85 <
  -6   0  13      162.91      162.52        6.82 o
  -5   0  13       82.85       79.75        4.50 o
  -4   0  13     1193.96     1215.30       41.13 o
  -3   0  13      877.84      878.08       30.39 o
  -2   0  13       31.22       26.97        3.24 o
  -1   0  13     2999.31     2974.44      100.68 o
   0   0  13      508.14      494.60       17.98 o
   1   0  13      720.58      697.82       29.67 o
   2   0  13     1356.95     1367.55       44.11 o
   3   0  13       57.28       44.72        3.80 o
   4   0  13      522.82      535.15       16.76 o
   5   0  13       99.33       98.08        5.22 o
   6   0  13      118.49      118.87        7.49 o
   7   0  13       48.52       52.11        6.22 o
   8   0  13        2.03        0.47        6.39 <
  -9   1  13       22.26       26.80        8.26 <
  -8   1  13       16.93       16.66        5.06 o
  -7   1  13      126.41      132.36        4.72 o
  -6   1  13       84.68       82.73        4.09 o
  -5   1  13      618.15      621.93       15.62 o
  -4   1  13      747.07      751.03       18.50 o
  -3   1  13      182.08      183.43        5.05 o
  -2   1  13      840.74      839.35       20.57 o
  -1   1  13       35.99       32.61        2.34 o
   0   1  13     2275.79     2131.22       54.15 o
   1   1  13      555.88      568.20       16.51 o
   2   1  13      245.17      238.59        6.55 o
   3   1  13     1182.10     1122.38       25.50 o
   4   1  13       48.37       42.47        2.65 o
   5   1  13      173.30      184.97        5.05 o
   6   1  13       91.56       90.06        4.69 o
   7   1  13       20.55       19.22        3.91 o
   8   1  13       17.51       19.54        5.33 o
  -9   2  13       18.71       17.29        5.94 o
  -8   2  13      111.80      104.17        7.24 o
  -7   2  13      173.06      186.77        6.94 o
  -6   2  13      120.24      124.77        4.77 o
  -5   2  13      442.96      444.42       11.62 o
  -4   2  13      510.26      519.16       13.00 o
  -3   2  13      263.03      264.17        6.22 o
  -2   2  13      130.59      116.21        4.62 o
  -1   2  13     1036.54     1016.02       25.11 o
   0   2  13      218.85      203.45        7.44 o
   1   2  13      469.93      502.71       14.17 o
   2   2  13      432.72      462.09       11.67 o
   3   2  13       16.83       13.27        2.07 o
   4   2  13      207.56      192.16        5.52 o
   5   2  13       85.58       77.99        3.77 o
   6   2  13       78.63       74.84        3.61 o
   7   2  13       17.65       13.60        4.27 o
   8   2  13        6.36        7.45        5.16 <
  -9   3  13       51.06       57.98        6.62 o
  -8   3  13      109.12      105.05        7.06 o
  -7   3  13       84.93       82.50        5.08 o
  -6   3  13      472.73      486.94       12.49 o
  -5   3  13       48.74       49.62        3.18 o
  -4   3  13      442.08      441.75       11.47 o
  -3   3  13      539.07      547.92       11.63 o
  -2   3  13       80.11       77.42        3.29 o
  -1   3  13      424.36      399.42       10.85 o
   0   3  13      133.16      128.61        5.40 o
   1   3  13       33.34       39.02        3.14 o
   2   3  13       37.53       43.58        2.69 o
   3   3  13       37.21       29.48        2.58 o
   4   3  13       23.21       19.37        2.25 o
   5   3  13       21.11       20.58        2.66 o
   6   3  13        7.03        2.18        3.17 <
   7   3  13       32.52       21.98        4.68 o
   8   3  13        5.53        1.20        5.23 <
  -9   4  13       28.39       24.17        6.17 o
  -8   4  13       90.54       89.44        6.86 o
  -7   4  13      252.19      243.18        8.89 o
  -6   4  13       37.04       33.89        3.42 o
  -5   4  13      435.81      444.55       11.55 o
  -4   4  13      101.31      107.29        4.15 o
  -3   4  13      124.92      129.74        4.11 o
  -2   4  13      485.62      465.48       11.32 o
  -1   4  13      240.74      234.31        7.30 o
   0   4  13      281.22      270.20        9.21 o
   1   4  13      183.87      184.24        5.89 o
   2   4  13       85.42       86.32        3.78 o
   3   4  13        6.42        6.85        2.06 o
   4   4  13       45.73       41.59        3.10 o
   5   4  13        8.74        7.65        2.83 o
   6   4  13       33.04       29.87        3.58 o
   7   4  13        5.30        6.81        4.21 <
   8   4  13       14.16        8.27        5.58 <
  -9   5  13       52.73       54.20        6.80 o
  -8   5  13       48.92       43.60        5.95 o
  -7   5  13       52.88       47.59        4.61 o
  -6   5  13      179.12      180.92        6.13 o
  -5   5  13      287.71      299.94        8.28 o
  -4   5  13      504.27      521.49       12.97 o
  -3   5  13      219.82      229.36        5.96 o
  -2   5  13      855.28      849.32       19.29 o
  -1   5  13      213.23      206.59        6.71 o
   0   5  13      299.39      301.66        9.68 o
   1   5  13      306.25      334.97        8.73 o
   2   5  13      230.27      231.32        7.00 o
   3   5  13      524.09      534.43       13.44 o
   4   5  13       57.64       48.28        3.34 o
   5   5  13       93.24       96.27        4.31 o
   6   5  13       42.04       40.04        4.04 o
   7   5  13       23.49       13.33        5.27 o
   8   5  13       13.74       11.08        6.16 <
  -9   6  13        8.12        6.83        6.01 <
  -8   6  13       61.60       58.76        6.36 o
  -7   6  13        7.68       10.52        3.96 <
  -6   6  13      116.95      110.05        5.00 o
  -5   6  13      157.31      153.42        5.53 o
  -4   6  13      476.95      475.31       12.41 o
  -3   6  13      977.28      960.00       23.96 o
  -2   6  13      124.16      129.46        4.37 o
  -1   6  13      955.67      928.40       25.21 o
   0   6  13      226.76      214.93        7.85 o
   1   6  13      497.09      484.89       13.42 o
   2   6  13      967.57      971.62       25.51 o
   3   6  13       58.64       48.21        3.25 o
   4   6  13      347.83      352.05        9.69 o
   5   6  13       65.77       57.65        3.80 o
   6   6  13       53.70       45.92        4.48 o
   7   6  13       39.81       39.74        5.55 o
  -8   7  13        0.09        2.42        5.20 <
  -7   7  13       74.59       67.10        5.28 o
  -6   7  13       12.19       14.25        3.28 o
  -5   7  13      297.43      301.58        8.64 o
  -4   7  13      391.23      401.11       11.64 o
  -3   7  13      232.07      242.07        6.78 o
  -2   7  13      966.29      948.87       23.23 o
  -1   7  13       19.16       13.35        2.61 o
   0   7  13      851.80      854.86       24.75 o
   1   7  13      480.83      484.95       13.03 o
   2   7  13      203.73      185.57        6.70 o
   3   7  13      694.01      698.78       22.04 o
   4   7  13       13.31       13.18        2.50 o
   5   7  13      158.77      151.47        5.31 o
   6   7  13       77.16       62.51        5.03 o
   7   7  13       17.96       11.64        4.66 o
  -8   8  13       47.22       42.23        6.39 o
  -7   8  13       42.42       41.71        4.64 o
  -6   8  13       92.02       90.97        4.70 o
  -5   8  13      128.78      130.95        5.17 o
  -4   8  13      330.38      351.67       10.20 o
  -3   8  13      376.99      373.96       11.07 o
  -2   8  13       11.50       11.83        2.29 o
  -1   8  13      827.61      807.46       24.14 o
   0   8  13      144.24      140.25        6.85 o
   1   8  13      314.21      315.85       10.17 o
   2   8  13      421.53      400.53       12.15 o
   3   8  13       16.53       13.88        2.73 o
   4   8  13      234.85      240.47        6.66 o
   5   8  13       67.19       56.79        3.66 o
   6   8  13       33.48       32.66        4.27 o
   7   8  13       23.79       18.69        4.77 o
  -8   9  13       47.86       41.99        6.65 o
  -7   9  13       40.56       43.18        5.59 o
  -6   9  13      132.85      143.37        6.19 o
  -5   9  13       40.76       37.13        3.92 o
  -4   9  13      111.09      113.35        5.88 o
  -3   9  13      180.07      187.61        6.47 o
  -2   9  13      217.01      216.83        7.12 o
  -1   9  13      150.00      140.82        6.37 o
   0   9  13      274.85      278.86       10.72 o
   1   9  13      112.65      109.98        5.39 o
   2   9  13        0.17        2.94        2.28 <
   3   9  13       96.40       94.38        4.27 o
   4   9  13        9.60        8.50        2.93 o
   5   9  13       56.61       50.24        3.52 o
   6   9  13       16.54       11.19        4.19 o
   7   9  13       13.92       10.63        4.98 <
  -8  10  13       41.81       34.16        6.77 o
  -7  10  13      118.63      112.36        7.58 o
  -6  10  13       16.01       17.02        4.08 o
  -5  10  13      196.58      209.12        7.38 o
  -4  10  13       67.45       76.59        4.83 o
  -3  10  13       36.87       32.88        3.51 o
  -2  10  13      159.16      160.55        5.51 o
  -1  10  13        6.48        4.51        2.79 <
   0  10  13       96.44       93.34        5.14 o
   1  10  13       -2.41        2.05        2.77 <
   2  10  13       11.60       10.84        2.73 o
   3  10  13       10.65       13.04        3.17 o
   4  10  13       11.88       11.50        3.47 o
   5  10  13        6.73        1.05        3.62 <
   6  10  13       20.81       13.37        6.33 o
  -7  11  13       18.54       18.15        6.10 o
  -6  11  13      142.71      141.93        6.81 o
  -5  11  13       59.93       64.44        4.66 o
  -4  11  13      115.47      128.10        6.17 o
  -3  11  13       67.10       63.09        4.34 o
  -2  11  13      115.84      100.76        5.18 o
  -1  11  13       75.90       71.81        4.28 o
   0  11  13       40.56       45.22        3.99 o
   1  11  13       49.51       47.47        3.64 o
   2  11  13       32.39       38.53        3.62 o
   3  11  13       44.46       43.37        4.45 o
   4  11  13       19.16       16.28        4.16 o
   5  11  13       36.62       34.57        4.83 o
   6  11  13        6.25        2.76        8.34 <
  -7  12  13       12.53       17.89        6.37 <
  -6  12  13       43.80       42.58        5.18 o
  -5  12  13      108.29      105.03        6.05 o
  -4  12  13       54.79       65.78        4.91 o
  -3  12  13      231.96      218.76        8.11 o
  -2  12  13       53.20       45.93        4.06 o
  -1  12  13      167.29      164.73        6.49 o
   0  12  13       40.58       40.58        4.21 o
   1  12  13      137.97      134.36        6.39 o
   2  12  13      181.58      186.09        6.89 o
   3  12  13       -1.35        0.19        3.87 <
   4  12  13      103.13       98.98        6.28 o
   5  12  13       12.17        6.74        5.05 <
   6  12  13        7.62       10.10        6.69 <
  -6  13  13       -0.34        7.29        4.96 <
  -5  13  13       70.65       67.60        5.71 o
  -4  13  13       89.63       93.35        5.95 o
  -3  13  13       55.67       51.59        4.59 o
  -2  13  13      338.10      316.73       11.95 o
  -1  13  13       13.76       17.60        3.53 o
   0  13  13      197.86      190.22        8.03 o
   1  13  13      187.85      178.20        8.10 o
   2  13  13       34.51       42.83        3.94 o
   3  13  13      155.17      150.97        7.60 o
   4  13  13        5.08        2.18        4.72 <
   5  13  13       46.79       45.34        6.02 o
  -6  14  13       40.77       45.05        5.81 o
  -5  14  13       19.36       24.02        4.77 o
  -4  14  13       41.35       49.85        5.14 o
  -3  14  13      140.89      132.46        6.40 o
  -2  14  13        5.95        6.08        4.30 <
  -1  14  13      210.55      195.15        7.87 o
   0  14  13       63.43       60.66        4.47 o
   1  14  13      124.21      130.30        6.00 o
   2  14  13      122.23      122.89        6.02 o
   3  14  13        1.00        1.41        4.54 <
   4  14  13       85.41       78.88        6.81 o
   5  14  13       12.47        9.92        5.55 <
  -5  15  13       16.98       29.37        5.28 o
  -4  15  13       30.32       29.81        5.41 o
  -3  15  13       14.53       16.07        4.88 o
  -2  15  13      100.37       96.48        6.42 o
  -1  15  13       17.04       15.04        4.61 o
   0  15  13      109.01      106.10        5.66 o
   1  15  13       54.63       56.68        4.62 o
   2  15  13        8.92       13.40        4.21 <
   3  15  13       51.89       46.62        5.90 o
   4  15  13        2.57        2.54        5.74 <
  -4  16  13       12.29       13.88        5.60 <
  -3  16  13       27.56       27.86        5.45 o
  -2  16  13        7.98       14.35        5.04 <
  -1  16  13       25.02       27.48        5.14 o
   0  16  13       16.94       21.65        4.84 o
   1  16  13        3.85        9.69        4.25 <
   2  16  13       15.86       16.16        4.77 o
   3  16  13       -4.35        0.18        5.59 <
  -3  17  13        1.96        8.82        5.59 <
  -2  17  13       19.27       16.31        5.68 o
  -1  17  13        9.03       11.84        5.27 <
   0  17  13        5.65        0.77        4.46 <
   1  17  13       12.49       16.04        5.44 <
   2  17  13       -4.66        0.70        4.87 <
  -2  18  13        9.13        6.77        9.91 <
  -1  18  13       10.24        9.56        5.16 <
   0  18  13       12.21       11.05        5.79 <
  -9   0  14       25.19       35.52       12.88 <
  -8   0  14        0.54        2.67        9.58 <
  -7   0  14       63.63       57.80        6.98 o
  -6   0  14       56.72       53.59        6.37 o
  -5   0  14       17.46        9.05        5.14 o
  -4   0  14        1.14        0.44        4.10 <
  -3   0  14       44.17       43.09        3.93 o
  -2   0  14       21.18       20.09        3.22 o
  -1   0  14       53.59       52.76        3.99 o
   0   0  14      309.91      286.15       11.62 o
   1   0  14      202.32      204.35       10.12 o
   2   0  14      188.53      200.42        7.55 o
   3   0  14      269.40      257.29        9.52 o
   4   0  14       96.53       98.81        5.19 o
   5   0  14        5.52        1.36        3.51 <
   6   0  14      138.92      133.43        8.24 o
   7   0  14       13.69        5.01        5.58 <
   8   0  14       17.69       14.85        6.99 <
  -9   1  14       17.69       20.01        8.11 <
  -8   1  14       65.11       54.84        9.23 o
  -7   1  14       63.60       63.14        4.51 o
  -6   1  14      104.80      101.89        5.13 o
  -5   1  14       53.69       55.67        3.73 o
  -4   1  14      521.78      523.01       14.81 o
  -3   1  14        7.76        5.20        2.25 o
  -2   1  14      252.12      269.21        7.03 o
  -1   1  14      228.21      232.91        6.42 o
   0   1  14      126.67      134.51        4.23 o
   1   1  14      347.93      346.39       10.95 o
   2   1  14      322.03      336.83       10.30 o
   3   1  14      156.94      180.78        4.66 o
   4   1  14       94.33       82.50        3.63 o
   5   1  14      151.10      145.85        4.79 o
   6   1  14       37.59       29.50        3.90 o
   7   1  14       42.39       39.14        4.54 o
   8   1  14       12.01       10.49        5.40 <
  -9   2  14       16.52       14.89        8.50 <
  -8   2  14      144.02      137.03        8.01 o
  -7   2  14      133.16      133.22        5.38 o
  -6   2  14      169.35      170.00        5.92 o
  -5   2  14      598.07      611.55       15.26 o
  -4   2  14       40.95       41.44        3.33 o
  -3   2  14      935.89      931.66       21.13 o
  -2   2  14      198.82      224.44        7.12 o
  -1   2  14      827.19      821.71       20.28 o
   0   2  14     1181.34     1152.91       30.84 o
   1   2  14      198.57      194.95        7.06 o
   2   2  14      786.03      772.00       22.95 o
   3   2  14      285.78      284.54        7.09 o
   4   2  14       64.86       52.24        3.09 o
   5   2  14       82.72       71.27        3.61 o
   6   2  14       68.11       59.08        3.62 o
   7   2  14        9.39       14.05        4.41 <
   8   2  14        5.69        5.46        5.34 <
  -9   3  14       51.96       57.55        8.08 o
  -8   3  14        9.47       13.18        5.09 <
  -7   3  14      335.42      330.76       10.92 o
  -6   3  14      371.41      368.93       10.28 o
  -5   3  14      162.14      175.17        5.54 o
  -4   3  14     1108.04     1121.86       27.01 o
  -3   3  14      110.84      113.91        3.55 o
  -2   3  14     1524.29     1503.89       36.69 o
  -1   3  14     1079.44     1036.77       28.35 o
   0   3  14      328.47      330.29       10.52 o
   1   3  14     1288.79     1296.62       36.80 o
   2   3  14      151.76      163.99        6.17 o
   3   3  14      292.18      279.19        7.84 o
   4   3  14      136.14      133.49        4.32 o
   5   3  14       50.98       47.84        3.71 o
   6   3  14       78.68       78.91        4.01 o
   7   3  14       11.37        4.62        4.52 <
   8   3  14        2.89        6.07        5.33 <
  -9   4  14       -3.07        2.52        5.69 <
  -8   4  14      154.89      150.91        8.52 o
  -7   4  14       83.70       79.21        5.21 o
  -6   4  14      224.75      231.87        7.13 o
  -5   4  14      657.42      667.63       16.71 o
  -4   4  14       23.53       26.55        2.73 o
  -3   4  14     1530.34     1520.79       34.01 o
  -2   4  14      553.89      548.35       14.04 o
  -1   4  14      797.02      765.13       21.24 o
   0   4  14      931.08      907.15       26.97 o
   1   4  14       36.68       38.54        3.41 o
   2   4  14     1024.00     1009.36       29.57 o
   3   4  14      112.72      117.49        5.16 o
   4   4  14       65.12       57.14        3.66 o
   5   4  14      113.37      111.87        5.42 o
   6   4  14       19.35       12.02        3.52 o
   7   4  14       12.03       16.44        4.56 <
  -9   5  14       42.51       42.53        6.70 o
  -8   5  14       20.44       23.47        5.47 o
  -7   5  14      135.65      132.77        6.49 o
  -6   5  14      140.32      140.84        5.47 o
  -5   5  14       40.46       30.65        3.38 o
  -4   5  14      643.17      650.87       16.24 o
  -3   5  14       38.12       37.71        2.64 o
  -2   5  14      798.67      771.16       19.72 o
  -1   5  14      310.00      296.13        9.16 o
   0   5  14      119.05      119.34        5.36 o
   1   5  14      735.62      727.08       19.28 o
   2   5  14      239.22      252.00        8.42 o
   3   5  14      244.30      254.68        8.19 o
   4   5  14       65.57       63.13        4.14 o
   5   5  14       90.49       78.05        4.34 o
   6   5  14       38.35       35.32        4.25 o
   7   5  14       16.49       13.07        5.50 o
  -8   6  14       24.06       22.10        5.80 o
  -7   6  14       54.40       43.64        4.75 o
  -6   6  14       48.78       47.73        3.84 o
  -5   6  14       91.14       89.01        4.35 o
  -4   6  14       17.48       16.98        2.72 o
  -3   6  14      187.93      189.59        5.90 o
  -2   6  14      106.16      105.78        4.62 o
  -1   6  14       78.98       75.81        3.78 o
   0   6  14      115.52      152.98        5.99 o
   1   6  14      169.90      182.29        5.85 o
   2   6  14      242.38      228.24        8.36 o
   3   6  14       68.04       57.48        4.67 o
   4   6  14      110.80      101.38        6.13 o
   5   6  14       39.88       35.60        3.55 o
   6   6  14       79.80       64.20        5.16 o
   7   6  14       14.03        7.46        5.42 <
  -8   7  14       48.17       44.93        6.45 o
  -7   7  14        2.97        0.91        4.12 <
  -6   7  14       22.48       23.01        3.48 o
  -5   7  14       26.57       25.39        3.24 o
  -4   7  14       34.61       34.96        3.43 o
  -3   7  14       -1.69        1.27        2.63 <
  -2   7  14       54.87       60.66        3.56 o
  -1   7  14       59.76       53.06        3.53 o
   0   7  14       74.39       71.53        4.33 o
   1   7  14        9.98        8.90        2.58 o
   2   7  14      107.08      112.42        4.58 o
   3   7  14      140.53      135.02        5.84 o
   4   7  14       41.95       43.15        3.74 o
   5   7  14       99.22       91.86        5.25 o
   6   7  14        4.71        2.46        3.96 <
   7   7  14       32.53       27.71        5.17 o
  -8   8  14       39.58       38.39        6.36 o
  -7   8  14       69.29       61.14        5.52 o
  -6   8  14       38.81       39.65        3.84 o
  -5   8  14      117.93      118.49        5.03 o
  -4   8  14        0.25        3.97        2.96 <
  -3   8  14      231.80      233.85        7.65 o
  -2   8  14       18.55       20.35        2.92 o
  -1   8  14      170.51      167.57        6.07 o
   0   8  14      482.20      453.33       14.86 o
   1   8  14       69.37       71.44        4.11 o
   2   8  14      179.31      177.89        6.23 o
   3   8  14      119.69      123.28        4.86 o
   4   8  14       74.53       69.50        4.10 o
   5   8  14        8.20        7.09        3.48 <
   6   8  14       48.85       40.55        5.52 o
   7   8  14       15.42       11.09        5.58 <
  -8   9  14       16.86       13.69        6.27 <
  -7   9  14      100.88       95.82        7.08 o
  -6   9  14      155.94      152.86        6.79 o
  -5   9  14       82.26       80.04        4.81 o
  -4   9  14      364.75      376.35       12.57 o
  -3   9  14       34.11       31.48        3.51 o
  -2   9  14      436.68      450.49       14.15 o
  -1   9  14      483.05      494.88       15.33 o
   0   9  14      124.05      118.56        6.88 o
   1   9  14      432.32      433.34       13.48 o
   2   9  14       25.89       23.43        2.83 o
   3   9  14       81.83       80.96        4.13 o
   4   9  14       68.94       67.29        4.08 o
   5   9  14       33.42       31.74        4.04 o
   6   9  14       24.28       26.98        5.33 o
   7   9  14       18.56        7.14        9.91 <
  -7  10  14       49.58       45.56        6.39 o
  -6  10  14      128.68      127.95        6.33 o
  -5  10  14      295.50      302.44       10.33 o
  -4  10  14       -1.79        4.49        3.63 <
  -3  10  14      488.93      465.93       14.07 o
  -2  10  14      198.89      179.85        7.82 o
  -1  10  14      335.61      344.27       11.40 o
   0  10  14      542.70      532.51       19.27 o
   1  10  14       12.16       14.07        2.96 o
   2  10  14      233.16      238.49        7.73 o
   3  10  14       71.25       70.83        4.49 o
   4  10  14       50.19       53.14        4.29 o
   5  10  14       48.36       46.40        5.30 o
   6  10  14        8.97        3.78        6.46 <
  -7  11  14       67.97       66.34        7.19 o
  -6  11  14      115.09      113.11        6.23 o
  -5  11  14       29.19       32.85        4.11 o
  -4  11  14      285.53      295.37       10.64 o
  -3  11  14       11.87       10.08        3.45 o
  -2  11  14      386.60      365.65       13.06 o
  -1  11  14      194.93      195.40        6.94 o
   0  11  14       78.35       82.23        4.96 o
   1  11  14      352.94      364.25       11.63 o
   2  11  14       50.90       53.29        4.12 o
   3  11  14      114.68      110.70        6.37 o
   4  11  14       33.44       29.86        4.64 o
   5  11  14       18.09       15.34        5.91 o
   6  11  14       14.08       15.94        8.77 <
  -7  12  14       13.19       18.69        6.33 <
  -6  12  14       33.60       29.06        4.94 o
  -5  12  14      101.91       97.95        6.05 o
  -4  12  14        0.14        2.55        4.08 <
  -3  12  14      195.35      201.49        8.30 o
  -2  12  14       55.10       47.13        4.77 o
  -1  12  14       58.85       71.75        4.17 o
   0  12  14       97.91      102.67        5.55 o
   1  12  14       47.14       44.90        4.52 o
   2  12  14      109.21      112.71        5.46 o
   3  12  14       16.15       14.53        4.22 o
   4  12  14       52.26       48.85        5.47 o
   5  12  14       12.72       13.16        6.65 <
  -6  13  14       17.32       16.56        5.02 o
  -5  13  14       16.57        9.71        4.78 o
  -4  13  14       17.52       23.68        4.58 o
  -3  13  14       -2.21        1.99        4.30 <
  -2  13  14       28.89       28.55        4.42 o
  -1  13  14       12.45       14.64        3.61 o
   0  13  14       27.63       26.95        3.76 o
   1  13  14       10.35       13.30        3.73 <
   2  13  14       40.05       38.74        4.36 o
   3  13  14       45.38       38.66        5.25 o
   4  13  14        7.40        4.66        5.13 <
   5  13  14       29.06       27.69        5.86 o
  -6  14  14        3.04        2.01        5.20 <
  -5  14  14        6.67       15.46        4.77 <
  -4  14  14        1.85        5.61        5.62 <
  -3  14  14       31.80       27.87        4.98 o
  -2  14  14       -1.92        3.17        4.20 <
  -1  14  14       19.37       18.91        3.89 o
   0  14  14       14.20       12.79        3.80 o
   1  14  14       55.42       49.92        4.74 o
   2  14  14        4.71       12.05        3.91 <
   3  14  14       10.28       10.14        5.02 <
   4  14  14       45.36       36.45        6.34 o
  -5  15  14       -3.77        3.47        5.90 <
  -4  15  14       50.12       43.55        7.26 o
  -3  15  14        3.16        5.06        5.06 <
  -2  15  14       57.92       59.79        5.51 o
  -1  15  14       26.35       27.86        5.02 o
   0  15  14       33.84       36.14        4.47 o
   1  15  14       65.05       68.40        5.03 o
   2  15  14       11.86       14.75        4.52 <
   3  15  14       26.30       23.78        5.95 o
   4  15  14        4.16        4.06        5.94 <
  -4  16  14       -3.70        0.20        6.52 <
  -3  16  14       88.57       82.28        7.05 o
  -2  16  14       23.83       21.97        5.51 o
  -1  16  14       52.14       53.63        5.82 o
   0  16  14       94.28       90.62        6.51 o
   1  16  14       -0.76        2.79        4.27 <
   2  16  14       40.39       44.71        5.27 o
   3  16  14       -0.58        7.93        5.89 <
  -3  17  14       -0.80        3.20        5.56 <
  -2  17  14       77.44       71.46        6.89 o
  -1  17  14       31.14       39.57        5.25 o
   0  17  14       11.45       13.84        4.84 <
   1  17  14       67.55       65.34        6.70 o
   2  17  14       -0.90        1.30        5.18 <
  -9   0  15       25.92       38.28       13.37 <
  -8   0  15      140.05      117.89       17.10 o
  -7   0  15      236.20      246.69       13.57 o
  -6   0  15        0.23        2.16        5.35 <
  -5   0  15     1148.58     1184.37       49.79 o
  -4   0  15      486.94      483.79       22.47 o
  -3   0  15      316.82      328.35       12.34 o
  -2   0  15      824.86      846.01       28.75 o
  -1   0  15       29.85       34.90        3.46 o
   0   0  15      397.44      366.32       14.48 o
   1   0  15      139.63      137.11        6.31 o
   2   0  15      207.90      214.89       10.61 o
   3   0  15      106.43      111.62        5.53 o
   4   0  15       21.36       15.24        3.72 o
   5   0  15       21.45       19.14        4.11 o
   6   0  15        2.20        1.00        4.80 <
   7   0  15       -0.34        0.10        5.71 <
  -9   1  15       70.73       65.74       10.48 o
  -8   1  15      129.01      121.97       11.78 o
  -7   1  15       37.25       41.49        4.66 o
  -6   1  15      418.01      433.50       12.62 o
  -5   1  15       84.82       75.81        4.67 o
  -4   1  15      634.11      650.27       20.08 o
  -3   1  15      408.42      400.30       10.75 o
  -2   1  15      344.85      342.06        9.24 o
  -1   1  15     1231.06     1203.26       29.77 o
   0   1  15      350.98      347.45       10.11 o
   1   1  15      206.77      195.76        7.43 o
   2   1  15      127.54      124.22        5.66 o
   3   1  15      117.21      125.50        4.03 o
   4   1  15       33.01       28.44        2.71 o
   5   1  15       66.24       58.37        3.54 o
   6   1  15       25.63       23.54        3.86 o
   7   1  15       -0.13        1.43        4.41 <
  -9   2  15       18.82       18.08        8.31 <
  -8   2  15       36.25       32.52        6.84 o
  -7   2  15      129.85      123.69        6.19 o
  -6   2  15       54.15       44.28        4.33 o
  -5   2  15      299.28      320.91        9.55 o
  -4   2  15      105.28      101.56        4.87 o
  -3   2  15      185.58      194.55        5.31 o
  -2   2  15      658.94      657.48       16.49 o
  -1   2  15     1007.54      995.86       24.57 o
   0   2  15      248.75      249.48        7.65 o
   1   2  15      358.19      366.75       11.44 o
   2   2  15      610.17      615.74       18.21 o
   3   2  15       37.64       35.70        3.36 o
   4   2  15      192.61      189.39        5.56 o
   5   2  15       43.92       42.19        3.18 o
   6   2  15       56.69       53.84        3.83 o
   7   2  15       32.57       26.11        5.04 o
  -9   3  15        0.22        2.28        7.16 <
  -8   3  15        7.93        7.01        6.23 <
  -7   3  15       26.71       24.43        4.05 o
  -6   3  15       54.81       48.80        4.30 o
  -5   3  15       99.19       99.05        4.98 o
  -4   3  15       64.42       61.24        3.80 o
  -3   3  15      236.54      244.80        6.37 o
  -2   3  15      848.17      849.85       20.92 o
  -1   3  15       91.26      107.19        4.23 o
   0   3  15      637.57      650.78       17.24 o
   1   3  15      452.21      471.17       13.99 o
   2   3  15      231.63      229.19        8.17 o
   3   3  15      394.66      417.13       11.24 o
   4   3  15       10.23        5.37        2.63 o
   5   3  15      245.91      237.73        7.89 o
   6   3  15       83.55       75.60        4.31 o
   7   3  15       11.53        7.44        4.71 <
  -9   4  15        4.22        4.53        6.84 <
  -8   4  15        6.03       14.08        6.04 <
  -7   4  15       38.27       36.93        4.55 o
  -6   4  15       42.03       37.09        3.60 o
  -5   4  15      100.77      105.75        4.40 o
  -4   4  15      122.91      131.93        4.72 o
  -3   4  15      167.43      167.36        5.06 o
  -2   4  15      167.96      165.15        5.43 o
  -1   4  15      822.75      816.19       22.02 o
   0   4  15      141.18      142.75        5.98 o
   1   4  15      527.11      536.50       16.11 o
   2   4  15      630.82      659.51       18.88 o
   3   4  15       36.30       41.35        3.63 o
   4   4  15      239.27      233.52        8.34 o
   5   4  15       75.69       64.16        4.81 o
   6   4  15       82.44       71.56        5.35 o
   7   4  15       39.77       34.74        6.18 o
  -8   5  15       55.97       61.81        7.72 o
  -7   5  15       28.74       28.13        4.39 o
  -6   5  15      162.20      170.68        5.98 o
  -5   5  15       10.48       13.44        2.90 o
  -4   5  15      343.39      346.74        9.43 o
  -3   5  15      492.31      498.56       14.13 o
  -2   5  15      514.71      537.85       14.38 o
  -1   5  15      442.20      444.50       12.49 o
   0   5  15      386.16      365.35       12.31 o
   1   5  15      158.96      170.39        6.60 o
   2   5  15       94.81       93.18        5.68 o
   3   5  15      257.91      258.89        8.75 o
   4   5  15       29.08       25.66        4.16 o
   5   5  15      105.06       98.03        5.53 o
   6   5  15       30.45       25.01        4.33 o
   7   5  15        5.67        4.24        5.56 <
  -8   6  15       72.39       75.72        6.80 o
  -7   6  15      181.66      182.28        7.63 o
  -6   6  15       -5.24        1.38        3.08 <
  -5   6  15      366.67      372.98       10.26 o
  -4   6  15      265.32      252.33        7.73 o
  -3   6  15      480.61      485.97       13.85 o
  -2   6  15      711.95      694.58       19.31 o
  -1   6  15      130.78      137.92        5.14 o
   0   6  15      194.25      179.50        7.44 o
   1   6  15      136.82      139.66        6.19 o
   2   6  15      129.93      131.75        7.14 o
   3   6  15       68.82       72.82        4.35 o
   4   6  15       40.22       35.73        4.61 o
   5   6  15        8.93       11.73        3.61 <
   6   6  15        9.99       11.04        4.83 <
   7   6  15        7.30        3.64        6.76 <
  -8   7  15      104.49       97.58        6.71 o
  -7   7  15       30.79       31.14        4.61 o
  -6   7  15      259.70      270.44        8.14 o
  -5   7  15       42.98       45.09        3.64 o
  -4   7  15      441.99      443.50       11.83 o
  -3   7  15      418.22      403.18       13.80 o
  -2   7  15      135.43      131.50        5.42 o
  -1   7  15      660.82      651.99       18.03 o
   0   7  15      125.79      121.32        5.92 o
   1   7  15      112.98      117.20        4.68 o
   2   7  15       43.14       46.98        3.68 o
   3   7  15       22.23       27.25        3.97 o
   4   7  15       26.79       28.22        3.81 o
   5   7  15        3.66        2.96        3.69 <
   6   7  15        3.25        2.68        4.89 <
   7   7  15       -1.01        0.83        5.49 <
  -8   8  15       50.79       41.66        5.79 o
  -7   8  15      135.29      130.38        6.92 o
  -6   8  15        8.88        9.77        3.41 <
  -5   8  15      242.79      258.59        7.60 o
  -4   8  15       82.54       81.14        4.62 o
  -3   8  15      223.15      210.35        8.66 o
  -2   8  15      534.65      526.22       15.00 o
  -1   8  15      183.58      180.41        6.57 o
   0   8  15      260.08      260.38        9.19 o
   1   8  15       92.99       97.36        4.94 o
   2   8  15      103.65      104.57        4.82 o
   3   8  15       13.65       17.08        4.01 o
   4   8  15       74.23       67.77        4.83 o
   5   8  15       21.66       18.87        3.92 o
   6   8  15       14.00        8.69        5.55 <
   7   8  15       11.87       11.41        5.94 <
  -8   9  15       13.31       16.76        6.19 <
  -7   9  15       21.84       22.87        5.72 o
  -6   9  15      102.72      102.91        5.66 o
  -5   9  15       42.82       47.86        4.15 o
  -4   9  15       84.16       85.04        5.34 o
  -3   9  15      100.86       92.44        5.66 o
  -2   9  15      218.25      209.48        8.44 o
  -1   9  15      102.44       95.74        5.43 o
   0   9  15      323.12      320.18       12.61 o
   1   9  15      194.07      197.23        7.41 o
   2   9  15       54.82       60.66        3.86 o
   3   9  15      155.18      158.42        7.24 o
   4   9  15       20.36       22.98        3.80 o
   5   9  15       71.63       62.37        5.01 o
   6   9  15       40.29       28.12        5.98 o
  -7  10  15        4.13        3.48        5.71 <
  -6  10  15       21.86       23.72        4.31 o
  -5  10  15       39.82       34.39        4.31 o
  -4  10  15       35.35       35.84        4.45 o
  -3  10  15      112.91      107.80        6.05 o
  -2  10  15       13.83       18.01        3.79 o
  -1  10  15      368.16      367.11       12.43 o
   0  10  15      119.18      107.81        6.88 o
   1  10  15      157.73      158.64        6.05 o
   2  10  15      186.54      190.80        6.44 o
   3  10  15        6.70        6.32        3.42 <
   4  10  15      142.82      137.09        7.40 o
   5  10  15       25.27       21.82        5.27 o
   6  10  15       24.24       24.75        7.12 o
  -7  11  15        6.29        5.84        6.09 <
  -6  11  15       21.65       28.45        4.57 o
  -5  11  15        4.76       11.30        3.91 <
  -4  11  15       87.31       84.53        6.92 o
  -3  11  15       50.83       41.52        4.93 o
  -2  11  15      156.31      149.30        7.15 o
  -1  11  15       58.19       61.69        4.14 o
   0  11  15      190.63      189.69        7.77 o
   1  11  15      174.02      170.52        7.18 o
   2  11  15       34.97       39.58        3.96 o
   3  11  15      137.74      132.41        7.15 o
   4  11  15        7.41        5.14        5.51 <
   5  11  15       41.61       39.09        6.87 o
   6  11  15       23.46       17.97       10.24 <
  -6  12  15       -7.42        2.83        4.55 <
  -5  12  15       88.32       94.77        5.73 o
  -4  12  15       41.90       38.05        6.01 o
  -3  12  15      132.36      128.39        6.93 o
  -2  12  15      107.86      109.65        6.15 o
  -1  12  15       56.51       58.06        4.33 o
   0  12  15      104.70      102.89        5.17 o
   1  12  15       49.66       47.57        4.57 o
   2  12  15       55.95       57.58        4.50 o
   3  12  15       12.91       16.09        4.44 <
   4  12  15       46.82       41.17        7.30 o
   5  12  15       11.59        8.82        6.94 <
  -6  13  15      102.31       89.90        7.22 o
  -5  13  15        8.39       12.60        5.17 <
  -4  13  15      142.35      135.95        9.08 o
  -3  13  15      104.01      104.58        6.35 o
  -2  13  15       27.41       25.96        4.60 o
  -1  13  15      100.81       97.92        5.42 o
   0  13  15       10.27       14.80        3.58 <
   1  13  15       42.97       50.78        4.22 o
   2  13  15       18.11       22.60        4.08 o
   3  13  15       20.98       21.07        5.13 o
   4  13  15        7.34       10.40        6.88 <
   5  13  15        5.33        1.72        7.10 <
  -5  14  15       83.23       84.56        7.19 o
  -4  14  15       34.56       30.28        6.83 o
  -3  14  15       81.64       73.76        6.31 o
  -2  14  15      108.83      108.49        6.53 o
  -1  14  15       11.02       12.33        3.88 <
   0  14  15       83.67       87.60        5.11 o
   1  14  15        6.88        7.00        4.01 <
   2  14  15       17.61       19.85        4.46 o
   3  14  15        3.88        8.04        5.60 <
   4  14  15       11.12        6.32        7.37 <
  -5  15  15        0.53        3.70        5.97 <
  -4  15  15       43.21       43.88        7.01 o
  -3  15  15       33.47       28.05        5.53 o
  -2  15  15       40.60       38.58        5.53 o
  -1  15  15       63.83       56.91        5.76 o
   0  15  15       38.31       45.16        4.70 o
   1  15  15       57.26       62.33        5.08 o
   2  15  15       -2.93        2.71        4.69 <
   3  15  15       20.51       20.03        5.89 o
  -4  16  15       12.82        6.02        6.63 <
  -3  16  15       31.60       32.75        5.84 o
  -2  16  15        5.73        5.75        5.47 <
  -1  16  15       55.09       53.35        6.25 o
   0  16  15       36.52       41.51        4.50 o
   1  16  15        9.40       19.87        4.95 <
   2  16  15       33.42       30.60        5.36 o
  -2  17  15       34.57       36.30        6.20 o
  -1  17  15       -1.89        3.96        4.83 <
   0  17  15       29.77       32.26        5.24 o
   1  17  15       26.09       26.48        5.46 o
  -9   0  16        0.26        0.72       11.84 <
  -8   0  16       89.82       91.77       15.41 o
  -7   0  16       15.89       17.56        6.04 <
  -6   0  16      118.29      133.43        8.99 o
  -5   0  16      653.12      642.60       29.65 o
  -4   0  16       24.27       23.00        5.31 o
  -3   0  16     1025.28      994.59       35.56 o
  -2   0  16      400.34      412.62       14.93 o
  -1   0  16      876.58      856.76       30.43 o
   0   0  16      935.33      901.72       32.30 o
   1   0  16       32.24       32.14        4.87 o
   2   0  16     1190.82     1162.16       48.42 o
   3   0  16      118.51      178.46        9.28 o
   4   0  16      110.97      111.70        5.91 o
   5   0  16      191.15      191.53        8.36 o
   6   0  16        1.76        0.10        5.19 <
   7   0  16       25.85       27.74        6.62 o
  -9   1  16       46.08       39.31       10.22 o
  -8   1  16       34.96       31.68        8.77 o
  -7   1  16       74.46       70.41        5.63 o
  -6   1  16      117.02      112.74        6.36 o
  -5   1  16      231.39      244.89        9.07 o
  -4   1  16      785.98      806.68       24.57 o
  -3   1  16       55.75       53.26        3.19 o
  -2   1  16     1089.71     1087.85       26.58 o
  -1   1  16      904.58      881.51       24.45 o
   0   1  16      104.91      100.58        4.50 o
   1   1  16      826.83      854.41       24.17 o
   2   1  16       10.23       11.99        3.26 o
   3   1  16      283.22      372.22        9.77 o
   4   1  16      177.71      190.61        5.84 o
   5   1  16       41.94       33.92        3.35 o
   6   1  16       68.14       58.37        4.35 o
   7   1  16        7.45        4.52        4.89 <
  -9   2  16       48.76       48.53       10.32 o
  -8   2  16       23.99       23.08        8.95 <
  -7   2  16       72.52       69.58        4.95 o
  -6   2  16       84.47       82.87        4.90 o
  -5   2  16      388.79      408.81       11.82 o
  -4   2  16      314.15      324.29        9.76 o
  -3   2  16      378.16      377.44       10.15 o
  -2   2  16      227.61      230.87        6.70 o
  -1   2  16      163.79      159.30        5.26 o
   0   2  16      389.91      394.13       11.13 o
   1   2  16        7.82        9.24        2.98 <
   2   2  16      444.43      453.18       13.84 o
   3   2  16       26.67       37.51        3.22 o
   4   2  16       38.99       36.57        3.54 o
   5   2  16       67.67       66.87        4.02 o
   6   2  16       26.59       20.77        4.00 o
   7   2  16       16.87       12.63        5.19 o
  -8   3  16      128.29      118.52        9.43 o
  -7   3  16       19.76       21.00        4.14 o
  -6   3  16      169.55      180.70        6.88 o
  -5   3  16      132.63      133.17        5.89 o
  -4   3  16       21.68       22.86        3.22 o
  -3   3  16      171.68      173.43        5.68 o
  -2   3  16       79.29       74.24        3.68 o
  -1   3  16      121.39      119.00        4.93 o
   0   3  16        7.05        3.82        2.46 <
   1   3  16       49.56       56.84        4.01 o
   2   3  16       14.38       23.18        3.31 o
   3   3  16       13.07       25.46        2.98 o
   4   3  16       24.76       23.18        3.71 o
   5   3  16       62.85       48.32        5.64 o
   6   3  16       -1.45        3.51        3.53 <
   7   3  16       14.71       12.62        5.91 <
  -8   4  16       -7.12        2.95        6.46 <
  -7   4  16      131.65      141.38        6.30 o
  -6   4  16      110.07      108.06        5.62 o
  -5   4  16      140.00      155.23        5.99 o
  -4   4  16      193.24      211.94        6.96 o
  -3   4  16      185.54      201.62        6.04 o
  -2   4  16      145.03      137.14        5.65 o
  -1   4  16       28.80       32.40        3.17 o
   0   4  16       72.79       74.11        3.84 o
   1   4  16       16.26       21.52        3.48 o
   2   4  16       39.70       43.78        4.44 o
   3   4  16       25.10       40.29        3.66 o
   4   4  16       31.62       31.65        3.92 o
   5   4  16       24.55       16.18        4.75 o
   6   4  16       36.17       32.64        5.41 o
   7   4  16        4.90        4.47        7.20 <
  -8   5  16       54.15       56.02        7.75 o
  -7   5  16       38.19       41.39        4.59 o
  -6   5  16      123.00      126.71        6.03 o
  -5   5  16      152.62      157.92        6.47 o
  -4   5  16      273.58      276.66       10.23 o
  -3   5  16       81.04       81.17        4.44 o
  -2   5  16      496.88      470.31       14.05 o
  -1   5  16      396.00      401.60       11.50 o
   0   5  16       95.70       92.38        5.19 o
   1   5  16      427.47      419.69       13.52 o
   2   5  16       20.21       21.66        4.22 o
   3   5  16      121.23      132.35        5.75 o
   4   5  16       78.37       72.57        5.72 o
   5   5  16       36.75       29.69        4.87 o
   6   5  16       29.69       28.84        5.44 o
   7   5  16       11.40        4.50        7.28 <
  -8   6  16       60.75       62.09        8.25 o
  -7   6  16       25.43       25.83        5.26 o
  -6   6  16       84.38       89.40        4.63 o
  -5   6  16      253.82      251.93        7.86 o
  -4   6  16       38.29       31.58        3.71 o
  -3   6  16      882.41      879.39       26.77 o
  -2   6  16      279.63      279.41        8.76 o
  -1   6  16      357.28      356.95       10.59 o
   0   6  16      669.94      665.41       20.11 o
   1   6  16       27.84       31.99        3.88 o
   2   6  16      474.54      475.56       17.27 o
   3   6  16       94.79      103.71        5.04 o
   4   6  16      119.09      117.30        6.76 o
   5   6  16      112.94      106.25        6.03 o
   6   6  16        5.96        6.16        5.09 <
   7   6  16        9.89       17.22        6.16 <
  -8   7  16        0.18        7.00        5.86 <
  -7   7  16       81.42       81.73        5.82 o
  -6   7  16       81.94       84.32        4.72 o
  -5   7  16       70.67       68.82        4.17 o
  -4   7  16      443.11      431.03       13.10 o
  -3   7  16       50.84       47.70        4.44 o
  -2   7  16      722.74      723.05       19.74 o
  -1   7  16      593.10      602.36       16.45 o
   0   7  16      146.15      142.47        6.60 o
   1   7  16      573.39      552.95       17.60 o
   2   7  16       17.78       25.17        3.33 o
   3   7  16      244.16      269.23        9.92 o
   4   7  16      158.61      162.14        7.75 o
   5   7  16       25.44       18.27        4.18 o
   6   7  16       35.23       39.39        6.12 o
  -8   8  16       24.24       26.27        5.55 o
  -7   8  16       50.25       55.22        5.31 o
  -6   8  16       49.06       54.85        4.20 o
  -5   8  16      168.02      166.67        6.21 o
  -4   8  16       69.75       78.88        6.02 o
  -3   8  16      274.24      266.92       10.13 o
  -2   8  16      194.16      195.00        6.92 o
  -1   8  16      363.63      357.20       10.91 o
   0   8  16      479.88      461.90       15.11 o
   1   8  16       -1.25        4.48        3.48 <
   2   8  16      254.74      250.97       11.14 o
   3   8  16       50.87       50.57        4.91 o
   4   8  16       63.13       64.22        4.75 o
   5   8  16       67.13       59.84        5.79 o
   6   8  16        4.18        3.34        5.65 <
  -7   9  16       18.55       16.11        5.69 o
  -6   9  16      129.17      125.56        6.55 o
  -5   9  16       69.52       72.00        5.62 o
  -4   9  16       70.89       65.71        6.30 o
  -3   9  16       39.73       40.75        4.42 o
  -2   9  16      120.91      119.98        6.16 o
  -1   9  16       85.42       88.06        5.18 o
   0   9  16       30.42       35.46        4.84 o
   1   9  16      131.24      139.99        6.10 o
   2   9  16        1.44        3.34        3.61 <
   3   9  16       60.73       62.34        4.70 o
   4   9  16       36.04       33.79        4.34 o
   5   9  16       17.04       13.39        4.60 o
   6   9  16        6.19        7.82        6.01 <
  -7  10  16       58.53       71.89        6.72 o
  -6  10  16       19.42       23.62        4.40 o
  -5  10  16       57.40       62.21        5.35 o
  -4  10  16       69.01       68.25        6.41 o
  -3  10  16        2.44        0.16        3.85 <
  -2  10  16       26.50       31.61        4.06 o
  -1  10  16       23.46       26.82        3.96 o
   0  10  16       42.95       38.35        4.10 o
   1  10  16        0.92        8.58        4.15 <
   2  10  16       -2.89        4.87        3.58 <
   3  10  16        4.59        7.73        4.40 <
   4  10  16       10.59       15.50        4.75 <
   5  10  16        1.09        0.14        5.06 <
   6  10  16       14.48       12.03        7.72 <
  -7  11  16       -2.48        4.21        5.76 <
  -6  11  16       49.53       56.12        5.92 o
  -5  11  16       57.70       58.09        5.62 o
  -4  11  16       77.11       70.30        6.93 o
  -3  11  16       72.66       71.36        5.56 o
  -2  11  16       32.96       36.80        4.39 o
  -1  11  16       64.28       70.41        4.38 o
   0  11  16       -1.61        4.91        3.22 <
   1  11  16       49.39       47.98        4.67 o
   2  11  16        2.42        4.33        3.53 <
   3  11  16       13.14       25.48        5.55 <
   4  11  16        5.45        7.22        6.03 <
   5  11  16       11.49       10.00        7.02 <
  -6  12  16       16.08       22.91        5.65 <
  -5  12  16       60.23       60.03        6.00 o
  -4  12  16       34.14       25.66        6.00 o
  -3  12  16      248.60      222.39        9.95 o
  -2  12  16       70.30       70.65        5.49 o
  -1  12  16       23.79       37.11        3.95 o
   0  12  16      120.80      125.56        5.57 o
   1  12  16       -1.43        3.32        3.91 <
   2  12  16       84.90       95.19        5.12 o
   3  12  16       15.60       19.82        6.31 <
   4  12  16       37.71       32.84        7.41 o
   5  12  16       13.87       19.91        7.05 <
  -6  13  16       27.40       32.75        6.23 o
  -5  13  16        7.11        8.98        5.58 <
  -4  13  16      171.24      154.17        9.97 o
  -3  13  16       22.81       17.32        4.76 o
  -2  13  16      156.73      149.01        7.96 o
  -1  13  16      105.50      103.52        5.58 o
   0  13  16       30.02       33.84        4.11 o
   1  13  16      183.75      185.50        7.92 o
   2  13  16        3.80        6.78        4.08 <
   3  13  16       82.32       80.49        8.11 o
   4  13  16       34.82       32.91        8.05 o
  -5  14  16       59.67       52.73        6.69 o
  -4  14  16       14.88        8.10        6.37 <
  -3  14  16      138.97      143.61        7.64 o
  -2  14  16       48.57       45.15        5.48 o
  -1  14  16       65.44       63.75        5.09 o
   0  14  16      175.40      156.67        9.39 o
   1  14  16       -1.18        2.08        4.09 <
   2  14  16       87.55       88.73        5.99 o
   3  14  16       18.94       16.10        7.45 <
   4  14  16       17.43       19.40        7.71 <
  -4  15  16       54.72       46.66        7.87 o
  -3  15  16       10.41       13.56        5.54 <
  -2  15  16       36.83       43.44        5.79 o
  -1  15  16       55.62       53.14        6.02 o
   0  15  16       14.98       16.28        4.13 o
   1  15  16       61.28       64.99        5.61 o
   2  15  16       -0.81        1.39        4.83 <
   3  15  16       36.08       27.50        8.11 o
  -3  16  16        7.81       12.07        6.00 <
  -2  16  16        8.44       11.81        5.78 <
  -1  16  16        6.00        9.81        4.88 <
   0  16  16       19.00       24.14        4.62 o
   1  16  16       -5.09        0.42        5.11 <
   2  16  16        9.88       12.32        5.48 <
  -1  17  16       11.12        8.56        5.27 <
   0  17  16        4.13        0.42        6.32 <
  -8   0  17       10.26        2.74       11.29 <
  -7   0  17       -7.30        1.97        6.20 <
  -6   0  17       -4.69        8.17        5.61 <
  -5   0  17        3.58        0.71        5.37 <
  -4   0  17        8.14        2.57        5.00 <
  -3   0  17       52.11       53.01        4.58 o
  -2   0  17        6.75        4.61        3.37 <
  -1   0  17      254.04      258.62       10.25 o
   0   0  17        8.61        2.17        3.02 <
   1   0  17       79.91       73.14        6.43 o
   2   0  17      261.26      263.96       12.95 o
   3   0  17       16.27       39.01        4.46 o
   4   0  17      212.65      219.35       10.43 o
   5   0  17       53.33       51.09        6.27 o
   6   0  17       25.94       27.01        6.14 o
   7   0  17       28.86       25.12        8.45 o
  -8   1  17       49.26       38.68        9.41 o
  -7   1  17       19.67       28.76        4.62 o
  -6   1  17       80.75       78.91        5.68 o
  -5   1  17       14.91       10.07        3.88 o
  -4   1  17      109.88      113.13        5.80 o
  -3   1  17      192.70      191.52        6.16 o
  -2   1  17      178.81      171.54        5.70 o
  -1   1  17      282.45      264.22        7.88 o
   0   1  17       81.01       77.95        3.92 o
   1   1  17      254.99      260.48        7.90 o
   2   1  17      242.11      226.43        8.55 o
   3   1  17       85.98      184.45        5.90 o
   4   1  17       24.29       27.29        3.65 o
   5   1  17       74.15       79.77        4.36 o
   6   1  17       17.57       20.61        4.48 o
   7   1  17        8.44        3.99        5.91 <
  -8   2  17       44.45       45.99        9.26 o
  -7   2  17      145.66      144.37        7.65 o
  -6   2  17       11.98       14.48        3.77 o
  -5   2  17      603.80      613.35       17.32 o
  -4   2  17      273.67      282.31       10.10 o
  -3   2  17      131.36      129.58        4.93 o
  -2   2  17      750.58      736.66       18.77 o
  -1   2  17       88.45       84.56        4.20 o
   0   2  17      528.20      524.76       14.62 o
   1   2  17      233.89      245.27        8.45 o
   2   2  17      161.82      169.95        6.62 o
   3   2  17      117.24      139.00        6.22 o
   4   2  17       59.88       59.72        4.30 o
   5   2  17       63.13       60.36        5.11 o
   6   2  17       10.40       14.90        5.28 <
   7   2  17        8.39       12.23        6.14 <
  -8   3  17       91.85       88.25       11.18 o
  -7   3  17       29.47       32.15        4.33 o
  -6   3  17      528.82      554.86       15.63 o
  -5   3  17       30.03       29.11        3.91 o
  -4   3  17      499.47      508.45       16.49 o
  -3   3  17      712.30      712.18       17.99 o
  -2   3  17       95.47       94.76        4.63 o
  -1   3  17      986.00      957.60       26.21 o
   0   3  17       60.47       63.13        3.68 o
   1   3  17      582.75      577.09       17.74 o
   2   3  17      336.90      341.12       12.91 o
   3   3  17       -3.36        8.83        2.74 <
   4   3  17       85.57      101.04        5.27 o
   5   3  17        5.41        5.09        4.73 <
   6   3  17        5.98       11.06        5.06 <
   7   3  17        6.15        1.47        7.54 <
  -8   4  17       64.05       62.87        7.95 o
  -7   4  17      178.58      188.70        7.55 o
  -6   4  17        5.05        6.90        3.79 <
  -5   4  17      598.82      608.20       17.25 o
  -4   4  17      240.31      240.15        9.31 o
  -3   4  17      252.03      269.44        7.58 o
  -2   4  17      849.63      850.30       22.89 o
  -1   4  17       23.36       22.80        3.16 o
   0   4  17      742.74      737.51       20.12 o
   1   4  17      435.75      435.91       13.92 o
   2   4  17      127.23      135.14        7.30 o
   3   4  17       93.21      110.88        5.72 o
   4   4  17       12.46       16.83        3.81 o
   5   4  17       54.18       58.39        5.66 o
   6   4  17       -1.07        3.29        5.14 <
   7   4  17        0.88        4.28        7.51 <
  -8   5  17       56.84       57.10        8.22 o
  -7   5  17       18.27       27.92        5.13 o
  -6   5  17      188.73      194.27        7.59 o
  -5   5  17        9.75       13.72        4.17 <
  -4   5  17      249.78      260.38        9.63 o
  -3   5  17      478.94      475.61       15.57 o
  -2   5  17       89.99      100.43        4.58 o
  -1   5  17      365.35      386.99       10.82 o
   0   5  17      144.13      165.97        5.81 o
   1   5  17      290.90      295.52       10.24 o
   2   5  17      104.35      115.96        6.34 o
   3   5  17       53.90       74.49        4.64 o
   4   5  17       71.11       72.68        5.65 o
   5   5  17       43.62       38.24        5.40 o
   6   5  17       19.43       15.82        5.76 o
   7   5  17        3.94        5.42        7.82 <
  -8   6  17        5.39       12.08        5.72 <
  -7   6  17       27.59       30.93        5.37 o
  -6   6  17       -3.97        2.53        3.71 <
  -5   6  17       55.33       56.21        5.12 o
  -4   6  17       24.79       19.69        4.05 o
  -3   6  17       42.57       45.34        4.36 o
  -2   6  17       80.81       90.44        4.57 o
  -1   6  17       95.21       92.17        4.74 o
   0   6  17       92.41      106.62        4.62 o
   1   6  17      170.39      175.28        7.37 o
   2   6  17      135.00      142.01        7.45 o
   3   6  17        4.80       13.91        3.46 <
   4   6  17      143.42      152.53        7.71 o
   5   6  17       37.64       37.73        4.53 o
   6   6  17        7.52       15.29        5.79 <
  -8   7  17       15.03       17.87        5.95 <
  -7   7  17        4.50        9.64        5.32 <
  -6   7  17       -0.86        5.08        3.93 <
  -5   7  17       25.72       28.40        4.68 o
  -4   7  17        6.39        5.29        4.58 <
  -3   7  17       -0.35        2.32        3.76 <
  -2   7  17       80.82       83.73        4.58 o
  -1   7  17        5.72        9.09        3.24 <
   0   7  17      116.51      123.38        5.94 o
   1   7  17       65.67       73.39        4.83 o
   2   7  17       58.65       66.66        4.64 o
   3   7  17      147.20      163.98        7.44 o
   4   7  17       12.47       14.83        4.49 <
   5   7  17       58.68       53.96        5.31 o
   6   7  17       20.17       20.49        6.18 o
  -7   8  17       42.29       52.42        6.11 o
  -6   8  17       -0.89        6.66        4.51 <
  -5   8  17      117.92      110.44        5.88 o
  -4   8  17       98.39       91.87        5.88 o
  -3   8  17       47.94       55.27        4.72 o
  -2   8  17      130.92      124.56        5.67 o
  -1   8  17       86.67       86.51        4.71 o
   0   8  17      158.77      156.80        7.09 o
   1   8  17       55.59       59.41        4.59 o
   2   8  17       91.64       93.04        5.61 o
   3   8  17       34.93       41.90        4.88 o
   4   8  17       60.09       55.39        4.99 o
   5   8  17       21.78       21.31        4.60 o
   6   8  17       14.59       16.18        6.25 <
  -7   9  17        3.74       18.85        8.63 <
  -6   9  17      193.53      205.28        9.00 o
  -5   9  17       23.93       19.68        4.55 o
  -4   9  17      191.08      182.70        9.81 o
  -3   9  17      152.13      149.14        7.37 o
  -2   9  17       19.75       19.13        4.05 o
  -1   9  17      413.81      419.30       15.75 o
   0   9  17       24.14       28.62        4.86 o
   1   9  17      208.59      203.76       12.09 o
   2   9  17      130.98      144.88        6.56 o
   3   9  17       18.66       25.69        4.08 o
   4   9  17       20.15       25.89        4.26 o
   5   9  17        7.77       10.47        4.75 <
   6   9  17        6.20       11.65        7.46 <
  -7  10  17       82.21       98.64        8.55 o
  -6  10  17       -2.04        1.78        4.96 <
  -5  10  17      278.17      284.59       10.91 o
  -4  10  17      110.39      103.29        7.53 o
  -3  10  17      122.68      120.06        6.47 o
  -2  10  17      296.89      302.28       10.83 o
  -1  10  17        8.36        9.05        3.91 <
   0  10  17      341.71      344.70       11.49 o
   1  10  17       89.37       90.38        8.14 o
   2  10  17       32.82       46.70        4.29 o
   3  10  17       53.61       68.47        5.71 o
   4  10  17       -3.15        1.53        5.06 <
   5  10  17       10.51       15.70        5.77 <
  -6  11  17      114.01      116.80        7.53 o
  -5  11  17       20.50       15.92        5.14 o
  -4  11  17      199.08      188.72       10.25 o
  -3  11  17      208.85      200.92        8.79 o
  -2  11  17       34.70       33.52        4.70 o
  -1  11  17      177.46      180.49        7.03 o
   0  11  17       19.87       16.15        3.66 o
   1  11  17      117.85      124.24        7.70 o
   2  11  17       72.97       81.70        6.04 o
   3  11  17       30.20       30.19        6.55 o
   4  11  17       22.59       26.58        7.24 o
   5  11  17        1.65        1.33        6.84 <
  -6  12  17        1.21        1.26        5.60 <
  -5  12  17       58.10       54.87        6.23 o
  -4  12  17       43.02       36.79        6.35 o
  -3  12  17       90.98       79.24        6.38 o
  -2  12  17       78.77       80.37        5.87 o
  -1  12  17       15.52       16.91        3.99 o
   0  12  17       80.78       85.69        4.96 o
   1  12  17       57.04       55.83        4.99 o
   2  12  17       55.68       56.06        5.83 o
   3  12  17       12.09       16.58        6.71 <
   4  12  17       20.38       25.08        7.76 <
  -5  13  17       -2.54        0.96        5.38 <
  -4  13  17       22.46       17.52        6.45 o
  -3  13  17       10.88       10.23        5.12 <
  -2  13  17       17.47       24.82        4.64 o
  -1  13  17       13.14       18.13        4.12 o
   0  13  17       32.02       33.60        3.71 o
   1  13  17       26.77       28.92        4.53 o
   2  13  17       -0.11        4.33        5.48 <
   3  13  17       54.65       54.73        8.20 o
   4  13  17       -7.50        4.56        7.46 <
  -5  14  17       10.36        6.14        5.95 <
  -4  14  17       11.95        6.22        6.70 <
  -3  14  17       16.21       10.92        5.52 <
  -2  14  17        6.93        5.11        5.20 <
  -1  14  17       14.94       15.75        4.50 o
   0  14  17       22.36       22.43        4.23 o
   1  14  17       10.18       14.77        4.68 <
   2  14  17       34.86       35.79        6.56 o
   3  14  17        0.42        2.74        7.77 <
  -4  15  17       30.52       28.80        7.51 o
  -3  15  17       23.12       25.82        6.07 o
  -2  15  17        4.98        5.20        5.49 <
  -1  15  17       43.88       43.17        5.22 o
   0  15  17        9.68        8.25        4.64 <
   1  15  17       27.88       31.67        5.32 o
   2  15  17        4.55       11.87        6.21 <
  -2  16  17       46.13       49.54        6.72 o
  -1  16  17       -2.91        3.55        4.88 <
   0  16  17       61.26       65.52        5.43 o
   1  16  17        3.72        6.27        5.21 <
  -8   0  18       -3.06        0.42       10.56 <
  -7   0  18      169.15      185.93       11.52 o
  -6   0  18      133.57      131.29       10.24 o
  -5   0  18      104.18       99.42        8.73 o
  -4   0  18      468.32      473.28       21.99 o
  -3   0  18       -3.14        3.27        3.70 <
  -2   0  18      669.05      660.79       23.86 o
  -1   0  18      337.20      340.72       12.99 o
   0   0  18       -1.21        1.77        4.38 <
   1   0  18      132.85      131.04        8.42 o
   2   0  18        5.97        0.20        4.36 <
   3   0  18       -4.98        3.39        6.52 <
   4   0  18       -1.36        2.79        4.51 <
   5   0  18       -1.70        3.78        5.29 <
   6   0  18       -5.43        0.57        7.00 <
   7   0  18       -2.87        0.93       10.83 <
  -8   1  18      106.39      126.97       11.66 o
  -7   1  18       49.01       45.16        5.45 o
  -6   1  18      190.21      198.81        8.45 o
  -5   1  18      215.34      227.54        8.87 o
  -4   1  18       73.47       73.96        5.02 o
  -3   1  18      596.87      582.63       15.33 o
  -2   1  18      265.61      268.64        7.75 o
  -1   1  18       72.78       58.36        3.97 o
   0   1  18      218.23      212.24        7.17 o
   1   1  18      205.74      214.46        7.77 o
   2   1  18       50.21       63.42        4.64 o
   3   1  18       36.24       50.30        4.37 o
   4   1  18       17.84       37.78        3.57 o
   5   1  18        3.75        7.24        3.84 <
   6   1  18        2.56       10.44        5.27 <
   7   1  18       -2.02        0.75        7.18 <
  -8   2  18        2.56        5.36        7.80 <
  -7   2  18      100.64      103.58        6.64 o
  -6   2  18      112.36      105.66        6.71 o
  -5   2  18      125.59      125.61        6.66 o
  -4   2  18      133.76      127.33        6.69 o
  -3   2  18      344.31      345.10        9.57 o
  -2   2  18      226.47      216.99        6.90 o
  -1   2  18      333.09      329.57       10.05 o
   0   2  18      344.10      345.91       10.17 o
   1   2  18       77.71       74.22        4.21 o
   2   2  18      318.10      315.26       12.47 o
   3   2  18       40.11       54.35        4.39 o
   4   2  18       54.67       75.06        4.33 o
   5   2  18       80.71       84.60        5.69 o
   6   2  18       -6.10        0.19        6.14 <
   7   2  18       12.81       23.37        7.82 <
  -8   3  18       -3.83        3.69        8.38 <
  -7   3  18       16.59       19.03        4.74 o
  -6   3  18       98.33       97.82        6.23 o
  -5   3  18       43.80       40.79        4.76 o
  -4   3  18      236.27      248.72        9.25 o
  -3   3  18       53.64       51.05        3.51 o
  -2   3  18      430.84      407.45       12.56 o
  -1   3  18      189.66      182.94        6.62 o
   0   3  18      198.61      201.65        6.94 o
   1   3  18      978.13     1003.89       28.60 o
   2   3  18       27.51       35.49        4.71 o
   3   3  18      138.07      149.82        7.58 o
   4   3  18      113.59      128.72        6.52 o
   5   3  18       25.21       24.90        5.30 o
   6   3  18       52.81       53.45        6.61 o
   7   3  18        0.60        2.15        7.85 <
  -8   4  18        5.89       10.43        6.79 <
  -7   4  18       20.22       26.87        4.37 o
  -6   4  18       37.02       34.40        4.88 o
  -5   4  18      144.97      151.58        7.26 o
  -4   4  18       29.85       31.30        4.19 o
  -3   4  18      377.74      381.29       11.48 o
  -2   4  18      137.98      146.91        5.83 o
  -1   4  18      269.53      275.89        8.59 o
   0   4  18      529.23      556.91       14.88 o
   1   4  18       16.19        8.24        3.91 o
   2   4  18      341.69      355.42       13.19 o
   3   4  18       30.16       59.66        3.97 o
   4   4  18       88.77       89.96        6.01 o
   5   4  18       97.63      104.85        7.13 o
   6   4  18       -7.54        0.46        5.53 <
  -8   5  18       74.88       67.01        7.14 o
  -7   5  18       25.13       31.06        6.43 o
  -6   5  18      102.47       97.43        6.47 o
  -5   5  18      120.98      118.74        6.77 o
  -4   5  18       97.72       90.69        5.87 o
  -3   5  18      210.94      205.55        8.53 o
  -2   5  18      266.30      274.37        8.69 o
  -1   5  18      147.32      145.07        5.89 o
   0   5  18      148.32      161.51        5.92 o
   1   5  18      332.63      352.80       11.41 o
   2   5  18       18.98       23.51        4.35 o
   3   5  18       53.49       79.66        4.45 o
   4   5  18       54.50       74.52        5.46 o
   5   5  18       10.81       19.99        5.17 <
   6   5  18       18.46       25.04        6.32 <
  -8   6  18       -1.30        3.24        6.52 <
  -7   6  18      150.29      161.42       10.16 o
  -6   6  18       83.26       90.77        6.22 o
  -5   6  18       47.93       49.56        5.08 o
  -4   6  18      245.29      252.33       11.21 o
  -3   6  18       26.01       29.79        4.11 o
  -2   6  18      337.19      329.49       10.39 o
  -1   6  18      190.61      202.90        7.08 o
   0   6  18       45.35       57.98        3.93 o
   1   6  18       64.32       74.99        4.75 o
   2   6  18       37.46       37.03        5.13 o
   3   6  18       -1.69       11.40        3.50 <
   4   6  18       -0.71        8.37        4.49 <
   5   6  18        5.38       14.99        4.51 <
   6   6  18      -10.51        0.76        5.94 <
  -7   7  18       20.80       21.26        6.77 o
  -6   7  18      145.27      144.27        7.83 o
  -5   7  18      180.70      178.08        8.39 o
  -4   7  18       18.52       19.26        5.26 o
  -3   7  18      278.92      280.94       10.46 o
  -2   7  18       25.71       26.11        3.69 o
  -1   7  18      122.26      125.93        5.57 o
   0   7  18      147.07      158.67        6.22 o
   1   7  18       -0.15        9.21        3.64 <
   2   7  18       14.21       26.40        4.21 o
   3   7  18       -8.25        4.45        3.89 <
   4   7  18       -1.28        6.13        4.45 <
   5   7  18       -7.59        1.06        4.33 <
   6   7  18       -6.67        1.96        6.11 <
  -7   8  18      109.34      110.53        9.36 o
  -6   8  18       76.72       70.97        6.34 o
  -5   8  18       86.97       81.53        7.26 o
  -4   8  18      113.30      120.24        7.59 o
  -3   8  18       77.58       77.92        5.42 o
  -2   8  18      174.32      177.80        6.78 o
  -1   8  18      149.72      147.27        6.26 o
   0   8  18      127.25      135.56        5.86 o
   1   8  18       22.04       31.98        4.49 o
   2   8  18       56.23       68.20        5.04 o
   3   8  18       22.55       33.98        4.85 o
   4   8  18        9.11       20.56        4.25 <
   5   8  18        9.07       14.83        4.96 <
   6   8  18       -1.34        0.78        6.13 <
  -7   9  18        0.17       15.94        8.77 <
  -6   9  18       63.33       61.26        7.54 o
  -5   9  18       25.87       29.21        5.87 o
  -4   9  18      119.26      114.70        7.77 o
  -3   9  18       79.67       69.25        5.62 o
  -2   9  18      126.96      139.61        7.63 o
  -1   9  18      151.23      156.09        6.46 o
   0   9  18       63.16       63.95        5.10 o
   1   9  18      239.17      234.95       13.41 o
   2   9  18       15.04       22.70        4.45 o
   3   9  18       81.80       96.64        5.49 o
   4   9  18       23.39       35.00        4.84 o
   5   9  18        1.40        6.83        5.03 <
  -7  10  18      -13.12        8.52       12.69 <
  -6  10  18        7.32       12.32        6.59 <
  -5  10  18       85.56       74.83        6.25 o
  -4  10  18        1.55        4.89        5.19 <
  -3  10  18      145.76      137.01        7.46 o
  -2  10  18       25.24       23.81        4.62 o
  -1  10  18      105.23      106.20        6.17 o
   0  10  18      238.61      242.10        9.39 o
   1  10  18       -3.07        2.54        6.24 <
   2  10  18      204.61      211.17       10.13 o
   3  10  18       31.86       41.54        5.23 o
   4  10  18       14.46       26.70        5.76 <
   5  10  18       24.10       35.86        6.10 o
  -6  11  18       18.38       21.42        6.99 <
  -5  11  18       18.90       17.42        5.33 o
  -4  11  18      103.61       92.80        7.91 o
  -3  11  18       20.25       20.72        4.78 o
  -2  11  18      121.05      121.35        6.83 o
  -1  11  18       78.76       81.39        5.74 o
   0  11  18       26.19       28.46        4.26 o
   1  11  18      167.72      161.42        9.56 o
   2  11  18        7.12        8.27        4.97 <
   3  11  18       55.49       62.17        7.62 o
   4  11  18       28.31       31.08        7.55 o
   5  11  18       -4.18        7.67        9.52 <
  -6  12  18       23.90       20.08        6.18 o
  -5  12  18       24.64       28.20        5.79 o
  -4  12  18       66.36       59.38        7.36 o
  -3  12  18       47.54       48.18        5.42 o
  -2  12  18       67.81       71.87        5.72 o
  -1  12  18       40.44       45.29        4.54 o
   0  12  18       43.50       47.07        4.51 o
   1  12  18        7.94       14.26        5.45 <
   2  12  18       42.90       49.45        5.96 o
   3  12  18        7.01       18.40        7.66 <
   4  12  18        9.53        9.30        7.52 <
  -5  13  18       50.05       45.71        6.53 o
  -4  13  18       20.70       17.82        6.92 o
  -3  13  18      100.70      102.36        6.90 o
  -2  13  18        6.89        7.67        4.95 <
  -1  13  18       44.81       45.47        4.77 o
   0  13  18       18.33       23.68        4.90 o
   1  13  18       -0.06        4.11        5.43 <
   2  13  18        2.98       11.53        5.90 <
   3  13  18       -0.85        7.65        7.60 <
  -4  14  18       56.22       52.79        8.02 o
  -3  14  18       -1.11        1.84        5.32 <
  -2  14  18       57.99       53.10        6.05 o
  -1  14  18       21.54       18.26        5.34 o
   0  14  18       15.47       23.28        5.38 <
   1  14  18        0.84        9.28        5.80 <
   2  14  18       -3.62        6.21        7.59 <
   3  14  18        5.27        7.11        7.99 <
  -3  15  18       22.44       24.12        6.36 o
  -2  15  18        5.53        9.58        5.97 <
  -1  15  18       41.23       43.06        5.37 o
   0  15  18        6.23       14.18        5.66 <
   1  15  18       21.23       31.74        6.75 o
   2  15  18        1.15        6.11        7.59 <
  -1  16  18       13.72       16.54        5.28 <
   0  16  18       44.85       50.95        6.88 o
  -8   0  19       38.64       42.13       13.66 <
  -7   0  19      123.10      127.24       10.16 o
  -6   0  19        5.35        1.49        6.33 <
  -5   0  19      343.23      342.69       17.61 o
  -4   0  19      142.90      138.43        9.62 o
  -3   0  19      571.45      563.06       20.93 o
  -2   0  19     1233.85     1250.74       42.61 o
  -1   0  19        2.37        0.10        3.55 <
   0   0  19      530.93      515.32       23.18 o
   1   0  19      204.30      213.11       11.40 o
   2   0  19      148.82      128.05       13.69 o
   3   0  19      172.87      280.40       11.87 o
   4   0  19       -3.15        1.93        5.92 <
   5   0  19       48.35       68.14        6.65 o
   6   0  19       -8.96       14.06        8.06 <
  -8   1  19       38.33       46.67        9.45 o
  -7   1  19       21.95       22.19        5.02 o
  -6   1  19      243.17      255.37        9.99 o
  -5   1  19       50.71       50.59        4.92 o
  -4   1  19      316.97      325.14       11.42 o
  -3   1  19      449.23      456.27       12.00 o
  -2   1  19      184.35      168.12        6.10 o
  -1   1  19      698.58      701.65       19.03 o
   0   1  19       64.52       62.97        3.93 o
   1   1  19      370.37      339.48       12.23 o
   2   1  19      245.03      219.25       12.88 o
   3   1  19        9.55       19.94        3.30 <
   4   1  19       51.92      167.47        7.00 o
   5   1  19        0.25       11.22        3.89 <
   6   1  19       -7.32       12.59        5.50 <
  -8   2  19       22.01       31.92        9.30 <
  -7   2  19       50.69       55.51        5.66 o
  -6   2  19       48.10       51.81        5.25 o
  -5   2  19      158.85      163.68        7.50 o
  -4   2  19       42.60       39.09        4.45 o
  -3   2  19      260.28      242.51        7.79 o
  -2   2  19      331.75      322.36        9.26 o
  -1   2  19       17.38       14.07        3.16 o
   0   2  19      252.08      247.52        9.04 o
   1   2  19       72.68       74.15        4.09 o
   2   2  19       62.14       63.70        5.08 o
   3   2  19       63.25       83.60        4.37 o
   4   2  19        2.86       29.46        3.57 <
   5   2  19        9.61       28.39        4.44 <
   6   2  19       -6.16       14.17        6.93 <
  -8   3  19       14.49       27.76        9.05 <
  -7   3  19       56.60       59.32        5.71 o
  -6   3  19       45.72       40.36        5.18 o
  -5   3  19      101.91       99.01        6.14 o
  -4   3  19       35.57       33.44        4.47 o
  -3   3  19       13.65       12.47        3.07 o
  -2   3  19       23.17       25.50        3.33 o
  -1   3  19       28.86       27.65        3.36 o
   0   3  19       15.14       18.29        3.09 o
   1   3  19       65.99       66.84        4.13 o
   2   3  19       12.39       14.61        4.25 <
   3   3  19        3.08       19.45        3.54 <
   4   3  19       -7.27        8.71        4.15 <
   5   3  19       19.76       31.18        5.35 o
   6   3  19      -10.06        8.41        5.90 <
  -8   4  19       18.12       20.22        6.68 <
  -7   4  19       26.66       31.95        5.29 o
  -6   4  19       76.62       76.38        6.01 o
  -5   4  19       51.31       46.86        5.19 o
  -4   4  19       64.26       59.20        5.07 o
  -3   4  19       57.69       58.11        4.84 o
  -2   4  19       56.13       66.03        4.02 o
  -1   4  19        0.15        4.73        3.18 <
   0   4  19       55.93       54.74        4.00 o
   1   4  19       42.14       43.70        4.37 o
   2   4  19       21.79       27.22        4.58 o
   3   4  19       -5.57        7.37        3.87 <
   4   4  19       25.61       39.59        4.63 o
   5   4  19        8.47       10.63        5.72 <
   6   4  19       -8.33        9.32        6.13 <
  -8   5  19       34.80       31.37        7.45 o
  -7   5  19       15.83       25.75        5.36 o
  -6   5  19      131.00      128.56        7.36 o
  -5   5  19       80.17       71.63        6.02 o
  -4   5  19      228.90      239.94       10.87 o
  -3   5  19      160.18      157.93        7.37 o
  -2   5  19       26.25       25.52        3.74 o
  -1   5  19      300.25      319.81        9.47 o
   0   5  19       27.39       31.28        3.58 o
   1   5  19      150.60      167.45        6.95 o
   2   5  19       71.61       88.85        5.70 o
   3   5  19        9.03       24.20        3.84 <
   4   5  19       29.35       68.38        5.14 o
   5   5  19       28.78       30.41        6.26 o
   6   5  19       -4.47       13.78        6.21 <
  -7   6  19       84.01       90.56        8.26 o
  -6   6  19        2.72        8.70        4.91 <
  -5   6  19      219.66      223.94        9.27 o
  -4   6  19       96.04       92.01        7.16 o
  -3   6  19      232.38      254.38        9.41 o
  -2   6  19      518.57      544.65       15.01 o
  -1   6  19       -3.35        0.75        3.33 <
   0   6  19      440.98      444.24       12.99 o
   1   6  19      127.06      121.50        6.54 o
   2   6  19       70.17       75.44        6.21 o
   3   6  19      110.97      148.76        6.05 o
   4   6  19       -9.63        2.08        4.45 <
   5   6  19       42.35       46.55        5.71 o
   6   6  19       -8.44        6.09        6.07 <
  -7   7  19       12.79       13.27        6.98 <
  -6   7  19      181.03      179.37        8.89 o
  -5   7  19        8.79       12.27        5.48 <
  -4   7  19      278.77      264.27       12.50 o
  -3   7  19      283.41      282.62       10.69 o
  -2   7  19       84.22       90.11        5.06 o
  -1   7  19      572.95      598.73       17.98 o
   0   7  19       49.50       57.19        4.28 o
   1   7  19      189.06      199.87        8.28 o
   2   7  19      132.59      144.92        6.11 o
   3   7  19       14.71       23.24        4.66 o
   4   7  19       80.06      109.25        6.46 o
   5   7  19       -4.76        2.49        4.79 <
   6   7  19       -3.26       14.93        6.48 <
  -7   8  19       61.05       69.51        7.99 o
  -6   8  19       11.44       11.07        6.52 <
  -5   8  19      192.00      182.43       10.48 o
  -4   8  19       73.96       71.74        6.83 o
  -3   8  19      115.88      117.64        6.60 o
  -2   8  19      219.49      235.51        9.01 o
  -1   8  19       -0.40        3.33        3.49 <
   0   8  19      238.57      245.95        8.41 o
   1   8  19       46.04       55.19        5.67 o
   2   8  19       68.67       81.67        5.55 o
   3   8  19       86.51      108.86        6.52 o
   4   8  19       -8.08        7.88        4.47 <
   5   8  19       17.12       22.81        5.57 o
  -7   9  19       13.90       16.70        9.77 <
  -6   9  19       54.37       47.79        7.62 o
  -5   9  19       57.50       48.89        7.07 o
  -4   9  19       53.96       53.50        6.38 o
  -3   9  19       50.27       48.71        5.10 o
  -2   9  19       17.87       24.18        4.03 o
  -1   9  19       73.18       80.09        4.86 o
   0   9  19        8.56       14.26        4.12 <
   1   9  19       75.66       76.53        8.21 o
   2   9  19       17.78       24.68        4.54 o
   3   9  19       15.83       19.27        4.53 o
   4   9  19        7.04       17.92        5.05 <
   5   9  19       -2.20        5.94        5.20 <
  -6  10  19       41.04       36.22        7.77 o
  -5  10  19        7.16        2.74        6.12 <
  -4  10  19       47.08       38.22        6.26 o
  -3  10  19        6.92        9.72        4.51 <
  -2  10  19       -2.85        0.23        4.08 <
  -1  10  19       -3.54        0.57        4.31 <
   0  10  19        5.62       11.47        4.49 <
   1  10  19       -8.83        4.10        6.75 <
   2  10  19        8.54       15.27        4.29 <
   3  10  19       -6.49        2.59        5.17 <
   4  10  19       -2.17        9.42        5.78 <
   5  10  19       -3.21        3.98        5.78 <
  -6  11  19       18.87       12.30        7.43 <
  -5  11  19       33.54       24.61        6.85 o
  -4  11  19       25.60       30.83        6.19 o
  -3  11  19       34.23       33.34        5.29 o
  -2  11  19        0.24        1.55        4.46 <
  -1  11  19       54.31       51.71        5.40 o
   0  11  19        2.23        6.23        4.44 <
   1  11  19        3.03        8.00        5.53 <
   2  11  19        4.73       13.82        5.37 <
   3  11  19       11.97       18.75        7.45 <
   4  11  19        0.48        7.87        7.34 <
  -5  12  19       49.68       45.97        7.73 o
  -4  12  19       45.03       39.23        7.36 o
  -3  12  19       54.50       53.24        6.05 o
  -2  12  19      122.39      120.85        7.37 o
  -1  12  19        0.85        0.01        4.12 <
   0  12  19       75.77       73.82        5.33 o
   1  12  19       35.49       34.68        6.41 o
   2  12  19       24.85       26.84        6.23 o
   3  12  19       17.28       32.91        8.11 <
   4  12  19       -3.46        4.62        7.54 <
  -5  13  19        1.66        5.71        7.01 <
  -4  13  19       79.69       80.65        8.42 o
  -3  13  19       86.74       89.29        6.99 o
  -2  13  19       11.94       15.88        5.41 <
  -1  13  19      155.40      153.09        8.23 o
   0  13  19       14.05       11.96        5.24 <
   1  13  19       35.98       45.52        6.40 o
   2  13  19       29.25       37.98        8.04 o
   3  13  19        0.74       10.19        8.14 <
  -4  14  19       34.95       26.34        7.59 o
  -3  14  19       31.35       36.15        6.44 o
  -2  14  19       98.25       93.03        7.45 o
  -1  14  19        1.87        2.05        5.41 <
   0  14  19       83.22       91.26        6.96 o
   1  14  19       16.08       15.84        6.28 <
   2  14  19       18.24       23.14        8.24 <
  -2  15  19       -0.60        7.73        6.05 <
  -1  15  19       55.99       59.32        6.95 o
   0  15  19       -0.96        3.38        6.02 <
   1  15  19       19.06       27.15        6.91 <
  -8   0  20       -9.79        4.08       11.60 <
  -7   0  20       -3.88        0.61        6.76 <
  -6   0  20       -1.13        0.01        5.94 <
  -5   0  20       -3.03        0.55        5.41 <
  -4   0  20        5.05        4.95        5.20 <
  -3   0  20      178.21      159.49        8.69 o
  -2   0  20       35.24       27.26        4.47 o
  -1   0  20      126.94      128.00        6.80 o
   0   0  20      183.08      174.44       10.38 o
   1   0  20       31.98       26.86        5.40 o
   2   0  20      199.41      192.96       15.67 o
   3   0  20       56.53       54.39        6.00 o
   4   0  20       65.37       65.56        8.00 o
   5   0  20       10.28       49.51        6.03 <
   6   0  20      -29.90        0.11       10.34 <
  -8   1  20       26.61       30.93        9.20 <
  -7   1  20        6.07        3.79        4.99 <
  -6   1  20       56.76       55.90        5.56 o
  -5   1  20       52.87       51.00        5.00 o
  -4   1  20       17.21       18.16        3.99 o
  -3   1  20      178.52      171.11        6.17 o
  -2   1  20      217.98      214.03        6.85 o
  -1   1  20      126.53      120.43        5.34 o
   0   1  20       78.38       73.80        4.94 o
   1   1  20      183.88      180.21        7.55 o
   2   1  20       44.45       30.46        6.24 o
   3   1  20      131.28      125.94        5.85 o
   4   1  20       77.97       89.36        6.06 o
   5   1  20       -4.98       12.70        4.69 <
   6   1  20       -7.02       26.39        5.78 <
  -8   2  20        2.67        2.72        8.79 <
  -7   2  20      114.30      124.71        7.36 o
  -6   2  20       61.51       55.89        5.70 o
  -5   2  20       99.80       99.00        6.22 o
  -4   2  20      359.89      356.01       12.77 o
  -3   2  20       32.56       32.76        3.40 o
  -2   2  20      375.76      372.62       11.19 o
  -1   2  20      156.04      147.91        6.14 o
   0   2  20      143.77      136.08        5.85 o
   1   2  20      195.01      189.92        7.78 o
   2   2  20       79.63       76.87        6.90 o
   3   2  20       61.46       69.42        4.41 o
   4   2  20        9.61       32.85        4.21 <
   5   2  20       -6.77       17.07        4.46 <
   6   2  20      -21.72        0.67        7.34 <
  -8   3  20       83.81       86.95        8.52 o
  -7   3  20       24.39       21.61        5.40 o
  -6   3  20      270.32      281.44       10.89 o
  -5   3  20      296.78      298.62       11.28 o
  -4   3  20       44.45       36.10        4.70 o
  -3   3  20      606.75      596.99       19.24 o
  -2   3  20      107.90      104.47        5.18 o
  -1   3  20      196.48      195.93        7.06 o
   0   3  20      333.21      326.03       10.24 o
   1   3  20       37.40       33.62        3.68 o
   2   3  20      102.90      113.37        7.84 o
   3   3  20       11.33       15.98        3.92 <
   4   3  20        2.03       27.62        4.49 <
   5   3  20       -9.06       10.17        5.67 <
   6   3  20      -20.97        1.39        5.87 <
  -7   4  20      143.50      155.52        8.18 o
  -6   4  20      109.90      104.39        6.91 o
  -5   4  20      137.60      130.91        7.25 o
  -4   4  20      480.03      491.46       16.25 o
  -3   4  20       30.05       28.82        4.41 o
  -2   4  20      325.42      321.89       11.29 o
  -1   4  20      168.07      176.31        6.62 o
   0   4  20      114.06      118.61        5.36 o
   1   4  20      222.48      227.42        7.81 o
   2   4  20        9.91       11.82        4.76 <
   3   4  20       59.58       63.23        4.92 o
   4   4  20       -7.71       18.80        3.99 <
   5   4  20      -15.38        6.49        5.54 <
   6   4  20      -22.02        2.28        6.28 <
  -7   5  20        7.20        8.63        5.51 <
  -6   5  20      121.73      119.10        7.38 o
  -5   5  20      126.37      130.36        7.09 o
  -4   5  20       33.10       28.39        5.60 o
  -3   5  20      278.83      280.77       10.57 o
  -2   5  20       38.86       38.84        4.05 o
  -1   5  20      191.93      197.07        7.25 o
   0   5  20      185.71      184.91        7.12 o
   1   5  20       67.53       65.14        4.52 o
   2   5  20       39.96       47.55        5.26 o
   3   5  20       75.82       88.20        5.28 o
   4   5  20       21.38       50.06        5.21 o
   5   5  20       -8.38        1.93        5.70 <
   6   5  20        2.12       15.05        6.55 <
  -7   6  20       16.78       19.30        5.65 o
  -6   6  20       -1.75        3.31        5.01 <
  -5   6  20       21.48       21.56        5.66 o
  -4   6  20       66.62       68.11        6.61 o
  -3   6  20       88.21       84.22        5.92 o
  -2   6  20      109.52      109.06        5.55 o
  -1   6  20       93.89      104.12        5.17 o
   0   6  20      110.70      120.40        5.48 o
   1   6  20        0.33        8.07        4.20 <
   2   6  20       87.97      100.40        6.87 o
   3   6  20       38.75       48.00        4.68 o
   4   6  20       24.27       38.79        5.42 o
   5   6  20       16.12       37.17        5.48 <
  -7   7  20       -0.90        2.84        5.48 <
  -6   7  20        1.10        2.35        6.42 <
  -5   7  20        9.05        7.72        5.59 <
  -4   7  20       16.14       17.17        5.31 o
  -3   7  20       12.30       17.82        4.28 <
  -2   7  20       97.13      105.54        5.34 o
  -1   7  20       63.48       69.82        4.73 o
   0   7  20       11.92       14.73        3.84 o
   1   7  20       96.11      112.75        7.03 o
   2   7  20        2.14        4.10        3.70 <
   3   7  20       83.87      100.59        6.44 o
   4   7  20       29.30       47.72        5.77 o
   5   7  20       -7.39        6.30        5.20 <
  -7   8  20       46.75       38.48        7.54 o
  -6   8  20       16.05       17.16        6.69 <
  -5   8  20       26.76       28.14        6.21 o
  -4   8  20       88.20       87.90        7.37 o
  -3   8  20       41.22       39.79        5.03 o
  -2   8  20       75.92       75.28        5.05 o
  -1   8  20       27.36       31.93        4.19 o
   0   8  20       96.53      104.24        5.35 o
   1   8  20       45.37       60.20        6.17 o
   2   8  20      117.89      106.86        7.98 o
   3   8  20       18.71       23.89        5.07 o
   4   8  20        4.54       18.40        5.10 <
   5   8  20        4.01       21.84        5.44 <
  -6   9  20       96.09       85.74        8.92 o
  -5   9  20      128.54      120.63        9.28 o
  -4   9  20       24.72       21.41        5.77 o
  -3   9  20      177.69      181.23        8.32 o
  -2   9  20       51.93       59.73        5.32 o
  -1   9  20       94.48       99.50        5.55 o
   0   9  20       59.74       63.78        5.50 o
   1   9  20       25.81       36.41        7.30 o
   2   9  20       51.44       61.99        5.47 o
   3   9  20        1.69       12.05        4.68 <
   4   9  20        3.20       14.53        5.29 <
   5   9  20      -14.88        4.83        7.14 <
  -6  10  20       43.05       44.95        7.72 o
  -5  10  20       75.45       69.64        8.35 o
  -4  10  20      217.58      207.62       11.44 o
  -3  10  20        0.28        1.01        4.50 <
  -2  10  20      163.58      168.50        8.11 o
  -1  10  20       48.12       48.61        5.21 o
   0  10  20       32.17       42.21        4.90 o
   1  10  20       75.47      101.13        8.82 o
   2  10  20        2.00        0.53        5.17 <
   3  10  20       14.57       30.56        6.02 <
   4  10  20       -8.43        3.70        5.95 <
  -5  11  20       81.30       72.70        8.72 o
  -4  11  20       30.12       23.83        6.96 o
  -3  11  20      160.87      172.96        8.27 o
  -2  11  20        7.64       14.54        4.77 <
  -1  11  20       89.98       93.83        6.35 o
   0  11  20       56.30       64.34        5.58 o
   1  11  20        0.47       12.28        5.88 <
   2  11  20       44.72       44.36        7.69 o
   3  11  20       -6.99        8.80        7.73 <
   4  11  20        1.44        9.93        7.56 <
  -5  12  20       18.17       15.02        7.44 <
  -4  12  20       46.34       55.19        7.72 o
  -3  12  20        4.61       14.94        5.51 <
  -2  12  20       66.91       70.78        6.26 o
  -1  12  20       22.02       25.60        4.77 o
   0  12  20       32.00       36.73        5.51 o
   1  12  20       14.64       19.01        6.71 <
   2  12  20       23.80       26.16        8.07 <
   3  12  20       11.32       17.90        8.25 <
  -4  13  20        6.49        9.03        7.12 <
  -3  13  20        1.81        7.86        5.57 <
  -2  13  20       13.32       17.31        5.54 <
  -1  13  20       40.71       43.08        6.05 o
   0  13  20        3.44       12.83        5.43 <
   1  13  20       27.75       28.95        6.77 o
   2  13  20        2.97        4.41        8.05 <
  -3  14  20       12.86       12.03        6.20 <
  -2  14  20       14.08       13.29        6.07 <
  -1  14  20        7.76        7.83        6.06 <
   0  14  20       27.62       24.25        6.25 o
   1  14  20        0.28        1.80        5.65 <
  -7   0  21       53.92       53.29        8.81 o
  -6   0  21      137.36      142.16       10.85 o
  -5   0  21       20.06       17.53        6.38 o
  -4   0  21      202.87      184.92       12.20 o
  -3   0  21      123.89      109.10        7.28 o
  -2   0  21       25.06       22.23        4.65 o
  -1   0  21      112.17      109.63        8.43 o
   0   0  21       -3.63        1.13        5.20 <
   1   0  21        7.47        4.96        5.21 <
   2   0  21       29.00       17.77        8.59 o
   3   0  21        5.41        3.23        4.92 <
   4   0  21       -3.27        1.79        5.04 <
   5   0  21       -3.17        0.13        7.62 <
  -7   1  21      118.11      110.90        7.56 o
  -6   1  21       19.83       18.03        4.74 o
  -5   1  21      131.26      132.22        6.95 o
  -4   1  21       78.41       67.16        5.55 o
  -3   1  21      203.54      200.51        6.77 o
  -2   1  21      124.40      125.63        5.56 o
  -1   1  21      100.47      102.00        4.85 o
   0   1  21       80.62       86.88        5.18 o
   1   1  21       74.64       68.40        5.10 o
   2   1  21       36.93       35.68        6.15 o
   3   1  21       14.37        6.50        3.60 o
   4   1  21       22.36       34.65        4.17 o
   5   1  21       -9.17        2.98        5.73 <
   6   1  21      -32.91        5.50        8.48 <
  -7   2  21       42.40       42.01        5.90 o
  -6   2  21       70.80       65.79        5.99 o
  -5   2  21      112.94      110.23        6.67 o
  -4   2  21      190.79      184.69        8.30 o
  -3   2  21      117.01      117.98        6.26 o
  -2   2  21      175.71      182.29        6.77 o
  -1   2  21       60.82       55.17        4.12 o
   0   2  21      398.68      385.92       11.85 o
   1   2  21      102.84      103.23        5.75 o
   2   2  21       62.42       67.05        6.80 o
   3   2  21      129.30      126.06        5.85 o
   4   2  21       -2.75        1.45        4.17 <
   5   2  21       18.47       27.05        6.59 <
   6   2  21      -20.49        5.54        6.90 <
  -7   3  21        5.17        9.92        5.38 <
  -6   3  21      118.23      112.84        7.15 o
  -5   3  21       15.46       10.17        4.69 o
  -4   3  21      201.48      204.33        8.63 o
  -3   3  21      203.64      214.27        8.47 o
  -2   3  21       63.76       62.35        4.39 o
  -1   3  21      405.73      412.37       13.46 o
   0   3  21       49.60       40.25        4.13 o
   1   3  21      318.34      295.16       10.06 o
   2   3  21      140.46      136.69        9.95 o
   3   3  21       32.57       24.06        4.35 o
   4   3  21      102.69      119.89        6.32 o
   5   3  21        1.35        6.33        7.48 <
  -7   4  21       42.29       34.12        6.19 o
  -6   4  21       30.22       29.89        5.33 o
  -5   4  21      182.45      169.90        8.48 o
  -4   4  21       78.86       75.67        6.50 o
  -3   4  21      108.70      107.07        6.23 o
  -2   4  21      201.51      203.85        7.44 o
  -1   4  21       13.18       19.00        3.55 o
   0   4  21      538.53      540.05       15.43 o
   1   4  21      104.00       97.77        5.18 o
   2   4  21       64.37       71.61        7.21 o
   3   4  21      150.37      148.05        7.01 o
   4   4  21      -10.24        0.11        4.03 <
   5   4  21       -4.35       38.54        5.90 <
  -7   5  21       48.83       39.53        6.27 o
  -6   5  21       53.44       49.79        5.99 o
  -5   5  21       77.82       78.11        7.02 o
  -4   5  21       74.63       68.70        6.79 o
  -3   5  21      149.65      151.77        7.45 o
  -2   5  21       91.03       93.39        5.09 o
  -1   5  21      213.19      217.04        7.68 o
   0   5  21       37.40       40.66        4.08 o
   1   5  21      116.00      117.52        5.63 o
   2   5  21       63.94       68.45        7.68 o
   3   5  21       10.77       10.05        4.15 <
   4   5  21       42.89       59.05        6.07 o
   5   5  21      -19.18        0.99        5.73 <
  -7   6  21       42.44       39.88        6.39 o
  -6   6  21       99.19      102.90        8.50 o
  -5   6  21       27.93       27.50        6.03 o
  -4   6  21      138.52      140.32        8.44 o
  -3   6  21       80.09       74.43        5.65 o
  -2   6  21       24.44       27.69        4.01 o
  -1   6  21       47.36       52.31        4.36 o
   0   6  21       41.12       47.74        4.26 o
   1   6  21        4.99       15.64        4.18 <
   2   6  21       -1.35       11.82        6.17 <
   3   6  21       13.58       19.64        4.38 o
   4   6  21       -5.34        3.32        5.19 <
   5   6  21      -14.50        5.42        5.31 <
  -7   7  21       72.85       62.86        8.23 o
  -6   7  21       14.37       10.08        6.83 <
  -5   7  21      133.92      129.33        8.89 o
  -4   7  21       40.68       43.02        6.10 o
  -3   7  21       57.71       67.32        5.45 o
  -2   7  21       65.34       69.85        5.01 o
  -1   7  21        6.95       10.14        3.79 <
   0   7  21       33.75       43.25        4.29 o
   1   7  21       -7.11        2.11        4.03 <
   2   7  21        5.39        5.45        4.22 <
   3   7  21       -1.95        0.18        4.70 <
   4   7  21       -7.63        2.61        5.55 <
   5   7  21       -7.60        0.85        5.28 <
  -6   8  21       72.70       66.21        8.38 o
  -5   8  21       24.39       28.78        6.71 o
  -4   8  21       88.18       87.23        7.49 o
  -3   8  21       45.92       45.81        5.30 o
  -2   8  21       67.36       76.50        5.06 o
  -1   8  21       47.67       59.40        4.79 o
   0   8  21       52.11       68.47        4.73 o
   1   8  21       28.39       38.11        4.94 o
   2   8  21       14.27       17.46        5.45 <
   3   8  21       19.67       27.41        5.45 o
   4   8  21      -11.13        1.38        5.20 <
  -6   9  21       43.47       42.61        7.75 o
  -5   9  21       41.80       36.50        7.31 o
  -4   9  21       90.02       84.10        7.71 o
  -3   9  21       79.13       77.93        6.27 o
  -2   9  21       23.86       25.83        5.20 o
  -1   9  21      128.90      143.76        7.24 o
   0   9  21       17.07       18.97        4.87 o
   1   9  21       86.16      100.68        6.99 o
   2   9  21       86.85       82.94        6.64 o
   3   9  21        0.67        6.64        5.39 <
   4   9  21       18.13       29.99        5.68 o
  -5  10  21       88.67       75.05        8.80 o
  -4  10  21       54.90       47.31        7.41 o
  -3  10  21       42.14       53.84        5.76 o
  -2  10  21      113.07      118.58        7.00 o
  -1  10  21       -6.76        0.63        4.69 <
   0  10  21      156.65      147.88        8.16 o
   1  10  21       54.31       50.35        6.60 o
   2  10  21       47.75       46.56        7.42 o
   3  10  21       45.68       58.59        6.98 o
   4  10  21       -0.53        0.21        6.33 <
  -5  11  21       16.41       13.42        7.50 <
  -4  11  21       49.07       42.31        7.68 o
  -3  11  21       59.08       65.53        6.47 o
  -2  11  21        8.99       18.19        5.22 <
  -1  11  21      103.17      117.83        6.98 o
   0  11  21        1.83        4.74        5.81 <
   1  11  21       69.40       77.91        6.37 o
   2  11  21       51.21       48.69        8.38 o
   3  11  21       10.42        3.62        8.06 <
  -4  12  21       36.58       30.47        7.59 o
  -3  12  21       14.52       23.96        5.91 <
  -2  12  21       60.05       60.36        6.50 o
  -1  12  21        4.79       10.73        4.78 <
   0  12  21       39.54       42.30        5.85 o
   1  12  21        4.88        8.68        5.51 <
   2  12  21       -4.58        8.12        7.61 <
  -3  13  21       24.35       25.70        6.60 o
  -2  13  21        7.21       15.95        6.18 <
  -1  13  21        2.81        9.97        5.92 <
   0  13  21       -1.77        9.60        5.88 <
   1  13  21        1.93        2.56        5.54 <
   2  13  21       -0.49        3.86       10.31 <
  -2  14  21       10.72       16.28        6.70 <
  -1  14  21       11.03       16.23        6.37 <
   0  14  21        0.35        2.69        6.26 <
  -7   0  22      176.48      175.16       12.81 o
  -6   0  22       59.67       55.64        8.28 o
  -5   0  22       58.18       60.25        7.65 o
  -4   0  22      405.39      392.65       19.90 o
  -3   0  22        8.33        0.37        4.59 <
  -2   0  22      489.97      472.47       22.24 o
  -1   0  22      213.62      216.22       12.31 o
   0   0  22      158.51      153.87       10.33 o
   1   0  22      276.25      267.68       14.32 o
   2   0  22       18.57        7.14        7.85 <
   3   0  22      119.95      119.04        7.94 o
   4   0  22       13.41       18.46        6.00 <
   5   0  22       -6.69        5.51        7.75 <
  -7   1  22       27.80       19.60        5.77 o
  -6   1  22      103.45      101.43        6.91 o
  -5   1  22      109.64      107.65        6.63 o
  -4   1  22       57.10       47.07        5.17 o
  -3   1  22      485.70      474.25       13.03 o
  -2   1  22       56.44       55.58        4.11 o
  -1   1  22      235.04      240.20        8.99 o
   0   1  22      289.41      297.72       10.39 o
   1   1  22       20.64       17.30        4.24 o
   2   1  22      125.87      124.91        8.99 o
   3   1  22       23.50       14.71        3.79 o
   4   1  22       36.31       39.82        4.97 o
   5   1  22       -0.30       15.79        5.00 <
  -7   2  22       58.24       47.58        6.51 o
  -6   2  22       71.88       58.42        6.30 o
  -5   2  22       40.05       36.88        5.10 o
  -4   2  22      145.33      139.32        7.34 o
  -3   2  22        8.87        7.79        4.03 <
  -2   2  22      106.68      106.51        5.30 o
  -1   2  22       94.94       98.35        5.06 o
   0   2  22      100.09      103.69        5.70 o
   1   2  22      118.69      115.37        6.33 o
   2   2  22       20.60       26.08        6.17 o
   3   2  22       58.06       50.06        4.87 o
   4   2  22       12.73       13.65        4.60 <
   5   2  22      -13.90       10.07        5.06 <
  -7   3  22       36.83       32.79        6.08 o
  -6   3  22       24.06       16.18        5.30 o
  -5   3  22       20.65       16.24        4.81 o
  -4   3  22        7.05        2.96        5.05 <
  -3   3  22       13.81       14.84        4.33 o
  -2   3  22       -1.87        1.85        3.43 <
  -1   3  22       11.79       10.70        3.48 o
   0   3  22       16.44       19.32        3.68 o
   1   3  22       43.68       42.69        4.69 o
   2   3  22        6.93        6.82        6.02 <
   3   3  22       45.71       34.71        4.67 o
   4   3  22       10.44       16.22        4.64 <
   5   3  22       -7.59        4.61        6.92 <
  -7   4  22        8.94        7.94        5.55 <
  -6   4  22       27.33       22.95        5.68 o
  -5   4  22       22.27       19.13        5.66 o
  -4   4  22       23.11       22.82        5.41 o
  -3   4  22        3.18        3.67        4.15 <
  -2   4  22       39.91       34.98        4.09 o
  -1   4  22       31.04       31.14        3.87 o
   0   4  22       37.58       41.16        3.98 o
   1   4  22       32.83       26.40        3.94 o
   2   4  22       34.90       24.54        6.75 o
   3   4  22       16.48       17.77        4.17 o
   4   4  22       18.97       22.00        5.09 o
   5   4  22       -2.45       13.50        6.14 <
  -7   5  22       18.73       18.01        5.89 o
  -6   5  22       57.57       53.35        7.63 o
  -5   5  22       60.31       63.83        6.78 o
  -4   5  22       29.49       33.62        5.83 o
  -3   5  22      188.74      186.79        8.52 o
  -2   5  22       32.93       36.32        4.08 o
  -1   5  22      103.35      108.44        5.50 o
   0   5  22      142.74      145.67        6.38 o
   1   5  22       35.35       31.59        4.62 o
   2   5  22       43.80       51.13        7.00 o
   3   5  22       25.06       18.73        4.52 o
   4   5  22       16.77       19.28        5.85 <
   5   5  22      -14.55        7.45        5.97 <
  -6   6  22       42.99       43.36        7.33 o
  -5   6  22       52.23       61.85        7.00 o
  -4   6  22      211.56      212.58       10.77 o
  -3   6  22       -1.86        0.17        4.31 <
  -2   6  22      298.30      306.27       11.02 o
  -1   6  22      123.42      123.79        6.03 o
   0   6  22       87.60       87.60        5.28 o
   1   6  22      157.26      152.95        7.66 o
   2   6  22        1.35        1.54        4.95 <
   3   6  22       62.37       62.15        5.49 o
   4   6  22       13.19       19.41        5.74 <
   5   6  22       -5.47        8.03        5.47 <
  -6   7  22       93.19       87.19        8.55 o
  -5   7  22       94.17      107.79        8.32 o
  -4   7  22       18.44       21.81        5.82 o
  -3   7  22      301.31      301.99       11.59 o
  -2   7  22       28.65       31.08        4.48 o
  -1   7  22      188.24      200.38        8.30 o
   0   7  22      143.19      155.38        6.64 o
   1   7  22        7.19        9.39        4.43 <
   2   7  22      122.52      116.90        6.98 o
   3   7  22       19.19       12.47        5.57 o
   4   7  22       12.64       21.24        5.88 <
  -6   8  22       30.26       30.11        7.48 o
  -5   8  22       45.98       42.88        7.39 o
  -4   8  22      136.28      147.37        8.93 o
  -3   8  22        4.26        5.76        4.87 <
  -2   8  22      172.47      170.66        8.57 o
  -1   8  22       77.62       87.38        5.47 o
   0   8  22       48.11       47.26        4.62 o
   1   8  22       76.02       95.41        6.00 o
   2   8  22       20.06       15.45        5.69 o
   3   8  22       38.60       39.63        6.31 o
   4   8  22       -0.08        4.49        5.29 <
  -5   9  22       31.89       33.50        7.53 o
  -4   9  22        8.65        7.62        6.62 <
  -3   9  22       40.35       49.71        5.61 o
  -2   9  22        1.71        6.70        4.72 <
  -1   9  22       21.75       27.60        4.47 o
   0   9  22       23.24       27.69        5.17 o
   1   9  22       38.27       31.11        6.28 o
   2   9  22       46.28       31.89        6.24 o
   3   9  22        5.38        8.34        5.84 <
   4   9  22        1.33        9.46        6.25 <
  -5  10  22        2.35        0.70        7.06 <
  -4  10  22       -2.09        5.03        6.62 <
  -3  10  22       -0.82        0.80        5.47 <
  -2  10  22       -2.99        0.71        5.12 <
  -1  10  22       -8.00        1.14        4.80 <
   0  10  22       12.02       11.57        5.10 <
   1  10  22        2.16        0.13        5.76 <
   2  10  22       25.52       20.00        7.47 o
   3  10  22        5.18        7.16        6.26 <
  -4  11  22        2.37        5.68        7.03 <
  -3  11  22       17.97       22.59        6.06 o
  -2  11  22        0.27        0.87        5.56 <
  -1  11  22        4.67       13.19        5.28 <
   0  11  22       11.98       22.25        6.38 <
   1  11  22        7.15       11.56        5.53 <
   2  11  22        5.08        9.83        7.63 <
  -4  12  22       40.92       40.08        7.92 o
  -3  12  22       -1.85        0.03        5.90 <
  -2  12  22       80.69       85.03        7.26 o
  -1  12  22       26.67       27.60        5.40 o
   0  12  22        2.98        9.97        5.62 <
   1  12  22       19.95       31.34        6.21 o
   2  12  22        1.09        2.68        7.90 <
  -2  13  22        7.95       10.01        6.33 <
  -1  13  22       53.48       58.58        7.04 o
   0  13  22       45.03       45.98        6.82 o
   1  13  22       26.60        3.84       15.40 <
  -7   0  23       26.36       10.09        8.41 o
  -6   0  23        3.74        0.04        7.35 <
  -5   0  23       20.42       14.95        6.85 o
  -4   0  23        6.26        3.62        5.83 <
  -3   0  23       93.29       78.60        8.07 o
  -2   0  23      115.67      120.96        9.01 o
  -1   0  23       10.95        1.28        6.08 <
   0   0  23      202.57      203.03       11.56 o
   1   0  23       37.86       24.74        6.39 o
   2   0  23       53.21       57.64       10.06 o
   3   0  23      131.83      110.62        8.52 o
   4   0  23       -1.32        0.62        5.94 <
   5   0  23       22.17       35.33        8.62 <
  -7   1  23       30.46       20.79        6.02 o
  -6   1  23       11.57        9.54        5.23 <
  -5   1  23       40.96       40.99        5.20 o
  -4   1  23       74.45       64.39        5.68 o
  -3   1  23       76.76       77.34        5.49 o
  -2   1  23       82.97       80.46        4.94 o
  -1   1  23      154.70      147.66        7.38 o
   0   1  23       26.92       23.50        4.44 o
   1   1  23       99.94       97.36        5.87 o
   2   1  23       77.65       73.41        7.69 o
   3   1  23       29.21       18.28        3.92 o
   4   1  23       52.12       48.15        5.47 o
   5   1  23       -8.85        2.49        5.21 <
  -7   2  23       36.48       34.13        6.00 o
  -6   2  23      119.69      113.78        7.56 o
  -5   2  23        8.00        7.71        4.66 <
  -4   2  23      174.67      166.72        9.34 o
  -3   2  23      134.06      134.15        7.05 o
  -2   2  23       61.40       53.46        4.52 o
  -1   2  23      132.63      137.46        6.74 o
   0   2  23       69.37       69.63        5.32 o
   1   2  23       52.08       41.45        4.95 o
   2   2  23       28.16       30.91        6.49 o
   3   2  23       48.81       42.49        4.84 o
   4   2  23        8.00        5.27        4.74 <
   5   2  23        2.41       11.64        5.29 <
  -7   3  23       99.67       94.11        7.49 o
  -6   3  23       11.26        9.35        5.49 <
  -5   3  23      256.77      254.70       12.10 o
  -4   3  23       26.21       24.83        5.49 o
  -3   3  23      125.52      126.23        6.76 o
  -2   3  23      213.23      209.98        7.88 o
  -1   3  23        2.20        0.61        3.59 <
   0   3  23      158.57      139.73        7.56 o
   1   3  23       28.93       20.42        4.63 o
   2   3  23       33.08       35.47        6.65 o
   3   3  23       25.09       16.90        4.43 o
   4   3  23       -2.46        1.93        4.78 <
   5   3  23      -11.15        1.14        5.74 <
  -6   4  23      138.42      147.30        9.52 o
  -5   4  23       11.03        6.46        5.92 <
  -4   4  23      239.92      234.68       11.61 o
  -3   4  23      106.64      112.65        6.37 o
  -2   4  23       29.02       27.42        4.23 o
  -1   4  23      182.20      189.29        7.15 o
   0   4  23       12.59        9.02        3.75 o
   1   4  23       42.25       46.80        5.71 o
   2   4  23       37.11       37.51        7.13 o
   3   4  23       19.20       15.57        4.50 o
   4   4  23        1.44        3.76        5.00 <
  -6   5  23       14.01       12.43        7.04 <
  -5   5  23      109.22      100.29        8.38 o
  -4   5  23       44.08       44.11        6.27 o
  -3   5  23       73.15       74.95        5.79 o
  -2   5  23      152.82      151.02        6.85 o
  -1   5  23       95.00       95.26        5.43 o
   0   5  23       46.02       50.89        4.48 o
   1   5  23       30.59       34.30        4.65 o
   2   5  23       33.83       42.79        7.36 o
   3   5  23       24.48       16.66        4.79 o
   4   5  23       27.43       23.43        6.15 o
  -6   6  23        7.15       11.14        6.95 <
  -5   6  23       17.37       19.42        6.85 <
  -4   6  23       22.22       18.39        6.22 o
  -3   6  23       33.27       38.20        5.12 o
  -2   6  23       93.91       92.48        5.59 o
  -1   6  23       30.58       31.04        4.40 o
   0   6  23       96.38       98.55        5.64 o
   1   6  23       29.81       28.77        4.90 o
   2   6  23       53.12       51.94        4.75 o
   3   6  23       60.14       58.81        5.69 o
   4   6  23        2.82        0.06        5.88 <
  -6   7  23       10.98        8.34        7.07 <
  -5   7  23        3.68        1.49        6.56 <
  -4   7  23       30.31       36.03        6.54 o
  -3   7  23       19.91       24.54        5.16 o
  -2   7  23       12.48       20.46        4.21 o
  -1   7  23      105.76      112.58        5.93 o
   0   7  23        8.70        8.71        4.05 <
   1   7  23       63.86       72.75        5.78 o
   2   7  23       53.96       53.53        5.05 o
   3   7  23       13.88        9.03        5.49 <
   4   7  23       41.42       37.00        6.68 o
  -5   8  23        8.64        9.71        6.91 <
  -4   8  23       52.69       49.46        7.53 o
  -3   8  23       74.84       81.80        6.39 o
  -2   8  23       35.27       37.48        5.38 o
  -1   8  23       20.11       20.31        4.37 o
   0   8  23       58.36       60.56        5.10 o
   1   8  23       17.27       19.28        5.14 o
   2   8  23       24.10       22.64        6.04 o
   3   8  23       35.01       35.19        6.26 o
  -5   9  23       89.75       92.79        8.99 o
  -4   9  23       21.43       23.01        7.35 <
  -3   9  23       48.88       52.53        6.07 o
  -2   9  23       47.07       63.47        5.76 o
  -1   9  23        7.14       14.26        4.59 <
   0   9  23       28.93       39.11        5.41 o
   1   9  23       13.91       23.59        6.16 <
   2   9  23       33.28       25.28        5.87 o
   3   9  23        7.32        7.95        7.26 <
  -4  10  23       93.50       98.31        9.07 o
  -3  10  23       39.89       49.49        6.25 o
  -2  10  23       15.95       20.22        5.61 <
  -1  10  23       56.43       65.38        6.24 o
   0  10  23       -2.21        2.40        6.10 <
   1  10  23       25.00       31.90        5.50 o
   2  10  23       18.47        5.27        7.40 <
  -4  11  23       12.22       13.93        7.41 <
  -3  11  23       48.88       49.74        6.75 o
  -2  11  23       46.78       51.78        6.48 o
  -1  11  23       19.28       13.81        6.04 o
   0  11  23       23.56       37.03        7.28 o
   1  11  23       -0.95        5.88        5.72 <
   2  11  23       12.19       13.01        6.43 <
  -3  12  23       15.74       16.29        6.69 <
  -2  12  23       44.86       43.76        7.21 o
  -1  12  23       19.52       21.93        6.26 o
   0  12  23       11.29       17.05        6.41 <
   1  12  23       12.45       15.93        6.39 <
  -6   0  24       78.38       60.83        9.39 o
  -5   0  24       83.28       77.01        8.98 o
  -4   0  24        7.59        1.98        6.24 <
  -3   0  24       40.42       49.55        9.88 o
  -2   0  24        7.29        0.36        6.10 <
  -1   0  24       27.78       26.51        6.58 o
   0   0  24       17.10       13.16        6.08 <
   1   0  24       17.61       11.51        6.11 <
   2   0  24        4.89        0.46        8.86 <
   3   0  24       18.14        4.07        5.70 o
   4   0  24       12.29        2.72        7.51 <
  -6   1  24       42.61       34.53        6.06 o
  -5   1  24       54.55       46.14        5.76 o
  -4   1  24       78.22       67.19        6.81 o
  -3   1  24       42.44       45.89        5.46 o
  -2   1  24       22.76       21.55        4.68 o
  -1   1  24       46.55       44.81        5.05 o
   0   1  24       36.22       39.61        4.80 o
   1   1  24       11.25        7.72        4.21 <
   2   1  24       39.06       35.07        6.86 o
   3   1  24       21.26        6.11        4.45 o
   4   1  24       18.16        5.41        4.96 o
  -6   2  24       31.87       32.48        5.86 o
  -5   2  24       80.52       71.75        7.42 o
  -4   2  24      150.70      145.51        9.03 o
  -3   2  24       15.29       10.18        4.26 o
  -2   2  24      147.85      146.35        6.54 o
  -1   2  24       92.62       97.04        5.97 o
   0   2  24       59.97       52.52        5.27 o
   1   2  24       76.58       98.49        6.40 o
   2   2  24        8.50        0.31        6.49 <
   3   2  24       72.01       65.02        5.50 o
   4   2  24       20.65       16.48        5.12 o
  -6   3  24       76.12       66.51        8.06 o
  -5   3  24      109.41       99.18        8.44 o
  -4   3  24       39.36       31.89        6.19 o
  -3   3  24      217.92      216.52        9.26 o
  -2   3  24       10.05       15.15        3.95 <
  -1   3  24      179.71      176.28        7.29 o
   0   3  24      141.71      152.50        7.26 o
   1   3  24       23.83       17.81        5.43 o
   2   3  24      163.75      159.68       11.51 o
   3   3  24       28.21       15.22        4.79 o
   4   3  24       22.93       21.02        5.24 o
  -6   4  24       31.88       26.46        7.17 o
  -5   4  24       49.92       50.63        6.99 o
  -4   4  24      167.44      175.29        9.70 o
  -3   4  24        3.41        4.92        4.44 <
  -2   4  24      199.03      197.79        7.87 o
  -1   4  24       77.27       81.93        5.07 o
   0   4  24       63.83       70.19        5.47 o
   1   4  24      124.02      128.77        7.99 o
   2   4  24        7.88        1.16        7.10 <
   3   4  24       99.10       82.31        6.37 o
   4   4  24       20.54       16.00        5.37 o
  -6   5  24       66.72       51.56        8.10 o
  -5   5  24       59.68       56.32        7.55 o
  -4   5  24       23.64       27.17        5.99 o
  -3   5  24      104.37      102.61        6.70 o
  -2   5  24       12.95       12.87        4.23 o
  -1   5  24       89.34       96.89        5.52 o
   0   5  24       47.15       51.05        4.60 o
   1   5  24        6.97       10.12        5.28 <
   2   5  24       80.58       74.91        7.20 o
   3   5  24       18.47        7.33        4.86 o
   4   5  24       12.46       10.39        5.92 <
  -6   6  24       43.08       42.60        7.63 o
  -5   6  24       29.47       29.83        7.25 o
  -4   6  24       14.80       20.56        6.41 <
  -3   6  24       31.81       37.00        5.26 o
  -2   6  24       24.72       24.99        4.41 o
  -1   6  24       26.58       26.20        4.45 o
   0   6  24       12.27       10.73        4.24 <
   1   6  24        2.46       11.88        4.59 <
   2   6  24        3.61        1.06        4.56 <
   3   6  24        6.33        8.69        5.03 <
   4   6  24       -9.01        1.66       14.29 <
  -5   7  24       38.82       29.46        7.59 o
  -4   7  24       45.74       37.79        7.31 o
  -3   7  24        3.01        4.90        5.14 <
  -2   7  24       21.91       24.91        5.18 o
  -1   7  24        2.38        3.31        4.09 <
   0   7  24        3.31        4.88        4.18 <
   1   7  24       -2.63        0.78        4.85 <
   2   7  24        0.64        0.66        4.28 <
   3   7  24        8.74        3.06        5.70 <
  -5   8  24       37.67       35.57        7.85 o
  -4   8  24       49.98       45.01        7.64 o
  -3   8  24        9.29       14.92        5.51 <
  -2   8  24       34.80       38.21        5.53 o
  -1   8  24       16.95       16.94        4.68 o
   0   8  24       10.02       11.50        4.51 <
   1   8  24       27.03       32.21        5.76 o
   2   8  24        8.69        0.04        4.61 <
   3   8  24       16.49       14.46        5.91 <
  -4   9  24       15.58       14.63        7.45 <
  -3   9  24       89.57       96.52        8.75 o
  -2   9  24        1.46        9.76        5.64 <
  -1   9  24       48.27       47.91        5.51 o
   0   9  24       51.81       56.90        7.27 o
   1   9  24        3.81        7.69        6.41 <
   2   9  24       56.87       50.53        5.56 o
  -4  10  24       76.95       72.71        8.74 o
  -3  10  24       -0.65        0.06        5.93 <
  -2  10  24       79.20       98.95        7.24 o
  -1  10  24       34.00       34.12        6.32 o
   0  10  24       18.83       29.66        6.91 <
   1  10  24       63.36       67.97        6.46 o
   2  10  24       -0.36        0.07        5.51 <
  -3  11  24       61.21       67.96        7.38 o
  -2  11  24       13.01       10.78        6.42 <
  -1  11  24       46.99       50.26        6.62 o
   0  11  24       34.99       35.61        7.56 o
   1  11  24        4.25        3.75        6.08 <
  -6   0  25      118.37      116.33       10.72 o
  -5   0  25        8.50        0.89        7.36 <
  -4   0  25      247.17      220.30       20.33 o
  -3   0  25       86.36       94.47       12.12 o
  -2   0  25       75.78       76.25        8.11 o
  -1   0  25      255.25      257.79       14.24 o
   0   0  25       11.89        5.00        6.34 <
   1   0  25       73.21       66.17       11.01 o
   2   0  25       47.32       44.32       10.50 o
   3   0  25       15.41        9.82        5.71 <
   4   0  25       26.14       15.00        8.10 o
  -6   1  25       13.40        7.99        5.59 <
  -5   1  25      197.41      180.13       10.87 o
  -4   1  25       47.94       32.50        6.47 o
  -3   1  25       87.15       78.71        8.60 o
  -2   1  25      119.83      134.58        6.68 o
  -1   1  25       41.30       40.05        5.07 o
   0   1  25      160.10      143.41        7.78 o
   1   1  25       54.33       46.89        6.26 o
   2   1  25       24.28       30.39        7.47 o
   3   1  25       35.44       23.89        4.87 o
   4   1  25        9.56        3.96        4.85 <
  -6   2  25       48.29       40.29        7.24 o
  -5   2  25        9.86        0.34        6.31 <
  -4   2  25       89.70       87.94        7.43 o
  -3   2  25       38.31       37.20        5.94 o
  -2   2  25       22.83       25.06        4.55 o
  -1   2  25       77.50       84.74        5.81 o
   0   2  25       28.40       25.99        4.83 o
   1   2  25       27.48       24.99        5.47 o
   2   2  25       29.00       32.61        7.46 o
   3   2  25       33.90       23.73        4.91 o
   4   2  25        9.88        5.76        4.99 <
  -6   3  25       12.93        6.42        6.81 <
  -5   3  25        8.76        6.89        6.54 <
  -4   3  25        2.99        1.16        5.63 <
  -3   3  25        4.53        1.76        5.02 <
  -2   3  25       21.12       23.09        4.11 o
  -1   3  25       28.85       30.53        4.88 o
   0   3  25        1.21        4.12        4.45 <
   1   3  25       33.67       28.62        5.78 o
   2   3  25       36.29       30.27        8.03 o
   3   3  25       16.82        6.35        4.77 o
   4   3  25       24.50       17.84        5.40 o
  -6   4  25       25.51       14.63        7.30 o
  -5   4  25       -0.53        0.63        6.48 <
  -4   4  25       25.98       20.57        6.62 o
  -3   4  25        5.42        4.88        4.68 <
  -2   4  25       13.87        6.38        4.18 o
  -1   4  25       18.24       18.62        4.11 o
   0   4  25       32.54       30.60        5.05 o
   1   4  25       18.82       13.11        5.54 o
   2   4  25       29.41       20.40        8.31 o
   3   4  25       43.75       24.87        5.41 o
  -5   5  25       87.86       78.74        8.47 o
  -4   5  25       12.88       10.07        6.52 <
  -3   5  25       49.05       48.02        5.71 o
  -2   5  25       57.24       57.37        5.13 o
  -1   5  25       19.10       17.47        4.35 o
   0   5  25       65.76       69.88        5.09 o
   1   5  25       26.22       21.41        6.20 o
   2   5  25       31.15       22.42        5.23 o
   3   5  25       24.61       15.11        4.97 o
  -5   6  25        2.52        0.53        6.71 <
  -4   6  25      123.05      125.34        9.29 o
  -3   6  25       63.47       73.52        6.16 o
  -2   6  25       39.59       41.04        4.77 o
  -1   6  25      131.97      136.49        6.64 o
   0   6  25       11.00        8.27        4.33 <
   1   6  25       47.39       51.59        6.92 o
   2   6  25       32.52       28.13        5.47 o
   3   6  25       14.74        7.84        5.28 <
  -5   7  25      129.97      123.06        9.98 o
  -4   7  25       19.23       19.82        7.00 <
  -3   7  25       79.34       82.51        6.93 o
  -2   7  25      102.22      111.20        7.13 o
  -1   7  25        7.92        7.13        4.53 <
   0   7  25      102.46      104.13        6.12 o
   1   7  25       22.02       21.12        5.54 o
   2   7  25       20.73       23.03        5.73 o
   3   7  25       19.56       14.70       14.15 <
  -4   8  25       84.73       87.63        8.84 o
  -3   8  25       28.74       28.42        6.07 o
  -2   8  25       15.75       22.11        5.63 <
  -1   8  25       64.92       73.69        5.62 o
   0   8  25        2.40        8.64        5.43 <
   1   8  25       44.46       48.59        6.37 o
   2   8  25       23.76       15.00        4.96 o
  -4   9  25        3.17        1.69        7.34 <
  -3   9  25       21.47       21.94        7.36 <
  -2   9  25       11.36       21.28        6.17 <
  -1   9  25        1.40        8.43        4.89 <
   0   9  25       22.15       21.53        6.79 o
   1   9  25       22.32       17.84        5.50 o
  -3  10  25        0.77        0.24        7.46 <
  -2  10  25        7.97        5.61        6.32 <
  -1  10  25        1.45        1.08        5.82 <
   0  10  25       15.87       16.13        6.96 <
   1  10  25       14.79        6.12        9.65 <
  -5   0  26       32.59       28.93       12.46 <
  -4   0  26       34.84       40.77       12.09 <
  -3   0  26        1.19        1.98       10.09 <
  -2   0  26       90.02       99.89        8.80 o
  -1   0  26       64.11       53.16        8.15 o
   0   0  26       78.03       65.27        8.35 o
   1   0  26       85.47       88.52       12.80 o
   2   0  26       -1.57        0.00       10.74 <
   3   0  26       56.78       40.18        8.43 o
  -5   1  26       36.95       23.99        6.99 o
  -4   1  26       46.36       39.80        8.79 o
  -3   1  26       51.31       53.92        8.07 o
  -2   1  26       32.31       29.99        4.84 o
  -1   1  26      111.55      107.89        6.46 o
   0   1  26       55.99       54.19        5.40 o
   1   1  26        8.77       11.03        6.97 <
   2   1  26       60.05       63.39        8.87 o
   3   1  26        9.98        3.39        4.56 <
  -5   2  26       51.28       45.75        7.27 o
  -4   2  26       46.32       37.40        6.97 o
  -3   2  26       71.52       90.58        9.04 o
  -2   2  26       43.08       37.80        5.40 o
  -1   2  26       36.85       31.48        5.17 o
   0   2  26       52.16       41.93        5.44 o
   1   2  26       38.63       33.83        7.91 o
   2   2  26       13.84        7.53        8.17 <
   3   2  26       22.92       16.66        4.77 o
  -5   3  26       68.87       63.42        7.81 o
  -4   3  26       93.39       92.34        8.10 o
  -3   3  26        8.99        3.01        6.01 <
  -2   3  26       97.96       91.59        6.68 o
  -1   3  26       26.47       26.80        5.13 o
   0   3  26        6.01        6.87        4.73 <
   1   3  26       15.08       19.41        7.74 <
   2   3  26        9.95        3.16        7.85 <
   3   3  26        5.71        1.82        4.67 <
  -5   4  26       43.49       39.48        7.41 o
  -4   4  26       32.40       29.14        6.87 o
  -3   4  26      117.64      119.95        8.68 o
  -2   4  26       30.70       26.06        4.78 o
  -1   4  26       38.56       36.98        5.42 o
   0   4  26       14.59       17.75        5.15 <
   1   4  26        5.80        9.57        7.59 <
   2   4  26       13.39        9.39        5.03 <
   3   4  26        9.55        2.83        4.97 <
  -5   5  26       47.19       34.89        7.61 o
  -4   5  26       35.10       35.55        7.23 o
  -3   5  26       34.22       41.11        6.78 o
  -2   5  26       55.46       57.22        5.15 o
  -1   5  26       30.65       35.67        4.82 o
   0   5  26       30.32       30.92        5.51 o
   1   5  26       15.27       17.18        6.41 <
   2   5  26       36.51       31.92        5.71 o
  -4   6  26       33.43       34.17        7.09 o
  -3   6  26       17.55       15.14        6.80 <
  -2   6  26       78.69       80.88        6.50 o
  -1   6  26       25.80       24.82        4.87 o
   0   6  26       32.94       27.79        6.62 o
   1   6  26       54.93       60.81        7.39 o
   2   6  26        6.57        1.90        5.34 <
  -4   7  26        6.18        8.79        6.88 <
  -3   7  26       63.43       55.56        7.88 o
  -2   7  26        5.63        5.55        5.37 <
  -1   7  26       56.38       57.24        5.59 o
   0   7  26       49.88       43.80        6.04 o
   1   7  26       -2.00        7.59        6.68 <
   2   7  26       52.51       44.73        5.84 o
  -3   8  26       28.73       22.81        7.34 o
  -2   8  26       39.21       39.58        6.28 o
  -1   8  26       17.12       19.24        5.31 o
   0   8  26       20.72       21.77        5.92 o
   1   8  26       40.74       36.23        6.34 o
  -2   9  26       34.69       36.39        6.77 o
  -1   9  26       23.41       24.55        6.35 o
   0   9  26       14.42        8.48        6.88 <
  -5   0  27       28.93       27.85       12.73 <
  -4   0  27       23.70       18.69       12.43 <
  -3   0  27        3.77        4.50       11.57 <
  -2   0  27        5.11        3.18        7.12 <
  -1   0  27        9.15        0.13        7.05 <
   0   0  27        6.75        0.85        6.83 <
   1   0  27        4.86        0.86       11.09 <
   2   0  27        6.95        2.27       11.50 <
  -5   1  27       32.18       25.65        9.25 o
  -4   1  27        9.26       10.51        8.54 <
  -3   1  27       24.75       23.11        7.78 o
  -2   1  27       38.17       32.81        5.31 o
  -1   1  27       11.26        2.71        4.84 <
   0   1  27       24.47       21.04        5.20 o
   1   1  27        4.39        2.84        7.67 <
   2   1  27       11.49        9.51        8.25 <
  -5   2  27       19.00       10.77        6.82 <
  -4   2  27       90.33       79.63       10.67 o
  -3   2  27       29.04       34.06        8.28 o
  -2   2  27       37.81       32.94        5.58 o
  -1   2  27       83.07       87.27        6.29 o
   0   2  27        4.10        0.40        4.99 <
   1   2  27       51.93       55.59        9.00 o
   2   2  27       39.70       22.55        5.35 o
  -4   3  27       12.30       10.01        6.84 <
  -3   3  27       91.30       95.79       10.32 o
  -2   3  27      127.93      130.86        7.34 o
  -1   3  27        7.79        6.72        4.96 <
   0   3  27       75.82       81.86        6.32 o
   1   3  27       12.32       12.41        8.24 <
   2   3  27       51.59       41.07        5.83 o
  -4   4  27      112.70      100.52        8.97 o
  -3   4  27       60.04       57.13        7.66 o
  -2   4  27       36.07       38.08        5.82 o
  -1   4  27       91.61       97.86        6.78 o
   0   4  27        2.12        0.48        5.15 <
   1   4  27       66.57       70.66        9.85 o
   2   4  27       32.60       25.65        5.61 o
  -4   5  27       16.06       12.59        6.83 <
  -3   5  27       50.49       44.80        7.47 o
  -2   5  27       69.05       68.57        6.41 o
  -1   5  27        7.43        3.45        5.45 <
   0   5  27       47.46       41.89        7.19 o
   1   5  27        4.63        7.19        8.00 <
   2   5  27       30.50       21.55        5.07 o
  -3   6  27        8.00        8.30        6.97 <
  -2   6  27        6.02        4.07        5.63 <
  -1   6  27       11.54        8.62        4.89 <
   0   6  27        4.75        0.08        6.50 <
   1   6  27       17.03       11.60        9.10 <
  -3   7  27        8.78        2.01        7.05 <
  -2   7  27        6.60        2.07        5.84 <
  -1   7  27        2.68        0.22        5.05 <
   0   7  27       -4.76        1.10        6.68 <
  -2   8  27        9.47        5.54        6.06 <
  -1   8  27       30.22       28.98        5.67 o
  -4   0  28       15.15       11.39       12.46 <
  -3   0  28       93.61       96.31       15.19 o
  -2   0  28        0.55        1.88        7.72 <
  -1   0  28       73.13       71.98        9.15 o
   0   0  28       41.15       45.09        8.22 o
   1   0  28        6.24       10.67       12.18 <
   2   0  28       24.34       22.55        7.84 o
  -4   1  28       75.46       65.05       10.34 o
  -3   1  28       11.59        1.61        8.54 <
  -2   1  28       81.22       92.28        6.59 o
  -1   1  28       36.62       26.58        5.71 o
   0   1  28       28.14       22.40        5.60 o
   1   1  28       39.92       30.22        9.15 o
  -4   2  28       13.05        7.14        8.96 <
  -3   2  28       38.08       37.16        9.53 o
  -2   2  28       20.91       14.35        5.47 o
  -1   2  28       26.40       26.01        5.57 o
   0   2  28       25.93       26.81        5.63 o
   1   2  28       19.41       23.47        8.26 <
  -4   3  28       12.67        2.96        8.92 <
  -3   3  28       22.34       13.80        9.41 <
  -2   3  28        6.21        4.72        5.73 <
  -1   3  28       19.44       16.12        5.73 o
   0   3  28       13.57        8.01        5.56 <
   1   3  28        9.81        7.06        8.70 <
  -3   4  28       21.77       10.08        9.08 <
  -2   4  28       25.90       19.10        6.99 o
  -1   4  28       10.08        7.57        5.62 <
   0   4  28       14.86       12.90        6.65 <
   1   4  28       25.91       21.85        9.26 <
  -3   5  28        8.31        4.96        6.92 <
  -2   5  28       49.25       41.64        7.93 o
  -1   5  28       15.86       15.37        5.84 <
   0   5  28       17.28       11.52        6.98 <
  -2   6  28        4.91        3.72        5.90 <
  -1   6  28       44.22       43.63        6.65 o
  -3   0  29       24.50       11.36       13.27 <
  -2   0  29       43.17       35.94        9.04 o
  -1   0  29       69.64       62.60        9.70 o
   0   0  29       13.02        0.60        8.03 <
  -3   1  29       40.15       34.98        9.81 o
  -2   1  29       36.47       33.12        6.34 o
  -1   1  29       19.73       13.32        6.05 o
   0   1  29       50.00       52.15        6.27 o
  -2   2  29       30.94       30.18        6.08 o
  -1   2  29       19.73       19.61        5.84 o
   0   2  29       16.46        6.95        7.02 <
  -2   3  29       10.21        7.01        6.98 <
  -1   3  29       21.03       17.92        6.00 o
